# Supplementary material for: Machine-learning based control of bi-modular multilevel PWM inverter for high power applications
Source: PLoS One. 2024 Jul 22;19(7):e0305759. doi: 10.1371/journal.pone.0305759 (PMC11262659; doi:10.1371/journal.pone.0305759)
Supplement: S1 File — (XLSX) [file pone.0305759.s001.xlsx]

## Sheet: 1-8
Time stamp	I	T	E1	E2	E3	M1	M2	M3	I1	I2	I3	I4	I5	I6	G1	G2	G3	C1	C2	C3	R1	R2	R3	L1	F1
			27	17	25	43.92	23.79	9.15	32.25	12.75	31.5	23.79	16.47	20.74	18	52.5	34.5	56.16	56.16	49.4	61	24.4	61	9.76	10.98
7AM	0	30	0	0	0	0	0	0	0	0	0	0	0	0	0	0	0	0	0	0	0	0	0	0	0
	0	30	0	0	0	0	0	0	0	0	0	0	0	0	0	0	0	0	0	0	0	0	0	0	0
	1	30	0	0	0	0	0	0	0	0	0	0	0	0	0	0	0	0	0	0	0	0	0	0	0
	4	30	0	0	0	0	0	0	0	0	0	0	0	0	0	0	0	0	0	0	0	0	0	0	0
	11	30	0	0	0	0	0	0	0	0	0	0	0	0	0	0	0	0	0	0	0	0	0	0	0
	13	30	0	0	0	0	0	0	0	0	0	0	0	0	0	0	0	0	0	0	0	0	0	0	0
	15	31	0	0	0	0	0	0	0	0	0	0	0	0	0	0	0	0	0	0	0	0	0	0	0
	26	31	0.0004095	0.000257833	0.000379167	0.00481656	0.00260897	0.00100345	0.000489125	0.000193375	0.00047775	0.00494832	0.00342576	0.00431392	0.000273	0.00079625	0.00052325	0.00609336	0.00609336	0.0053599	0.0128202	0.00512807	0.0128202	0.00205123	0.00228384
	33	31	0.014742	0.009282	0.01365	0.0288994	0.0156538	0.0060207	0.0176085	0.0069615	0.017199	0.0182707	0.012649	0.0159283	0.009828	0.028665	0.018837	0.0365602	0.0365602	0.0321594	0.047336	0.0189344	0.047336	0.00757376	0.00843264
	28	31	0.0045045	0.00283617	0.00417083	0.0116974	0.00633607	0.00243695	0.00538038	0.00212713	0.00525525	0.00875472	0.00606096	0.00763232	0.003003	0.00875875	0.00575575	0.0147982	0.0147982	0.0130169	0.0226818	0.00907273	0.0226818	0.00362909	0.00404064
	13	31	0	0	0	0	0	0	0	0	0	0	0	0	0	0	0	0	0	0	0	0	0	0	0
	5	30	0	0	0	0	0	0	0	0	0	0	0	0	0	0	0	0	0	0	0	0	0	0	0
08:00:00	8	30	0	0	0	0	0	0	0	0	0	0	0	0	0	0	0	0	0	0	0	0	0	0	0
	9	29	0	0	0	0	0	0	0	0	0	0	0	0	0	0	0	0	0	0	0	0	0	0	0
	4	27	0	0	0	0	0	0	0	0	0	0	0	0	0	0	0	0	0	0	0	0	0	0	0
	9	26	0	0	0	0	0	0	0	0	0	0	0	0	0	0	0	0	0	0	0	0	0	0	0
	38	26	0.0690007	0.0434449	0.0638896	0.11663	0.0631743	0.0242978	0.0824176	0.0325837	0.0805009	0.0648991	0.0449302	0.0565787	0.0460005	0.134168	0.0881676	0.147546	0.147546	0.129786	0.168141	0.0672566	0.168141	0.0269026	0.0299534
	51	26	0.0956183	0.0602041	0.0885354	0.161355	0.0874005	0.0336156	0.114211	0.0451531	0.111555	0.0896407	0.062059	0.0781483	0.0637455	0.185924	0.122179	0.204128	0.204128	0.179557	0.232242	0.0928969	0.232242	0.0371588	0.0413726
	50	26	0.0935708	0.0589149	0.0866396	0.157914	0.0855369	0.0328988	0.111765	0.0441862	0.109166	0.0877375	0.0607414	0.0764891	0.0623805	0.181943	0.119563	0.199775	0.199775	0.175728	0.227311	0.0909246	0.227311	0.0363698	0.0404942
	44	27	0.0724815	0.0456365	0.0671125	0.123166	0.0667151	0.0256596	0.0865751	0.0342274	0.0845618	0.0688958	0.0476971	0.060063	0.048321	0.140936	0.0926153	0.155816	0.155816	0.13706	0.178496	0.0713985	0.178496	0.0285594	0.0317981
	37	26	0.0669533	0.0421557	0.0619938	0.113189	0.0613108	0.0235811	0.0799719	0.0316168	0.0781121	0.0629959	0.0436126	0.0549195	0.0446355	0.130187	0.0855514	0.143194	0.143194	0.125958	0.163211	0.0652842	0.163211	0.0261137	0.029075
	27	26	0.0464782	0.0292641	0.0430354	0.0787852	0.0426753	0.0164136	0.0555157	0.0219481	0.0542246	0.0439639	0.0304366	0.0383275	0.0309855	0.0903744	0.0593889	0.09967	0.09967	0.0876726	0.113902	0.0455609	0.113902	0.0182244	0.020291
	21	26	0.0341933	0.0215291	0.0316604	0.0581428	0.031494	0.0121131	0.0408419	0.0161468	0.0398921	0.0325447	0.022531	0.0283723	0.0227955	0.0664869	0.0436914	0.0735556	0.0735556	0.0647016	0.0843173	0.0337269	0.0843173	0.0134908	0.0150206
	16	26	0.0239558	0.0150832	0.0221812	0.0409408	0.0221762	0.00852932	0.0286138	0.0113124	0.0279484	0.0230287	0.015943	0.0200763	0.0159705	0.0465806	0.0306101	0.0517936	0.0517936	0.0455592	0.0596631	0.0238652	0.0596631	0.00954609	0.0106286
09:00:00	15	26	0.0219083	0.0137941	0.0202854	0.0375004	0.0203127	0.00781257	0.0261682	0.0103456	0.0255596	0.0211255	0.0146254	0.0184171	0.0146055	0.0425994	0.0279939	0.0474412	0.0474412	0.0417306	0.0547322	0.0218929	0.0547322	0.00875716	0.00975024
	14	26	0.0198608	0.0125049	0.0183896	0.03406	0.0184491	0.00709582	0.0237226	0.00937869	0.0231709	0.0192223	0.0133078	0.0167579	0.0132405	0.0386181	0.0253776	0.0430888	0.0430888	0.0379021	0.0498014	0.0199206	0.0498014	0.00796823	0.00887184
	14	26	0.0198608	0.0125049	0.0183896	0.03406	0.0184491	0.00709582	0.0237226	0.00937869	0.0231709	0.0192223	0.0133078	0.0167579	0.0132405	0.0386181	0.0253776	0.0430888	0.0430888	0.0379021	0.0498014	0.0199206	0.0498014	0.00796823	0.00887184
	14	26	0.0198608	0.0125049	0.0183896	0.03406	0.0184491	0.00709582	0.0237226	0.00937869	0.0231709	0.0192223	0.0133078	0.0167579	0.0132405	0.0386181	0.0253776	0.0430888	0.0430888	0.0379021	0.0498014	0.0199206	0.0498014	0.00796823	0.00887184
	13	26	0.0178132	0.0112157	0.0164937	0.0306196	0.0165856	0.00637907	0.0212769	0.00841181	0.0207821	0.0173191	0.0119902	0.0150987	0.0118755	0.0346369	0.0227614	0.0387364	0.0387364	0.0340736	0.0448706	0.0179482	0.0448706	0.00717929	0.00799344
	14	26	0.0198608	0.0125049	0.0183896	0.03406	0.0184491	0.00709582	0.0237226	0.00937869	0.0231709	0.0192223	0.0133078	0.0167579	0.0132405	0.0386181	0.0253776	0.0430888	0.0430888	0.0379021	0.0498014	0.0199206	0.0498014	0.00796823	0.00887184
	15	26	0.0219083	0.0137941	0.0202854	0.0375004	0.0203127	0.00781257	0.0261682	0.0103456	0.0255596	0.0211255	0.0146254	0.0184171	0.0146055	0.0425994	0.0279939	0.0474412	0.0474412	0.0417306	0.0547322	0.0218929	0.0547322	0.00875716	0.00975024
	15	26	0.0219083	0.0137941	0.0202854	0.0375004	0.0203127	0.00781257	0.0261682	0.0103456	0.0255596	0.0211255	0.0146254	0.0184171	0.0146055	0.0425994	0.0279939	0.0474412	0.0474412	0.0417306	0.0547322	0.0218929	0.0547322	0.00875716	0.00975024
	15	26	0.0219083	0.0137941	0.0202854	0.0375004	0.0203127	0.00781257	0.0261682	0.0103456	0.0255596	0.0211255	0.0146254	0.0184171	0.0146055	0.0425994	0.0279939	0.0474412	0.0474412	0.0417306	0.0547322	0.0218929	0.0547322	0.00875716	0.00975024
	15	26	0.0219083	0.0137941	0.0202854	0.0375004	0.0203127	0.00781257	0.0261682	0.0103456	0.0255596	0.0211255	0.0146254	0.0184171	0.0146055	0.0425994	0.0279939	0.0474412	0.0474412	0.0417306	0.0547322	0.0218929	0.0547322	0.00875716	0.00975024
	16	27	0.0151515	0.00953983	0.0140292	0.0268351	0.0145357	0.00559065	0.0180976	0.00715488	0.0176768	0.0156062	0.0108043	0.0136054	0.010101	0.0294613	0.0193603	0.0339487	0.0339487	0.0298623	0.0404328	0.0161731	0.0404328	0.00646925	0.00720288
	20	27	0.0233415	0.0146965	0.0216125	0.0405967	0.0219899	0.00845765	0.0278801	0.0110224	0.0272318	0.023219	0.0160747	0.0202422	0.015561	0.0453863	0.0298253	0.0513583	0.0513583	0.0451763	0.0601562	0.0240625	0.0601562	0.00962499	0.0107165
10:00:00	23	27	0.029484	0.018564	0.0273	0.0509179	0.0275805	0.0106079	0.035217	0.013923	0.034398	0.0289286	0.0200275	0.0252198	0.019656	0.05733	0.037674	0.0644155	0.0644155	0.0566618	0.0749487	0.0299795	0.0749487	0.0119918	0.0133517
	26	27	0.0356265	0.0224315	0.0329875	0.0612391	0.0331712	0.0127581	0.0425539	0.0168236	0.0415642	0.0346382	0.0239803	0.0301974	0.023751	0.0692737	0.0455228	0.0774727	0.0774727	0.0681473	0.0897412	0.0358965	0.0897412	0.0143586	0.0159869
	27	27	0.037674	0.0237207	0.0348833	0.0646795	0.0350347	0.0134749	0.0449995	0.0177905	0.043953	0.0365414	0.0252979	0.0318566	0.025116	0.073255	0.048139	0.0818251	0.0818251	0.0719758	0.094672	0.0378688	0.094672	0.0151475	0.0168653
	29	27	0.041769	0.026299	0.038675	0.0715603	0.0387618	0.0149084	0.0498908	0.0197243	0.0487305	0.0403478	0.0279331	0.035175	0.027846	0.0812175	0.0533715	0.0905299	0.0905299	0.0796328	0.104534	0.0418135	0.104534	0.0167254	0.0186221
	33	27	0.049959	0.0314557	0.0462583	0.0853219	0.046216	0.0177754	0.0596733	0.0235918	0.0582855	0.0479606	0.0332035	0.0418118	0.033306	0.0971425	0.0638365	0.10794	0.10794	0.0949468	0.124257	0.0497028	0.124257	0.0198811	0.0221357
	37	27	0.058149	0.0366123	0.0538417	0.0990835	0.0536702	0.0206424	0.0694557	0.0274592	0.0678405	0.0555734	0.0384739	0.0484486	0.038766	0.113068	0.0743015	0.125349	0.125349	0.110261	0.14398	0.0575921	0.14398	0.0230369	0.0256493
	38	27	0.0601965	0.0379015	0.0557375	0.102524	0.0555338	0.0213592	0.0719014	0.0284261	0.0702292	0.0574766	0.0397915	0.0501078	0.040131	0.117049	0.0769178	0.129702	0.129702	0.114089	0.148911	0.0595645	0.148911	0.0238258	0.0265277
	40	27	0.0642915	0.0404798	0.0595292	0.109405	0.0592609	0.0227926	0.0767926	0.0303599	0.0750067	0.061283	0.0424267	0.0534262	0.042861	0.125011	0.0821502	0.138406	0.138406	0.121746	0.158773	0.0635091	0.158773	0.0254037	0.0282845
	45	27	0.074529	0.0469257	0.0690083	0.126607	0.0685786	0.0263764	0.0890208	0.0351943	0.0869505	0.070799	0.0490147	0.0617222	0.049686	0.144918	0.0952315	0.160168	0.160168	0.140889	0.183427	0.0733708	0.183427	0.0293483	0.0326765
	54	27	0.0929565	0.0585282	0.0860708	0.15757	0.0853506	0.0328271	0.111031	0.0438961	0.108449	0.0879278	0.0608731	0.076655	0.061971	0.180749	0.118778	0.19934	0.19934	0.175345	0.227804	0.0911218	0.227804	0.0364487	0.0405821
	68	27	0.121622	0.0765765	0.112613	0.205736	0.11144	0.0428617	0.14527	0.0574324	0.141892	0.114573	0.0793195	0.0998838	0.081081	0.236486	0.155405	0.260274	0.260274	0.228944	0.296836	0.118734	0.296836	0.0474938	0.0528797
	81	27	0.148239	0.0933357	0.137258	0.250461	0.135666	0.0521794	0.177063	0.0700018	0.172946	0.139314	0.0964483	0.121453	0.098826	0.288243	0.189417	0.316855	0.316855	0.278715	0.360937	0.144375	0.360937	0.0577499	0.0642989
11:00:00	94	27	0.174856	0.110095	0.161904	0.295186	0.159893	0.0614971	0.208856	0.0825711	0.203999	0.164056	0.113577	0.143023	0.116571	0.339999	0.223428	0.373436	0.373436	0.328485	0.425038	0.170015	0.425038	0.0680061	0.0757181
	109	28	0.196765	0.123889	0.18219	0.332687	0.180205	0.0693097	0.235025	0.0929167	0.229559	0.185181	0.128202	0.16144	0.131177	0.382598	0.251422	0.420877	0.420877	0.370216	0.47977	0.191908	0.47977	0.0767632	0.0854683
	124	28	0.227477	0.143226	0.210627	0.384293	0.208159	0.080061	0.271709	0.10742	0.26539	0.213729	0.147966	0.186328	0.151651	0.442317	0.290665	0.486163	0.486163	0.427643	0.553733	0.221493	0.553733	0.0885972	0.0986443
	138	28	0.256142	0.161275	0.237169	0.432458	0.234248	0.0900955	0.305948	0.120956	0.298833	0.240374	0.166413	0.209557	0.170762	0.498054	0.327293	0.547097	0.547097	0.481242	0.622764	0.249106	0.622764	0.0996423	0.110942
	148	29	0.267813	0.168623	0.247975	0.452757	0.245243	0.0943243	0.319888	0.126467	0.312448	0.251984	0.17445	0.219678	0.178542	0.520748	0.342205	0.572776	0.572776	0.503831	0.652842	0.261137	0.652842	0.104455	0.1163
	147	30	0.256961	0.16179	0.237927	0.435211	0.235739	0.0906689	0.306926	0.121343	0.299788	0.242658	0.167994	0.211548	0.171308	0.499647	0.328339	0.550579	0.550579	0.484305	0.628681	0.251472	0.628681	0.100589	0.111996
	138	30	0.238534	0.150188	0.220865	0.404247	0.218967	0.0842181	0.284915	0.112641	0.278289	0.225529	0.156136	0.196615	0.159023	0.463816	0.304793	0.511407	0.511407	0.449849	0.584304	0.233721	0.584304	0.0934886	0.10409
	131	30	0.224201	0.141164	0.207594	0.380164	0.205922	0.0792009	0.267796	0.105873	0.261568	0.212207	0.146912	0.185001	0.149468	0.435947	0.286479	0.48094	0.48094	0.423049	0.549788	0.219915	0.549788	0.0879661	0.0979416
	138	29	0.247338	0.155731	0.229017	0.418353	0.226608	0.0871568	0.295432	0.116799	0.288561	0.232952	0.161274	0.203086	0.164892	0.480935	0.316043	0.529252	0.529252	0.465546	0.603534	0.241414	0.603534	0.0965654	0.107516
	158	29	0.288288	0.181515	0.266933	0.487161	0.263879	0.101492	0.344344	0.136136	0.336336	0.271016	0.187626	0.23627	0.192192	0.56056	0.368368	0.6163	0.6163	0.542116	0.702151	0.28086	0.702151	0.112344	0.125084
	175	29	0.323096	0.20343	0.299162	0.545647	0.295559	0.113677	0.38592	0.152573	0.376945	0.30337	0.210025	0.264476	0.215397	0.628241	0.412844	0.690291	0.690291	0.6072	0.785975	0.31439	0.785975	0.125756	0.140017
	182	30	0.328624	0.206911	0.304281	0.555625	0.300963	0.115755	0.392523	0.155183	0.383394	0.30927	0.21411	0.26962	0.219083	0.638991	0.419908	0.702913	0.702913	0.618303	0.80126	0.320504	0.80126	0.128202	0.14274
12 noon	183	31	0.321867	0.202657	0.298025	0.544959	0.295186	0.113533	0.384452	0.151993	0.375512	0.303751	0.210289	0.264808	0.214578	0.625853	0.411274	0.68942	0.68942	0.606434	0.786961	0.314784	0.786961	0.125914	0.140193
	185	32	0.317158	0.199692	0.293665	0.537735	0.291273	0.112028	0.378827	0.149769	0.370017	0.300135	0.207786	0.261656	0.211439	0.616696	0.405257	0.68028	0.68028	0.598395	0.777592	0.311037	0.777592	0.124415	0.138524
	192	33	0.322686	0.203173	0.298783	0.547712	0.296677	0.114107	0.385431	0.15238	0.376467	0.306035	0.21187	0.266799	0.215124	0.627445	0.412321	0.692902	0.692902	0.609497	0.792878	0.317151	0.792878	0.12686	0.141247
	199	33	0.337019	0.212197	0.312054	0.571794	0.309722	0.119124	0.40255	0.159148	0.393188	0.319357	0.221093	0.278414	0.224679	0.655314	0.430635	0.723369	0.723369	0.636297	0.827394	0.330958	0.827394	0.132383	0.147396
	208	34	0.346642	0.218256	0.320965	0.588652	0.318853	0.122636	0.414044	0.163692	0.404415	0.329063	0.227813	0.286876	0.231095	0.674026	0.442931	0.744696	0.744696	0.655056	0.852541	0.341016	0.852541	0.136407	0.151875
	221	35	0.364455	0.229472	0.337458	0.619272	0.335439	0.129015	0.435321	0.172104	0.425197	0.346382	0.239803	0.301974	0.24297	0.708662	0.465693	0.783432	0.783432	0.68913	0.897412	0.358965	0.897412	0.143586	0.159869
	230	35	0.382883	0.241074	0.354521	0.650236	0.352211	0.135466	0.457332	0.180806	0.446696	0.363511	0.251662	0.316907	0.255255	0.744494	0.489239	0.822604	0.822604	0.723587	0.941789	0.376716	0.941789	0.150686	0.167774
	245	35	0.413595	0.260412	0.382958	0.701842	0.380164	0.146217	0.494016	0.195309	0.482528	0.392059	0.271426	0.341795	0.27573	0.804213	0.528483	0.88789	0.88789	0.781014	1.01575	0.406301	1.01575	0.16252	0.18095
	270	34	0.473587	0.298184	0.438506	0.801957	0.434394	0.167074	0.565673	0.223638	0.552518	0.447062	0.309504	0.389746	0.315725	0.920863	0.605139	1.01454	1.01454	0.892423	1.15825	0.463301	1.15825	0.18532	0.206336
	286	34	0.506347	0.318811	0.46884	0.857004	0.46421	0.178542	0.604803	0.239108	0.590738	0.477513	0.330586	0.416293	0.337564	0.984563	0.646999	1.08418	1.08418	0.953679	1.23715	0.494858	1.23715	0.197943	0.220391
	302	34	0.539107	0.339438	0.499173	0.91205	0.494027	0.19001	0.643933	0.254578	0.628958	0.507964	0.351667	0.44284	0.359405	1.04826	0.688859	1.15382	1.15382	1.01494	1.31604	0.526416	1.31604	0.210566	0.234445
	303	36	0.523546	0.32964	0.484765	0.887279	0.48061	0.18485	0.625346	0.24723	0.610803	0.495022	0.342708	0.431558	0.349031	1.01801	0.668975	1.12248	1.12248	0.98737	1.28251	0.513004	1.28251	0.205202	0.228472
13:00:00	315	37	0.539312	0.339567	0.499363	0.914458	0.495332	0.190512	0.644178	0.254675	0.629197	0.510438	0.35338	0.444997	0.359541	1.04866	0.68912	1.15687	1.15687	1.01762	1.32245	0.52898	1.32245	0.211592	0.235587
	311	37	0.531122	0.33441	0.491779	0.900697	0.487877	0.187645	0.634395	0.250807	0.619642	0.502825	0.34811	0.438361	0.354081	1.03274	0.678655	1.13946	1.13946	1.0023	1.30273	0.52109	1.30273	0.208436	0.232073
	305	38	0.510032	0.321131	0.472252	0.865949	0.469056	0.180406	0.609205	0.240849	0.595038	0.483984	0.335066	0.421935	0.340021	0.991729	0.651708	1.0955	1.0955	0.963633	1.25391	0.501564	1.25391	0.200626	0.223377
	339	38	0.579647	0.364963	0.53671	0.982922	0.532416	0.204775	0.692356	0.273722	0.676255	0.548693	0.379864	0.478347	0.386432	1.12709	0.74066	1.24348	1.24348	1.0938	1.42156	0.568624	1.42156	0.227449	0.253243
	385	38	0.673832	0.424265	0.623919	1.14118	0.61814	0.237746	0.804855	0.318199	0.786138	0.63624	0.440474	0.554671	0.449221	1.31023	0.861008	1.44369	1.44369	1.26991	1.64838	0.659351	1.64838	0.26374	0.293649
	430	39	0.757166	0.476734	0.701079	1.28189	0.694359	0.267061	0.904392	0.35755	0.88336	0.714461	0.494627	0.622864	0.504777	1.47227	0.967489	1.6217	1.6217	1.4265	1.85103	0.740414	1.85103	0.296166	0.329751
	458	42	0.788083	0.4962	0.729706	1.33591	0.723616	0.278314	0.941321	0.37215	0.91943	0.745483	0.516104	0.649909	0.525389	1.53238	1.00699	1.69004	1.69004	1.48661	1.93141	0.772563	1.93141	0.309025	0.344069
	471	44	0.797092	0.501873	0.738048	1.35242	0.732562	0.281754	0.952082	0.376404	0.92994	0.75538	0.522955	0.658536	0.531394	1.5499	1.01851	1.71093	1.71093	1.50498	1.95705	0.782819	1.95705	0.313128	0.348637
	458	46	0.752866	0.474027	0.697098	1.27948	0.693054	0.266559	0.899256	0.35552	0.878343	0.715794	0.495549	0.624025	0.501911	1.46391	0.961995	1.61866	1.61866	1.42382	1.85449	0.741795	1.85449	0.296718	0.330366
	463	47	0.754299	0.474929	0.698425	1.28258	0.694731	0.267204	0.900968	0.356197	0.880015	0.717887	0.496999	0.62585	0.502866	1.46669	0.963827	1.62257	1.62257	1.42726	1.85991	0.743964	1.85991	0.297586	0.331332
	463	47	0.754299	0.474929	0.698425	1.28258	0.694731	0.267204	0.900968	0.356197	0.880015	0.717887	0.496999	0.62585	0.502866	1.46669	0.963827	1.62257	1.62257	1.42726	1.85991	0.743964	1.85991	0.297586	0.331332
	461	47	0.750204	0.472351	0.694633	1.2757	0.691004	0.265771	0.896077	0.354263	0.875238	0.714081	0.494364	0.622532	0.500136	1.45873	0.958594	1.61387	1.61387	1.41961	1.85005	0.740019	1.85005	0.296008	0.329576
14:00:00	441	45	0.726862	0.457654	0.673021	1.2351	0.669014	0.257313	0.868197	0.343241	0.848006	0.690862	0.478289	0.60229	0.484575	1.41334	0.928769	1.56251	1.56251	1.37443	1.78989	0.715957	1.78989	0.286383	0.318859
	428	43	0.717854	0.451982	0.664679	1.21859	0.660069	0.253873	0.857436	0.338986	0.837496	0.680965	0.471437	0.593662	0.478569	1.39583	0.917257	1.54162	1.54162	1.35605	1.76425	0.705701	1.76425	0.28228	0.314292
	441	42	0.753275	0.474284	0.697477	1.27742	0.691936	0.266129	0.899745	0.355713	0.878821	0.713129	0.493705	0.621702	0.502184	1.4647	0.962518	1.61605	1.61605	1.42152	1.84758	0.739033	1.84758	0.295613	0.329136
	437	41	0.753889	0.474671	0.698046	1.27776	0.692122	0.266201	0.900479	0.356003	0.879538	0.712939	0.493573	0.621536	0.502593	1.4659	0.963303	1.61648	1.61648	1.4219	1.84709	0.738836	1.84709	0.295534	0.329049
	460	41	0.800982	0.504322	0.74165	1.35689	0.734984	0.282686	0.956728	0.378242	0.934479	0.756712	0.523878	0.659698	0.533988	1.55747	1.02348	1.71659	1.71659	1.50996	1.9605	0.7842	1.9605	0.31368	0.349252
	539	41	0.962735	0.606166	0.891421	1.62869	0.882205	0.339309	1.14993	0.454625	1.12319	0.907065	0.627968	0.790775	0.641823	1.87198	1.23016	2.06043	2.06043	1.81241	2.35004	0.940014	2.35004	0.376006	0.418645
	527	41	0.938165	0.590696	0.868671	1.5874	0.859842	0.330708	1.12059	0.443022	1.09453	0.884227	0.612157	0.770864	0.625443	1.82421	1.19877	2.0082	2.0082	1.76647	2.29087	0.916346	2.29087	0.366538	0.408105
	584	41	1.05487	0.664179	0.976733	1.7835	0.966064	0.371563	1.25999	0.498134	1.23068	0.992709	0.68726	0.865439	0.703248	2.05114	1.34789	2.25628	2.25628	1.98469	2.57192	1.02877	2.57192	0.411508	0.458173
	549	42	0.974405	0.613514	0.902227	1.64898	0.8932	0.343538	1.16387	0.460136	1.13681	0.918675	0.636006	0.800896	0.649604	1.89468	1.24507	2.08611	2.08611	1.835	2.38011	0.952045	2.38011	0.380818	0.424004
	512	41	0.907452	0.571359	0.840233	1.53579	0.831889	0.319957	1.0839	0.428519	1.05869	0.855679	0.592393	0.745976	0.604968	1.76449	1.15952	1.94291	1.94291	1.70904	2.2169	0.886761	2.2169	0.354704	0.394929
	516	41	0.915642	0.576515	0.847817	1.54956	0.839343	0.322824	1.09368	0.432387	1.06825	0.863292	0.597663	0.752613	0.610428	1.78042	1.16999	1.96032	1.96032	1.72436	2.23663	0.89465	2.23663	0.35786	0.398442
	501	42	0.876125	0.551634	0.811227	1.48384	0.803749	0.309134	1.04648	0.413726	1.02215	0.827321	0.572761	0.721254	0.584084	1.70358	1.11949	1.87719	1.87719	1.65123	2.14343	0.857373	2.14343	0.342949	0.38184
15:00:00	476	41	0.833742	0.524949	0.771983	1.41194	0.764801	0.294154	0.995859	0.393711	0.972699	0.787164	0.544959	0.686245	0.555828	1.62116	1.06534	1.78622	1.78622	1.57122	2.03939	0.815757	2.03939	0.326303	0.363306
	520	42	0.915028	0.576129	0.847248	1.54921	0.839157	0.322753	1.09295	0.432096	1.06753	0.863482	0.597795	0.752779	0.610019	1.77922	1.1692	1.95989	1.95989	1.72397	2.23712	0.894848	2.23712	0.357939	0.39853
	546	42	0.968263	0.609647	0.89654	1.63866	0.887609	0.341388	1.15654	0.457235	1.12964	0.912965	0.632053	0.795918	0.645509	1.88273	1.23722	2.07305	2.07305	1.82351	2.36532	0.946128	2.36532	0.378451	0.421368
	464	42	0.800368	0.503935	0.741081	1.35655	0.734798	0.282615	0.955995	0.377951	0.933762	0.756903	0.52401	0.659864	0.533579	1.55627	1.02269	1.71615	1.71615	1.50958	1.96099	0.784397	1.96099	0.313759	0.34934
	414	41	0.706797	0.44502	0.654442	1.19864	0.649261	0.249716	0.84423	0.333765	0.824596	0.669165	0.463268	0.583375	0.471198	1.37433	0.903129	1.51638	1.51638	1.33385	1.73368	0.693472	1.73368	0.277389	0.308845
	411	41	0.700654	0.441153	0.648754	1.18831	0.64367	0.247565	0.836893	0.330865	0.81743	0.663456	0.459315	0.578397	0.467103	1.36238	0.895281	1.50332	1.50332	1.32236	1.71889	0.687555	1.71889	0.275022	0.30621
	606	42	1.09111	0.686997	1.01029	1.84509	0.999422	0.384393	1.30327	0.515248	1.27296	1.02716	0.711109	0.89547	0.727408	2.12161	1.3942	2.33419	2.33419	2.05322	2.66117	1.06447	2.66117	0.425787	0.474072
	727	46	1.30364	0.820812	1.20708	2.20495	1.19435	0.459365	1.55713	0.615609	1.52092	1.22775	0.849984	1.07035	0.869096	2.53486	1.66577	2.78945	2.78945	2.45369	3.18088	1.27235	3.18088	0.508941	0.566656
	554	45	0.95823	0.60333	0.88725	1.62387	0.879596	0.338306	1.14455	0.452498	1.11794	0.905923	0.627178	0.789779	0.63882	1.86323	1.22441	2.05433	2.05433	1.80705	2.34708	0.938831	2.34708	0.375532	0.418118
	804	45	1.47011	0.925622	1.36121	2.48397	1.34548	0.517494	1.75596	0.694216	1.71512	1.38172	0.956578	1.20458	0.98007	2.85854	1.87847	3.14243	3.14243	2.76418	3.57979	1.43191	3.57979	0.572766	0.637718
	911	49	1.65397	1.04139	1.53145	2.79567	1.51432	0.582431	1.97558	0.781042	1.92963	1.55568	1.07701	1.35623	1.10265	3.21605	2.11341	3.53676	3.53676	3.11104	4.03046	1.61219	4.03046	0.644874	0.718004
	940	50	1.70454	1.07323	1.57828	2.88133	1.56072	0.600278	2.03598	0.804923	1.98863	1.60345	1.11008	1.39788	1.13636	3.31439	2.17803	3.64513	3.64513	3.20637	4.15423	1.66169	4.15423	0.664676	0.740052
16:00:00	937	50	1.6984	1.06936	1.57259	2.87101	1.55513	0.598128	2.02865	0.802023	1.98147	1.59774	1.10613	1.3929	1.13227	3.30245	2.17018	3.63208	3.63208	3.19488	4.13943	1.65577	4.13943	0.66231	0.737417
	861	49	1.5516	0.976931	1.43666	2.62365	1.42114	0.546594	1.85329	0.732698	1.81019	1.46052	1.01113	1.27327	1.0344	3.01699	1.98259	3.31914	3.31914	2.91961	3.78392	1.51357	3.78392	0.605427	0.674084
	928	50	1.67997	1.05776	1.55553	2.84005	1.53836	0.591677	2.00664	0.793321	1.95997	1.58061	1.09427	1.37797	1.11998	3.26662	2.14663	3.59291	3.59291	3.16043	4.09506	1.63802	4.09506	0.655209	0.729511
	917	51	1.64865	1.03804	1.52652	2.7881	1.51022	0.580854	1.96922	0.778528	1.92342	1.55225	1.07463	1.35324	1.0991	3.2057	2.1066	3.52718	3.52718	3.10262	4.02159	1.60864	4.02159	0.643454	0.716423
	946	51	1.70802	1.07542	1.5815	2.88787	1.56426	0.60164	2.04014	0.806567	1.9927	1.60744	1.11284	1.40136	1.13868	3.32116	2.18248	3.6534	3.6534	3.21364	4.16458	1.66583	4.16458	0.666333	0.741897
	966	51	1.74897	1.10121	1.61942	2.95668	1.60153	0.615975	2.08905	0.825905	2.04047	1.64551	1.1392	1.43454	1.16598	3.40078	2.2348	3.74045	3.74045	3.29021	4.2632	1.70528	4.2632	0.682112	0.759465
	920	51	1.65479	1.0419	1.53221	2.79842	1.51581	0.583004	1.97655	0.781428	1.93059	1.55796	1.07859	1.35822	1.10319	3.21765	2.11445	3.54024	3.54024	3.1141	4.03638	1.61455	4.03638	0.645821	0.719058
	942	52	1.69103	1.06472	1.56577	2.86	1.54917	0.595834	2.01984	0.798542	1.97287	1.59241	1.10244	1.38825	1.12735	3.28811	2.16076	3.61815	3.61815	3.18263	4.12563	1.65025	4.12563	0.660101	0.734957
	872	50	1.56531	0.985568	1.44936	2.64739	1.434	0.551539	1.86968	0.739176	1.8262	1.47403	1.02048	1.28505	1.04354	3.04367	2.00012	3.34917	3.34917	2.94603	3.81893	1.52757	3.81893	0.611029	0.680321
	774	49	1.37346	0.864773	1.27173	2.32433	1.25901	0.484236	1.64053	0.64858	1.60237	1.29494	0.896495	1.12892	0.915642	2.67062	1.75498	2.94048	2.94048	2.58653	3.35494	1.34198	3.35494	0.53679	0.597663
	709	48	1.24918	0.786521	1.15665	2.11481	1.14552	0.440586	1.49208	0.58989	1.45738	1.17865	0.81599	1.02754	0.832786	2.42896	1.59617	2.67542	2.67542	2.35338	3.05367	1.22147	3.05367	0.488586	0.543993
	740	46	1.33026	0.837572	1.23172	2.24968	1.21858	0.468683	1.58892	0.628179	1.55197	1.2525	0.867113	1.09192	0.886841	2.58662	1.69978	2.84603	2.84603	2.50346	3.24498	1.29799	3.24498	0.519197	0.578075
17:00:00	821	48	1.4785	0.930907	1.36898	2.50014	1.35424	0.520862	1.76599	0.69818	1.72492	1.39181	0.963561	1.21337	0.985667	2.87486	1.88919	3.16289	3.16289	2.78217	3.60592	1.44237	3.60592	0.576947	0.642374
	774	48	1.38227	0.870316	1.27988	2.33844	1.26665	0.487175	1.65104	0.652737	1.61265	1.30236	0.901634	1.13539	0.921512	2.68774	1.76623	2.95833	2.95833	2.60223	3.37417	1.34967	3.37417	0.539867	0.601089
	754	49	1.33251	0.83899	1.23381	2.25553	1.22174	0.469901	1.59161	0.629242	1.5546	1.25687	0.870143	1.09574	0.888342	2.591	1.70266	2.85343	2.85343	2.50996	3.25632	1.30253	3.25632	0.521012	0.580095
	661	48	1.1509	0.724641	1.06565	1.94967	1.05607	0.406182	1.37469	0.54348	1.34272	1.0873	0.752745	0.947901	0.767267	2.23786	1.47059	2.46651	2.46651	2.16961	2.81699	1.12679	2.81699	0.450718	0.50183
	747	47	1.33579	0.841052	1.23684	2.25965	1.22398	0.470761	1.59553	0.630789	1.55842	1.2584	0.871197	1.09706	0.890526	2.59737	1.70684	2.85866	2.85866	2.51456	3.26027	1.30411	3.26027	0.521643	0.580798
	746	49	1.31613	0.828676	1.21864	2.228	1.20683	0.464167	1.57205	0.621507	1.53549	1.24165	0.859602	1.08246	0.877422	2.55915	1.68173	2.81861	2.81861	2.47934	3.21688	1.28675	3.21688	0.5147	0.573068
	682	49	1.18509	0.74617	1.09731	2.00782	1.08757	0.418295	1.41553	0.559627	1.38261	1.11984	0.775276	0.976273	0.790062	2.30435	1.51429	2.54006	2.54006	2.23431	2.9013	1.16052	2.9013	0.464208	0.516851
	625	47	1.08599	0.683774	1.00555	1.83993	0.996627	0.383318	1.29716	0.51283	1.26699	1.02621	0.71045	0.894641	0.723996	2.11166	1.38766	2.32766	2.32766	2.04748	2.65871	1.06348	2.65871	0.425393	0.473633
	597	46	1.03747	0.653221	0.960619	1.7577	0.952088	0.366188	1.2392	0.489916	1.21038	0.980338	0.678696	0.854654	0.691646	2.0173	1.32565	2.22364	2.22364	1.95598	2.53987	1.01595	2.53987	0.40638	0.452464
	590	46	1.02314	0.644197	0.947348	1.73362	0.939043	0.36117	1.22208	0.483147	1.19366	0.967016	0.669473	0.84304	0.682091	1.98943	1.30734	2.19317	2.19317	1.92918	2.50536	1.00214	2.50536	0.400857	0.446315
	535	46	0.910523	0.573292	0.843077	1.5444	0.836548	0.321749	1.08757	0.429969	1.06228	0.86234	0.597005	0.751784	0.607016	1.77046	1.16345	1.95379	1.95379	1.71861	2.23416	0.893664	2.23416	0.357466	0.398003
	546	45	0.94185	0.593017	0.872083	1.59635	0.864687	0.332572	1.12499	0.444763	1.09883	0.890698	0.616637	0.776506	0.6279	1.83138	1.20348	2.01951	2.01951	1.77642	2.30763	0.923052	2.30763	0.369221	0.411091
18:00:00	498	44	0.852374	0.53668	0.789235	1.44531	0.782877	0.301107	1.01811	0.40251	0.994437	0.806766	0.558531	0.703335	0.56825	1.65739	1.08914	1.82844	1.82844	1.60835	2.09018	0.836072	2.09018	0.334429	0.372354
	476	44	0.807329	0.508318	0.747527	1.36962	0.741879	0.285338	0.96431	0.381239	0.941884	0.764896	0.529543	0.666832	0.538219	1.56981	1.03159	1.73269	1.73269	1.52413	1.9817	0.792681	1.9817	0.317072	0.353029
	482	44	0.819614	0.516053	0.758902	1.39027	0.753061	0.289639	0.978984	0.38704	0.956217	0.776315	0.537449	0.676788	0.546409	1.59369	1.04728	1.7588	1.7588	1.5471	2.01129	0.804515	2.01129	0.321806	0.358299
	460	43	0.783374	0.493235	0.725346	1.32868	0.719703	0.276809	0.935696	0.369926	0.913936	0.741867	0.5136	0.646756	0.522249	1.52323	1.00098	1.6809	1.6809	1.47857	1.92204	0.768816	1.92204	0.307526	0.3424
	422	43	0.705569	0.444247	0.653304	1.19795	0.648888	0.249572	0.842762	0.333185	0.823163	0.669546	0.463532	0.583707	0.470379	1.37194	0.90156	1.51551	1.51551	1.33308	1.73467	0.693867	1.73467	0.277547	0.309021
	384	43	0.627764	0.395258	0.581262	1.06721	0.578073	0.222336	0.749829	0.296444	0.732391	0.597224	0.413463	0.520657	0.418509	1.22065	0.802142	1.35011	1.35011	1.1876	1.5473	0.618918	1.5473	0.247567	0.275642
	336	42	0.538288	0.338922	0.498415	0.916179	0.496263	0.190871	0.642955	0.254191	0.628002	0.513293	0.355357	0.447486	0.358859	1.04667	0.687812	1.15904	1.15904	1.01953	1.32985	0.531938	1.32985	0.212775	0.236904
	279	41	0.430385	0.270983	0.398504	0.734181	0.397682	0.152954	0.51407	0.203237	0.502115	0.412233	0.285392	0.359383	0.286923	0.836859	0.549936	0.928802	0.928802	0.817002	1.06802	0.427207	1.06802	0.170883	0.190261
	230	39	0.347666	0.2189	0.321913	0.593813	0.321649	0.123711	0.415267	0.164175	0.40561	0.333821	0.231107	0.291024	0.231777	0.676016	0.444239	0.751224	0.751224	0.660799	0.864868	0.345947	0.864868	0.138379	0.154071
	156	38	0.204955	0.129046	0.189773	0.353329	0.191387	0.0736102	0.244807	0.0967842	0.239114	0.200407	0.138743	0.174714	0.136636	0.398523	0.261887	0.446991	0.446991	0.393187	0.519217	0.207687	0.519217	0.0830747	0.0924955
	95	36	0.0976658	0.0614932	0.0904312	0.171676	0.0929911	0.0357658	0.116656	0.0461199	0.113943	0.0991567	0.068647	0.0864443	0.0651105	0.189906	0.124795	0.217185	0.217185	0.191042	0.256896	0.102759	0.256896	0.0411034	0.0457646
	57	34	0.0374693	0.0235918	0.0346938	0.069152	0.0374574	0.0144067	0.0447549	0.0176938	0.0437141	0.0416801	0.0288554	0.0363365	0.0249795	0.0728569	0.0478774	0.0874832	0.0874832	0.0769528	0.107985	0.0431941	0.107985	0.0172776	0.019237
		Units Estimated	80	50	74	136	73	28	96	37	93	76	52	66	53	156	102	172	172	151	196	78	196	31	35

## Sheet: 2-8
Time stamp	I	T	E1	E2	E3	M1	M2	M3	I1	I2	I3	I4	I5	I6	G1	G2	G3	C1	C2	C3	R1	R2	R3	L1	F1
			27	17	25	43.92	23.79	9.15	32.25	12.75	31.5	23.79	16.47	20.74	18	52.5	34.5	56.16	56.16	49.4	61	24.4	61	9.76	10.98
7AM	6	29	0	0	0	0	0	0	0	0	0	0	0	0	0	0	0	0	0	0	0	0	0	0	0
	10	29	0	0	0	0	0	0	0	0	0	0	0	0	0	0	0	0	0	0	0	0	0	0	0
	14	29	0	0	0	0	0	0	0	0	0	0	0	0	0	0	0	0	0	0	0	0	0	0	0
	16	29	0	0	0	0	0	0	0	0	0	0	0	0	0	0	0	0	0	0	0	0	0	0	0
	19	29	0.005382	0.00338867	0.00498333	0.00894504	0.00484523	0.00186355	0.0064285	0.0025415	0.006279	0.00484523	0.00335439	0.00422405	0.003588	0.010465	0.006877	0.0114379	0.0114379	0.0100611	0.0238917	0.00955667	0.0238917	0.00198779	0.00223626
	28	29	0.024012	0.0151187	0.0222333	0.0399086	0.0216172	0.0083143	0.028681	0.011339	0.028014	0.0216172	0.0149657	0.0188457	0.016008	0.04669	0.030682	0.0510307	0.0510307	0.0448881	0.0668967	0.0267587	0.0668967	0.00886859	0.00997716
	41	29	0.050922	0.032062	0.04715	0.0846338	0.0458433	0.017632	0.0608235	0.0240465	0.059409	0.0458433	0.0317377	0.039966	0.033948	0.099015	0.065067	0.10822	0.10822	0.0951938	0.129015	0.051606	0.129015	0.0188075	0.0211585
	50	30	0.061065	0.0384483	0.0565417	0.101492	0.0549747	0.0211441	0.0729387	0.0288363	0.0712425	0.0549747	0.0380594	0.0479267	0.04071	0.118737	0.0780275	0.129776	0.129776	0.114155	0.155296	0.0621183	0.155296	0.0225537	0.0253729
	55	30	0.071415	0.044965	0.066125	0.118694	0.0642925	0.0247279	0.0853013	0.0337237	0.0833175	0.0642925	0.0445102	0.0560498	0.04761	0.138862	0.0912525	0.151772	0.151772	0.133503	0.179187	0.071675	0.179187	0.0263764	0.0296735
	58	30	0.077625	0.048875	0.071875	0.129015	0.0698831	0.0268781	0.0927188	0.0366563	0.0905625	0.0698831	0.0483806	0.0609237	0.05175	0.150938	0.0991875	0.16497	0.16497	0.145113	0.193522	0.077409	0.193522	0.02867	0.0322537
	64	30	0.090045	0.056695	0.083375	0.149657	0.0810644	0.0311786	0.107554	0.0425212	0.105052	0.0810644	0.0561215	0.0706715	0.06003	0.175087	0.115057	0.191365	0.191365	0.16833	0.222192	0.088877	0.222192	0.0332572	0.0374143
	75	30	0.112815	0.0710317	0.104458	0.187502	0.101563	0.0390629	0.134751	0.0532737	0.131617	0.101563	0.0703132	0.0885425	0.07521	0.219362	0.144152	0.239756	0.239756	0.210897	0.274754	0.109902	0.274754	0.0416671	0.0468754
08:00:00	83	31	0.120888	0.0761147	0.111933	0.200919	0.108831	0.0418582	0.144394	0.057086	0.141036	0.108831	0.0753448	0.0948786	0.080592	0.23506	0.154468	0.256913	0.256913	0.225989	0.296257	0.118503	0.296257	0.0446487	0.0502298
	90	31	0.135378	0.085238	0.12535	0.225002	0.121876	0.0468754	0.161701	0.0639285	0.157941	0.121876	0.0843758	0.106251	0.090252	0.263235	0.172983	0.287708	0.287708	0.253076	0.329705	0.131882	0.329705	0.0500005	0.0562505
	88	31	0.131238	0.0826313	0.121517	0.218121	0.118149	0.0454419	0.156756	0.0619735	0.153111	0.118149	0.0817955	0.103002	0.087492	0.255185	0.167693	0.278909	0.278909	0.245337	0.320148	0.128059	0.320148	0.0484714	0.0545303
	86	31	0.127098	0.0800247	0.117683	0.211241	0.114422	0.0440084	0.151811	0.0600185	0.148281	0.114422	0.0792152	0.0997525	0.084732	0.247135	0.162403	0.270111	0.270111	0.237598	0.310592	0.124237	0.310592	0.0469423	0.0528101
	83	31	0.120888	0.0761147	0.111933	0.200919	0.108831	0.0418582	0.144394	0.057086	0.141036	0.108831	0.0753448	0.0948786	0.080592	0.23506	0.154468	0.256913	0.256913	0.225989	0.296257	0.118503	0.296257	0.0446487	0.0502298
	86	31	0.127098	0.0800247	0.117683	0.211241	0.114422	0.0440084	0.151811	0.0600185	0.148281	0.114422	0.0792152	0.0997525	0.084732	0.247135	0.162403	0.270111	0.270111	0.237598	0.310592	0.124237	0.310592	0.0469423	0.0528101
	74	32	0.093771	0.059041	0.086825	0.15585	0.0844188	0.0324688	0.112004	0.0442807	0.109399	0.0844188	0.0584438	0.0735959	0.062514	0.182332	0.119818	0.199284	0.199284	0.175296	0.236527	0.094611	0.236527	0.0346334	0.0389625
	64	31	0.081558	0.0513513	0.0755167	0.135552	0.0734239	0.0282399	0.0974165	0.0385135	0.095151	0.0734239	0.0508319	0.0640106	0.054372	0.158585	0.104213	0.173328	0.173328	0.152465	0.205468	0.0821873	0.205468	0.0301226	0.0338879
	57	31	0.067068	0.042228	0.0621	0.111469	0.060379	0.0232227	0.080109	0.031671	0.078246	0.060379	0.0418009	0.0526381	0.044712	0.13041	0.085698	0.142534	0.142534	0.125377	0.17202	0.068808	0.17202	0.0247709	0.0278672
	62	31	0.077418	0.0487447	0.0716833	0.128671	0.0696968	0.0268064	0.0924715	0.0365585	0.090321	0.0696968	0.0482516	0.0607613	0.051612	0.150535	0.098923	0.16453	0.16453	0.144726	0.195912	0.0783647	0.195912	0.0285935	0.0321677
	63	31	0.079488	0.050048	0.0736	0.132111	0.0715603	0.0275232	0.094944	0.037536	0.092736	0.0715603	0.0495418	0.0623859	0.052992	0.15456	0.101568	0.168929	0.168929	0.148595	0.20069	0.080276	0.20069	0.0293581	0.0330278
	72	31	0.098118	0.061778	0.09085	0.163075	0.0883323	0.0339739	0.117196	0.0463335	0.114471	0.0883323	0.0611531	0.0770076	0.065412	0.190785	0.125373	0.208522	0.208522	0.183422	0.243695	0.097478	0.243695	0.0362389	0.0407687
09:00:00	72	32	0.089631	0.0564343	0.0829917	0.148969	0.0806917	0.0310353	0.107059	0.0423257	0.104569	0.0806917	0.0558635	0.0703466	0.059754	0.174282	0.114528	0.190485	0.190485	0.167557	0.226971	0.0907883	0.226971	0.0331043	0.0372423
	69	32	0.083421	0.0525243	0.0772417	0.138648	0.0751011	0.028885	0.0996418	0.0393932	0.0973245	0.0751011	0.051993	0.0654727	0.055614	0.162208	0.106594	0.177288	0.177288	0.155948	0.212636	0.0850543	0.212636	0.0308107	0.034662
	68	33	0.072864	0.0458773	0.0674667	0.121102	0.065597	0.0252296	0.087032	0.034408	0.085008	0.065597	0.0454133	0.0571871	0.048576	0.14168	0.093104	0.154852	0.154852	0.136212	0.191133	0.0764533	0.191133	0.0269116	0.0302755
	75	32	0.095841	0.0603443	0.0887417	0.159291	0.0862824	0.0331855	0.114477	0.0452582	0.111814	0.0862824	0.0597339	0.0752205	0.063894	0.186357	0.122463	0.203683	0.203683	0.179166	0.241306	0.0965223	0.241306	0.0353979	0.0398226
	89	32	0.124821	0.078591	0.115575	0.207456	0.112372	0.04322	0.149092	0.0589432	0.145624	0.112372	0.077796	0.0979654	0.083214	0.242707	0.159493	0.265272	0.265272	0.233341	0.308202	0.123281	0.308202	0.0461014	0.051864
	107	33	0.153594	0.0967073	0.142217	0.255278	0.138275	0.0531828	0.183459	0.0725305	0.179193	0.138275	0.0957291	0.120548	0.102396	0.298655	0.196259	0.326421	0.326421	0.287129	0.377488	0.150995	0.377488	0.0567284	0.0638194
	123	34	0.178227	0.112217	0.165025	0.296218	0.160452	0.0617122	0.212882	0.0841627	0.207931	0.160452	0.111082	0.139881	0.118818	0.346552	0.227734	0.378771	0.378771	0.333178	0.437217	0.174887	0.437217	0.0658263	0.0740546
	139	35	0.20286	0.127727	0.187833	0.337159	0.182628	0.0702415	0.242305	0.095795	0.23667	0.182628	0.126435	0.159214	0.13524	0.39445	0.25921	0.431122	0.431122	0.379227	0.496947	0.198779	0.496947	0.0749243	0.0842898
	156	35	0.23805	0.149883	0.220417	0.395646	0.214308	0.0824262	0.284337	0.112412	0.277725	0.214308	0.148367	0.186833	0.1587	0.462875	0.304175	0.505908	0.505908	0.445012	0.578178	0.231271	0.578178	0.0879213	0.0989115
	176	35	0.27945	0.17595	0.25875	0.464454	0.251579	0.0967612	0.333787	0.131962	0.326025	0.251579	0.17417	0.219325	0.1863	0.543375	0.357075	0.593892	0.593892	0.522405	0.673745	0.269498	0.673745	0.103212	0.116113
	202	36	0.324783	0.204493	0.300725	0.539799	0.292391	0.112458	0.387935	0.15337	0.378914	0.292391	0.202425	0.254905	0.216522	0.631523	0.415	0.690234	0.690234	0.607151	0.781257	0.312503	0.781257	0.119955	0.13495
	213	37	0.339066	0.213486	0.31395	0.563538	0.305249	0.117404	0.404995	0.160114	0.395577	0.305249	0.211327	0.266115	0.226044	0.659295	0.433251	0.720589	0.720589	0.633851	0.817095	0.326838	0.817095	0.125231	0.140884
10:00:00	218	38	0.340929	0.214659	0.315675	0.566634	0.306927	0.118049	0.407221	0.160994	0.39775	0.306927	0.212488	0.267577	0.227286	0.662917	0.435631	0.724548	0.724548	0.637334	0.824262	0.329705	0.824262	0.125919	0.141658
	225	38	0.355419	0.223782	0.329092	0.590717	0.319972	0.123066	0.424528	0.167837	0.414655	0.319972	0.221519	0.27895	0.236946	0.691092	0.454146	0.755343	0.755343	0.664422	0.857711	0.343084	0.857711	0.13127	0.147679
	243	38	0.392679	0.247242	0.363592	0.652644	0.353515	0.135967	0.469033	0.185432	0.458125	0.353515	0.244741	0.308193	0.261786	0.763542	0.501756	0.834528	0.834528	0.734076	0.943721	0.377488	0.943721	0.145032	0.163161
	285	39	0.471132	0.296639	0.436233	0.783035	0.424144	0.163132	0.562741	0.222479	0.549654	0.424144	0.293638	0.369767	0.314088	0.91609	0.602002	1.00126	1.00126	0.880736	1.12769	0.451075	1.12769	0.174008	0.195759
	300	39	0.502182	0.316189	0.464983	0.834641	0.452097	0.173884	0.599828	0.237141	0.585879	0.452097	0.31299	0.394136	0.334788	0.976465	0.641677	1.06725	1.06725	0.938781	1.19936	0.479745	1.19936	0.185476	0.20866
	321	39	0.545652	0.343559	0.505233	0.906889	0.491232	0.188935	0.651751	0.257669	0.636594	0.491232	0.340084	0.428253	0.363768	1.06099	0.697222	1.15963	1.15963	1.02004	1.29971	0.519883	1.29971	0.201531	0.226722
	332	39	0.568422	0.357895	0.526317	0.944734	0.511731	0.19682	0.678948	0.268421	0.663159	0.511731	0.354275	0.446124	0.378948	1.10526	0.726317	1.20802	1.20802	1.06261	1.35227	0.540907	1.35227	0.209941	0.236183
	366	40	0.630315	0.396865	0.583625	1.0476	0.567451	0.21825	0.752876	0.297649	0.735367	0.567451	0.392851	0.494701	0.42021	1.22561	0.805402	1.33956	1.33956	1.17831	1.49801	0.599203	1.49801	0.2328	0.2619
	389	41	0.669438	0.421498	0.61985	1.11263	0.602672	0.231797	0.799606	0.316124	0.781011	0.602672	0.417235	0.525406	0.446292	1.30168	0.855393	1.4227	1.4227	1.25145	1.59119	0.636474	1.59119	0.24725	0.278156
	385	41	0.661158	0.416285	0.612183	1.09886	0.595218	0.22893	0.789717	0.312213	0.771351	0.595218	0.412074	0.518908	0.440772	1.28558	0.844813	1.4051	1.4051	1.23597	1.57207	0.628829	1.57207	0.244192	0.274716
	415	41	0.723258	0.455385	0.669683	1.20208	0.651124	0.250432	0.863891	0.341538	0.843801	0.651124	0.450778	0.567647	0.482172	1.40633	0.924163	1.53708	1.53708	1.35206	1.71542	0.686169	1.71542	0.267128	0.300519
	382	43	0.637974	0.401687	0.590717	1.06033	0.574346	0.220902	0.762024	0.301266	0.744303	0.574346	0.397624	0.500712	0.425316	1.2405	0.815189	1.35583	1.35583	1.19263	1.52429	0.609715	1.52429	0.235629	0.265083
11:00:00	405	43	0.685584	0.431664	0.6348	1.13946	0.617208	0.237388	0.818892	0.323748	0.799848	0.617208	0.427298	0.538079	0.457056	1.33308	0.876024	1.45702	1.45702	1.28163	1.63419	0.653676	1.63419	0.253213	0.284865
	472	44	0.815787	0.513644	0.755358	1.35586	0.734425	0.282471	0.974412	0.385233	0.951751	0.734425	0.508448	0.640268	0.543858	1.58625	1.04239	1.73372	1.73372	1.52504	1.93761	0.775046	1.93761	0.301303	0.338965
	531	45	0.92943	0.585197	0.860583	1.54474	0.836734	0.321821	1.11015	0.438897	1.08433	0.836734	0.579277	0.72946	0.61962	1.80723	1.18761	1.97524	1.97524	1.73748	2.20281	0.881125	2.20281	0.343275	0.386185
	566	46	0.993393	0.62547	0.919808	1.65105	0.894318	0.343968	1.18655	0.469102	1.15896	0.894318	0.619143	0.779662	0.662262	1.9316	1.26934	2.11118	2.11118	1.85705	2.35333	0.941332	2.35333	0.3669	0.412762
	598	47	1.05115	0.661833	0.973283	1.74704	0.946311	0.363966	1.25554	0.496374	1.22634	0.946311	0.655138	0.824989	0.700764	2.0439	1.34313	2.23391	2.23391	1.96502	2.48951	0.995805	2.48951	0.38823	0.436759
	553	47	0.957996	0.603183	0.887033	1.59222	0.862451	0.331712	1.14427	0.452387	1.11766	0.862451	0.597081	0.75188	0.638664	1.86277	1.22411	2.03595	2.03595	1.79088	2.27449	0.909795	2.27449	0.353826	0.398054
	609	47	1.07392	0.676169	0.994367	1.78488	0.96681	0.37185	1.28273	0.507127	1.2529	0.96681	0.66933	0.84286	0.715944	2.08817	1.37223	2.2823	2.2823	2.00758	2.54207	1.01683	2.54207	0.39664	0.44622
	581	47	1.01596	0.639676	0.9407	1.68855	0.91463	0.351781	1.2135	0.479757	1.18528	0.91463	0.633206	0.79737	0.677304	1.97547	1.29817	2.15913	2.15913	1.89923	2.40828	0.963312	2.40828	0.375233	0.422137
	649	48	1.14823	0.722959	1.06317	1.90839	1.03371	0.397581	1.3715	0.542219	1.3396	1.03371	0.715646	0.901184	0.765486	2.23267	1.46718	2.44024	2.44024	2.1465	2.71648	1.08659	2.71648	0.424087	0.477097
	665	49	1.17286	0.738469	1.08598	1.94933	1.05589	0.406111	1.40092	0.553851	1.36834	1.05589	0.730999	0.920517	0.781908	2.28056	1.49866	2.49259	2.49259	2.19255	2.77621	1.11048	2.77621	0.433185	0.487333
	670	48	1.1917	0.750329	1.10342	1.98064	1.07285	0.412633	1.42342	0.562747	1.39032	1.07285	0.742739	0.935301	0.794466	2.31719	1.52273	2.53262	2.53262	2.22777	2.81683	1.12673	2.81683	0.440142	0.49516
	680	47	1.22089	0.768706	1.13045	2.02915	1.09912	0.422739	1.45828	0.57653	1.42437	1.09912	0.76093	0.958209	0.813924	2.37394	1.56002	2.59465	2.59465	2.28233	2.88134	1.15253	2.88134	0.450922	0.507287
12 noon	666	47	1.19191	0.750459	1.10362	1.98098	1.07303	0.412705	1.42367	0.562845	1.39056	1.07303	0.742868	0.935464	0.794604	2.3176	1.52299	2.53306	2.53306	2.22815	2.81444	1.12578	2.81444	0.440218	0.495246
	663	49	1.16872	0.735862	1.08215	1.94245	1.05216	0.404677	1.39597	0.551896	1.36351	1.05216	0.728419	0.917268	0.779148	2.27251	1.49337	2.48379	2.48379	2.18481	2.76666	1.10666	2.76666	0.431656	0.485612
	546	48	0.935019	0.588716	0.865758	1.55403	0.841766	0.323756	1.11683	0.441537	1.09086	0.841766	0.582761	0.733847	0.623346	1.81809	1.19475	1.98712	1.98712	1.74793	2.22431	0.889726	2.22431	0.34534	0.388507
	433	44	0.735057	0.462814	0.680608	1.22169	0.661747	0.254518	0.877985	0.34711	0.857566	0.661747	0.458132	0.576907	0.490038	1.42928	0.939239	1.56216	1.56216	1.37412	1.75126	0.700504	1.75126	0.271486	0.305422
	515	45	0.89631	0.564343	0.829917	1.48969	0.806917	0.310353	1.07059	0.423257	1.04569	0.806917	0.558635	0.703466	0.59754	1.74282	1.14528	1.90485	1.90485	1.67557	2.12636	0.850543	2.12636	0.331043	0.372423
	607	46	1.07826	0.678906	0.998392	1.7921	0.970723	0.373355	1.28793	0.50918	1.25797	0.970723	0.672039	0.846272	0.718842	2.09662	1.37778	2.29154	2.29154	2.01571	2.54924	1.0197	2.54924	0.398245	0.448026
	834	50	1.5142	0.953388	1.40204	2.51665	1.36319	0.524303	1.80863	0.715041	1.76657	1.36319	0.943745	1.18842	1.00947	2.94429	1.93482	3.21801	3.21801	2.83066	3.56703	1.42681	3.56703	0.559256	0.629163
	715	53	1.24241	0.782261	1.15038	2.06493	1.1185	0.430193	1.48399	0.586695	1.44948	1.1185	0.774348	0.975105	0.828276	2.4158	1.58753	2.6404	2.6404	2.32257	2.94823	1.17929	2.94823	0.458873	0.516232
	839	53	1.49909	0.943874	1.38805	2.49154	1.34958	0.51907	1.79058	0.707905	1.74894	1.34958	0.934327	1.17656	0.999396	2.9149	1.91551	3.1859	3.1859	2.80241	3.54074	1.4163	3.54074	0.553675	0.622884
	705	52	1.2302	0.774571	1.13907	2.04463	1.10751	0.425965	1.46941	0.580928	1.43523	1.10751	0.766736	0.96552	0.820134	2.39206	1.57192	2.61444	2.61444	2.29974	2.91717	1.16687	2.91717	0.454362	0.511157
	894	53	1.61294	1.01556	1.49347	2.68076	1.45208	0.558492	1.92657	0.761668	1.88177	1.45208	1.00528	1.26591	1.0753	3.13628	2.06098	3.42786	3.42786	3.01524	3.80355	1.52142	3.80355	0.595724	0.67019
	761	55	1.32066	0.831527	1.22283	2.19498	1.18894	0.457286	1.57746	0.623645	1.54077	1.18894	0.823116	1.03652	0.88044	2.56795	1.68751	2.80669	2.80669	2.46885	3.13459	1.25383	3.13459	0.487772	0.548744
13:00:00	879	57	1.54795	0.974633	1.43328	2.57273	1.39356	0.535986	1.84894	0.730974	1.80594	1.39356	0.964774	1.2149	1.03196	3.00989	1.97793	3.28972	3.28972	2.89374	3.66498	1.46599	3.66498	0.571718	0.643183
	918	56	1.63716	1.03081	1.51589	2.72101	1.47388	0.566878	1.9555	0.773105	1.91002	1.47388	1.02038	1.28492	1.09144	3.18337	2.09193	3.47933	3.47933	3.06052	3.86806	1.54722	3.86806	0.604669	0.680253
	547	53	0.894654	0.563301	0.828383	1.48694	0.805426	0.309779	1.06861	0.422476	1.04376	0.805426	0.557603	0.702167	0.596436	1.7396	1.14317	1.90133	1.90133	1.67247	2.14547	0.858189	2.14547	0.330431	0.371735
	412	51	0.632178	0.398038	0.58535	1.0507	0.569128	0.218895	0.755101	0.298528	0.737541	0.569128	0.394012	0.496163	0.421452	1.22923	0.807783	1.34352	1.34352	1.1818	1.53384	0.613538	1.53384	0.233488	0.262675
	804	51	1.44362	0.908945	1.33668	2.39933	1.29964	0.499861	1.72432	0.681708	1.68422	1.29964	0.899751	1.13302	0.962412	2.80703	1.84462	3.068	3.068	2.69871	3.40695	1.36278	3.40695	0.533186	0.599834
	845	54	1.50303	0.94635	1.39169	2.49807	1.35312	0.520432	1.79528	0.709763	1.75353	1.35312	0.936778	1.17965	1.00202	2.92255	1.92053	3.19426	3.19426	2.80976	3.55269	1.42108	3.55269	0.555128	0.624519
	896	55	1.60011	1.00748	1.48158	2.65943	1.44052	0.554048	1.91124	0.755607	1.86679	1.44052	0.997286	1.25584	1.06674	3.11132	2.04459	3.40058	3.40058	2.99125	3.77966	1.51186	3.77966	0.590984	0.664857
	866	55	1.53801	0.968377	1.42408	2.55622	1.38462	0.532545	1.83707	0.726282	1.79434	1.38462	0.958581	1.2071	1.02534	2.99057	1.96524	3.26861	3.26861	2.87516	3.63631	1.45452	3.63631	0.568048	0.639054
	894	57	1.579	0.994183	1.46203	2.62434	1.42152	0.546737	1.88602	0.745637	1.84216	1.42152	0.984126	1.23927	1.05266	3.07027	2.01761	3.35571	3.35571	2.95178	3.73666	1.49466	3.73666	0.583186	0.656084
	984	59	1.74832	1.1008	1.61882	2.90576	1.57395	0.605367	2.08827	0.825596	2.03971	1.57395	1.08966	1.37217	1.16555	3.39952	2.23397	3.71556	3.71556	3.26832	4.13326	1.6533	4.13326	0.645725	0.72644
	692	57	1.16086	0.730909	1.07487	1.92938	1.04508	0.401953	1.38658	0.548182	1.35433	1.04508	0.723516	0.911094	0.773904	2.25722	1.48332	2.46707	2.46707	2.17011	2.77143	1.10857	2.77143	0.42875	0.482344
	802	57	1.38856	0.874276	1.2857	2.30782	1.25007	0.480796	1.65855	0.655707	1.61998	1.25007	0.865433	1.0898	0.925704	2.69997	1.77427	2.95098	2.95098	2.59577	3.29705	1.31882	3.29705	0.512849	0.576955
14:00:00	721	53	1.25483	0.790081	1.16188	2.08557	1.12968	0.434494	1.49883	0.59256	1.46397	1.12968	0.782089	0.984853	0.836556	2.43995	1.6034	2.6668	2.6668	2.34579	2.9769	1.19076	2.9769	0.46346	0.521393
	921	56	1.64337	1.03472	1.52164	2.73133	1.47947	0.569028	1.96292	0.776037	1.91727	1.47947	1.02425	1.2898	1.09558	3.19545	2.09987	3.49252	3.49252	3.07213	3.8824	1.55296	3.8824	0.606963	0.682833
	1005	57	1.80877	1.13885	1.67478	3.00622	1.62837	0.626296	2.16047	0.854139	2.11023	1.62837	1.12733	1.4196	1.20584	3.51704	2.3112	3.84402	3.84402	3.38131	4.26705	1.70682	4.26705	0.668049	0.751555
	1070	59	1.92634	1.21288	1.78365	3.20164	1.73422	0.667008	2.30091	0.909662	2.2474	1.73422	1.20061	1.51188	1.28423	3.74566	2.46144	4.0939	4.0939	3.60111	4.54419	1.81768	4.54419	0.711475	0.800409
	689	57	1.15465	0.726999	1.06912	1.91906	1.03949	0.399803	1.37916	0.545249	1.34709	1.03949	0.719646	0.90622	0.769764	2.24514	1.47538	2.45387	2.45387	2.1585	2.7571	1.10284	2.7571	0.426457	0.479764
	385	51	0.576288	0.362848	0.5336	0.957807	0.518812	0.199543	0.688344	0.272136	0.672336	0.518812	0.359178	0.452298	0.384192	1.12056	0.736368	1.22474	1.22474	1.07732	1.40483	0.561932	1.40483	0.212846	0.239452
	823	50	1.49143	0.939052	1.38096	2.47881	1.34269	0.516418	1.78144	0.704289	1.74001	1.34269	0.929553	1.17055	0.99429	2.90001	1.90572	3.16962	3.16962	2.78809	3.51446	1.40579	3.51446	0.550846	0.619702
	1049	56	1.90833	1.20154	1.76697	3.1717	1.71801	0.660772	2.2794	0.901157	2.22639	1.71801	1.18939	1.49775	1.27222	3.71065	2.43843	4.05562	4.05562	3.56745	4.49402	1.79761	4.49402	0.704823	0.792926
	899	57	1.58935	1.0007	1.47162	2.64154	1.43083	0.550321	1.89839	0.750524	1.85424	1.43083	0.990577	1.24739	1.05956	3.09039	2.03083	3.37771	3.37771	2.97113	3.76055	1.50422	3.76055	0.587009	0.660385
	494	53	0.784944	0.494224	0.7268	1.3046	0.706658	0.271792	0.937572	0.370668	0.915768	0.706658	0.489225	0.616061	0.523296	1.52628	1.00298	1.66818	1.66818	1.46738	1.89222	0.756888	1.89222	0.289911	0.32615
	691	53	1.19273	0.750981	1.10438	1.98236	1.07378	0.412991	1.42465	0.563235	1.39152	1.07378	0.743384	0.936114	0.795156	2.3192	1.52405	2.53482	2.53482	2.2297	2.83355	1.13342	2.83355	0.440524	0.49559
	471	50	0.762795	0.480278	0.706292	1.26779	0.686718	0.264122	0.911116	0.360209	0.889927	0.686718	0.47542	0.598677	0.50853	1.48321	0.974682	1.62111	1.62111	1.42597	1.83249	0.732996	1.83249	0.281731	0.316947
15:00:00	635	49	1.11076	0.699369	1.02848	1.84612	0.999981	0.384608	1.32674	0.524526	1.29589	0.999981	0.692294	0.871778	0.740508	2.15981	1.41931	2.36061	2.36061	2.07646	2.63286	1.05314	2.63286	0.410249	0.46153
	845	52	1.52	0.957038	1.40741	2.52629	1.3684	0.52631	1.81556	0.717778	1.77333	1.3684	0.947357	1.19297	1.01333	2.95556	1.94222	3.23033	3.23033	2.8415	3.58614	1.43446	3.58614	0.561397	0.631571
	545	51	0.907488	0.571381	0.840267	1.50827	0.81698	0.314223	1.08394	0.428536	1.05874	0.81698	0.565602	0.712239	0.604992	1.76456	1.15957	1.92861	1.92861	1.69646	2.16936	0.867745	2.16936	0.335171	0.377068
	373	48	0.576909	0.363239	0.534175	0.958839	0.519371	0.199758	0.689086	0.272429	0.67306	0.519371	0.359565	0.452785	0.384606	1.12177	0.737161	1.22606	1.22606	1.07848	1.39766	0.559065	1.39766	0.213075	0.23971
	436	46	0.724293	0.456036	0.670642	1.2038	0.652056	0.250791	0.865128	0.342027	0.845008	0.652056	0.451423	0.568459	0.482862	1.40835	0.925485	1.53928	1.53928	1.354	1.73215	0.692858	1.73215	0.26751	0.300949
	640	49	1.12111	0.705885	1.03807	1.86332	1.0093	0.388192	1.33911	0.529414	1.30796	1.0093	0.698745	0.879901	0.747408	2.17994	1.43253	2.38261	2.38261	2.09581	2.65675	1.0627	2.65675	0.414071	0.46583
	509	50	0.841455	0.529805	0.779125	1.39852	0.757533	0.291359	1.00507	0.397354	0.981697	0.757533	0.524446	0.660413	0.56097	1.63616	1.07519	1.78827	1.78827	1.57302	2.01407	0.805627	2.01407	0.310783	0.349631
	429	47	0.701316	0.441569	0.649367	1.16561	0.631371	0.242835	0.837683	0.331177	0.818202	0.631371	0.437103	0.550426	0.467544	1.36367	0.896126	1.49045	1.49045	1.31104	1.68197	0.672789	1.68197	0.259024	0.291402
	388	46	0.624933	0.393476	0.578642	1.03866	0.562606	0.216387	0.746448	0.295107	0.729088	0.562606	0.389496	0.490477	0.416622	1.21515	0.798525	1.32812	1.32812	1.16825	1.50279	0.601114	1.50279	0.230813	0.259664
	568	47	0.989046	0.622733	0.915783	1.64382	0.890404	0.342463	1.18136	0.467049	1.15389	0.890404	0.616434	0.77625	0.659364	1.92314	1.26378	2.10194	2.10194	1.84893	2.34616	0.938465	2.34616	0.365294	0.410956
	476	48	0.790119	0.497482	0.731592	1.3132	0.711317	0.273583	0.943753	0.373112	0.921805	0.711317	0.49245	0.620123	0.526746	1.53634	1.0096	1.67917	1.67917	1.47705	1.88983	0.755932	1.88983	0.291822	0.3283
	570	48	0.984699	0.619996	0.911758	1.6366	0.886491	0.340958	1.17617	0.464997	1.14882	0.886491	0.613724	0.772838	0.656466	1.91469	1.25823	2.0927	2.0927	1.8408	2.33899	0.935598	2.33899	0.363689	0.40915
16:00:00	460	49	0.748512	0.471285	0.693067	1.24405	0.67386	0.259177	0.894056	0.353464	0.873264	0.67386	0.466518	0.587467	0.499008	1.45544	0.956432	1.59075	1.59075	1.39927	1.79665	0.718661	1.79665	0.276455	0.311012
	462	47	0.769626	0.484579	0.712617	1.27914	0.692868	0.266488	0.919276	0.363434	0.897897	0.692868	0.479678	0.604039	0.513084	1.49649	0.983411	1.63562	1.63562	1.43874	1.83966	0.735863	1.83966	0.284253	0.319785
	371	46	0.589743	0.37132	0.546058	0.98017	0.530925	0.204202	0.704415	0.27849	0.688033	0.530925	0.367564	0.462858	0.393162	1.14672	0.75356	1.25333	1.25333	1.10247	1.42155	0.568622	1.42155	0.217816	0.245042
	429	45	0.71829	0.452257	0.665083	1.19382	0.646652	0.248712	0.857957	0.339192	0.838005	0.646652	0.447682	0.563748	0.47886	1.39667	0.917815	1.52652	1.52652	1.34277	1.71542	0.686169	1.71542	0.265293	0.298455
	431	47	0.705456	0.444176	0.6532	1.17249	0.635098	0.244268	0.842628	0.333132	0.823032	0.635098	0.439683	0.553675	0.470304	1.37172	0.901416	1.49925	1.49925	1.31878	1.69153	0.676612	1.69153	0.260553	0.293122
	332	42	0.542961	0.341864	0.502742	0.902417	0.488809	0.188004	0.648537	0.256398	0.633454	0.488809	0.338406	0.426141	0.361974	1.05576	0.693783	1.15391	1.15391	1.01501	1.3021	0.520838	1.3021	0.200537	0.225604
	444	42	0.774801	0.487838	0.717408	1.28774	0.697527	0.26828	0.925457	0.365878	0.903934	0.697527	0.482903	0.6081	0.516534	1.50656	0.990023	1.64662	1.64662	1.44842	1.83727	0.734908	1.83727	0.286165	0.321935
	490	44	0.853047	0.537104	0.789858	1.41779	0.767969	0.295373	1.01892	0.402828	0.995221	0.767969	0.531671	0.669511	0.568698	1.6587	1.09	1.81291	1.81291	1.59469	2.02362	0.80945	2.02362	0.315064	0.354447
	325	44	0.511497	0.322054	0.473608	0.850123	0.460483	0.177109	0.610955	0.24154	0.596746	0.460483	0.318796	0.401447	0.340998	0.994577	0.653579	1.08704	1.08704	0.956195	1.2352	0.49408	1.2352	0.188916	0.212531
	197	40	0.280485	0.176602	0.259708	0.466174	0.252511	0.0971196	0.335024	0.132451	0.327232	0.252511	0.174815	0.220138	0.18699	0.545388	0.358397	0.596092	0.596092	0.52434	0.690469	0.276188	0.690469	0.103594	0.116544
	158	38	0.216729	0.136459	0.200675	0.36021	0.195114	0.0750437	0.258871	0.102344	0.25285	0.195114	0.135079	0.170099	0.144486	0.421417	0.276931	0.460596	0.460596	0.405154	0.537562	0.215025	0.537562	0.0800466	0.0900525
	117	37	0.140346	0.088366	0.12995	0.233259	0.126349	0.0485956	0.167635	0.0662745	0.163737	0.126349	0.0874722	0.11015	0.093564	0.272895	0.179331	0.298266	0.298266	0.262363	0.358375	0.14335	0.358375	0.0518354	0.0583148
17:00:00	101	33	0.141174	0.0888873	0.130717	0.234635	0.127094	0.0488823	0.168625	0.0666655	0.164703	0.127094	0.0879882	0.1108	0.094116	0.274505	0.180389	0.300025	0.300025	0.263911	0.348818	0.139527	0.348818	0.0521412	0.0586588
	91	28	0.162909	0.102572	0.150842	0.270759	0.146661	0.0564082	0.194586	0.0769292	0.19006	0.146661	0.101535	0.127859	0.108606	0.316767	0.208161	0.346217	0.346217	0.304543	0.384656	0.153862	0.384656	0.0601688	0.0676899
	87	27	0.163116	0.102703	0.151033	0.271104	0.146848	0.0564799	0.194833	0.077027	0.190302	0.146848	0.101664	0.128021	0.108744	0.31717	0.208426	0.346657	0.346657	0.30493	0.382267	0.152907	0.382267	0.0602452	0.0677759
	95	27	0.179676	0.113129	0.166367	0.298627	0.161756	0.0622139	0.214613	0.084847	0.209622	0.161756	0.111985	0.141018	0.119784	0.34937	0.229586	0.381851	0.381851	0.335887	0.420493	0.168197	0.420493	0.0663615	0.0746567
	88	26	0.173673	0.10935	0.160808	0.28865	0.156352	0.0601353	0.207443	0.0820122	0.202618	0.156352	0.108244	0.136307	0.115782	0.337697	0.221915	0.369093	0.369093	0.324665	0.403769	0.161508	0.403769	0.0641443	0.0721624
	64	26	0.123993	0.0780697	0.114808	0.20608	0.111627	0.0429333	0.148103	0.0585522	0.144658	0.111627	0.07728	0.0973155	0.082662	0.241097	0.158435	0.263512	0.263512	0.231793	0.289089	0.115636	0.289089	0.0457955	0.05152
	55	26	0.105363	0.0663397	0.0975583	0.175116	0.0948547	0.0364826	0.12585	0.0497547	0.122923	0.0948547	0.0656686	0.0826938	0.070242	0.204872	0.13463	0.223919	0.223919	0.196966	0.246084	0.0984337	0.246084	0.0389147	0.0437791
	59	26	0.113643	0.071553	0.105225	0.188878	0.102309	0.0393496	0.13574	0.0536647	0.132583	0.102309	0.0708292	0.0891924	0.075762	0.220972	0.14521	0.241516	0.241516	0.212445	0.265197	0.106079	0.265197	0.0419729	0.0472195
	51	26	0.097083	0.0611263	0.0898917	0.161355	0.0874005	0.0336156	0.11596	0.0458447	0.113263	0.0874005	0.060508	0.0761953	0.064722	0.188772	0.12405	0.206322	0.206322	0.181487	0.226971	0.0907883	0.226971	0.0358566	0.0403387
	43	26	0.080523	0.0506997	0.0745583	0.133832	0.0724921	0.0278816	0.0961802	0.0380247	0.0939435	0.0724921	0.0501868	0.0631982	0.053682	0.156572	0.10289	0.171129	0.171129	0.15053	0.188744	0.0754977	0.188744	0.0297403	0.0334579
	42	26	0.078453	0.0493963	0.0726417	0.130391	0.0706285	0.0271648	0.0937077	0.0370472	0.0915285	0.0706285	0.0488967	0.0615736	0.052302	0.152548	0.100246	0.16673	0.16673	0.14666	0.183966	0.0735863	0.183966	0.0289758	0.0325978
	45	26	0.084663	0.0533063	0.0783917	0.140712	0.0762192	0.0293151	0.101125	0.0399798	0.0987735	0.0762192	0.0527671	0.0664475	0.056442	0.164623	0.10818	0.179927	0.179927	0.158269	0.198301	0.0793203	0.198301	0.0312694	0.0351781
18:00:00	49	26	0.092943	0.0585197	0.0860583	0.154474	0.0836734	0.0321821	0.111015	0.0438898	0.108433	0.0836734	0.0579277	0.072946	0.061962	0.180722	0.11876	0.197524	0.197524	0.173748	0.217414	0.0869657	0.217414	0.0343275	0.0386185
	49	26	0.092943	0.0585197	0.0860583	0.154474	0.0836734	0.0321821	0.111015	0.0438898	0.108433	0.0836734	0.0579277	0.072946	0.061962	0.180722	0.11876	0.197524	0.197524	0.173748	0.217414	0.0869657	0.217414	0.0343275	0.0386185
	42	27	0.069966	0.0440527	0.0647833	0.116286	0.062988	0.0242262	0.0835705	0.0330395	0.081627	0.062988	0.0436071	0.0549126	0.046644	0.136045	0.089401	0.148693	0.148693	0.130795	0.167242	0.0668967	0.167242	0.0258412	0.0290714
	37	27	0.059616	0.037536	0.0552	0.0990835	0.0536702	0.0206424	0.071208	0.028152	0.069552	0.0536702	0.0371563	0.0467894	0.039744	0.11592	0.076176	0.126697	0.126697	0.111446	0.14335	0.05734	0.14335	0.0220186	0.0247709
	37	27	0.059616	0.037536	0.0552	0.0990835	0.0536702	0.0206424	0.071208	0.028152	0.069552	0.0536702	0.0371563	0.0467894	0.039744	0.11592	0.076176	0.126697	0.126697	0.111446	0.14335	0.05734	0.14335	0.0220186	0.0247709
	38	27	0.061686	0.0388393	0.0571167	0.102524	0.0555338	0.0213592	0.0736805	0.0291295	0.071967	0.0555338	0.0384465	0.0484141	0.041124	0.119945	0.078821	0.131096	0.131096	0.115316	0.148128	0.0592513	0.148128	0.0227831	0.025631
	40	28	0.057339	0.0361023	0.0530917	0.0952991	0.0516203	0.019854	0.0684882	0.0270767	0.0668955	0.0516203	0.0357372	0.0450023	0.038226	0.111492	0.0732665	0.121858	0.121858	0.10719	0.140961	0.0563843	0.140961	0.0211776	0.0238248
	39	29	0.046782	0.0294553	0.0433167	0.077753	0.0421162	0.0161985	0.0558785	0.0220915	0.054579	0.0421162	0.0291574	0.0367167	0.031188	0.090965	0.059777	0.0994219	0.0994219	0.0874545	0.119458	0.0477833	0.119458	0.0172785	0.0194383
	34	29	0.036432	0.0229387	0.0337333	0.060551	0.0327985	0.0126148	0.043516	0.017204	0.042504	0.0327985	0.0227066	0.0285935	0.024288	0.07084	0.046552	0.0774259	0.0774259	0.0681061	0.0955667	0.0382267	0.0955667	0.0134558	0.0151378
	29	29	0.026082	0.016422	0.02415	0.043349	0.0234807	0.00903105	0.0311535	0.0123165	0.030429	0.0234807	0.0162559	0.0204704	0.017388	0.050715	0.033327	0.0554299	0.0554299	0.0487578	0.071675	0.02867	0.071675	0.00963312	0.0108373
	22	29	0.011592	0.00729867	0.0107333	0.0192662	0.0104359	0.0040138	0.013846	0.005474	0.013524	0.0104359	0.00722484	0.00909795	0.007728	0.02254	0.014812	0.0246355	0.0246355	0.0216701	0.0382267	0.0152907	0.0382267	0.00428139	0.00481656
	21	29	0.009522	0.00599533	0.00881667	0.0158258	0.00857233	0.00329705	0.0113735	0.0044965	0.011109	0.00857233	0.00593469	0.00747331	0.006348	0.018515	0.012167	0.0202363	0.0202363	0.0178005	0.0334483	0.0133793	0.0334483	0.00351685	0.00395646
		Units Estimated	89	56	83	149	80	31	107	42	104	80	55	70	59	174	114	190	190	167	213	85	213	33	37

## Sheet: 3-8
Time stamp	I	T	E1	E2	E3	M1	M2	M3	I1	I2	I3	I4	I5	I6	G1	G2	G3	C1	C2	C3	R1	R2	R3	L1	F1
			27	17	25	43.92	23.79	9.15	32.25	12.75	31.5	23.79	16.47	20.74	18	52.5	34.5	56.16	56.16	49.4	61	24.4	61	9.76	10.98
7AM	2	29	0	0	0	0	0	0	0	0	0	0	0	0	0	0	0	0	0	0	0	0	0	0	0
	5	29	0	0	0	0	0	0	0	0	0	0	0	0	0	0	0	0	0	0	0	0	0	0	0
	10	29	0	0	0	0	0	0	0	0	0	0	0	0	0	0	0	0	0	0	0	0	0	0	0
	16	29	0	0	0	0	0	0	0	0	0	0	0	0	0	0	0	0	0	0	0	0	0	0	0
	21	29	0.009522	0.00599533	0.00881667	0.0158258	0.00857233	0.00329705	0.0113735	0.0044965	0.011109	0.00857233	0.00593469	0.00747331	0.006348	0.018515	0.012167	0.0202363	0.0202363	0.0178005	0.0452925	0.018117	0.0452925	0.00351685	0.00395646
	26	29	0.019872	0.012512	0.0184	0.0330278	0.0178901	0.0068808	0.023736	0.009384	0.023184	0.0178901	0.0123854	0.0155965	0.013248	0.03864	0.025392	0.0422323	0.0422323	0.0371488	0.070455	0.028182	0.070455	0.00733952	0.00825696
	30	29	0.028152	0.0177253	0.0260667	0.0467894	0.0253443	0.0097478	0.033626	0.013294	0.032844	0.0253443	0.017546	0.022095	0.018768	0.05474	0.035972	0.0598291	0.0598291	0.0526275	0.090585	0.036234	0.090585	0.0103977	0.0116974
	35	30	0.030015	0.0188983	0.0277917	0.0498858	0.0270215	0.0103929	0.0358513	0.0141738	0.0350175	0.0270215	0.0187072	0.0235572	0.02001	0.0583625	0.0383525	0.0637884	0.0637884	0.0561102	0.10065	0.04026	0.10065	0.0110857	0.0124715
	39	30	0.038295	0.0241117	0.0354583	0.0636474	0.0344757	0.0132599	0.0457412	0.0180837	0.0446775	0.0344757	0.0238678	0.0300557	0.02553	0.0744625	0.0489325	0.0813852	0.0813852	0.0715888	0.12078	0.048312	0.12078	0.0141439	0.0159118
	43	30	0.046575	0.029325	0.043125	0.077409	0.0419299	0.0161269	0.0556312	0.0219937	0.0543375	0.0419299	0.0290284	0.0365542	0.03105	0.0905625	0.0595125	0.098982	0.098982	0.0870675	0.14091	0.056364	0.14091	0.017202	0.0193522
	45	30	0.050715	0.0319317	0.0469583	0.0842898	0.045657	0.0175604	0.0605762	0.0239487	0.0591675	0.045657	0.0316087	0.0398035	0.03381	0.0986125	0.0648025	0.10778	0.10778	0.0948068	0.150975	0.06039	0.150975	0.0187311	0.0210724
	47	30	0.054855	0.0345383	0.0507917	0.0911706	0.0493841	0.0189939	0.0655212	0.0259037	0.0639975	0.0493841	0.034189	0.0430528	0.03657	0.106662	0.0700925	0.116579	0.116579	0.102546	0.16104	0.064416	0.16104	0.0202601	0.0227926
08:00:00	50	30	0.061065	0.0384483	0.0565417	0.101492	0.0549747	0.0211441	0.0729387	0.0288363	0.0712425	0.0549747	0.0380594	0.0479267	0.04071	0.118737	0.0780275	0.129776	0.129776	0.114155	0.176138	0.070455	0.176138	0.0225537	0.0253729
	54	30	0.069345	0.0436617	0.0642083	0.115253	0.0624289	0.0240111	0.0828288	0.0327462	0.0809025	0.0624289	0.04322	0.0544252	0.04623	0.134837	0.0886075	0.147373	0.147373	0.129634	0.196267	0.078507	0.196267	0.0256119	0.0288134
	58	30	0.077625	0.048875	0.071875	0.129015	0.0698831	0.0268781	0.0927188	0.0366563	0.0905625	0.0698831	0.0483806	0.0609237	0.05175	0.150938	0.0991875	0.16497	0.16497	0.145113	0.216397	0.086559	0.216397	0.02867	0.0322537
	62	30	0.085905	0.0540883	0.0795417	0.142777	0.0773373	0.0297451	0.102609	0.0405662	0.100222	0.0773373	0.0535412	0.0674223	0.05727	0.167037	0.109767	0.182567	0.182567	0.160591	0.236527	0.094611	0.236527	0.0317281	0.0356941
	66	30	0.094185	0.0593017	0.0872083	0.156538	0.0847915	0.0326121	0.112499	0.0444762	0.109882	0.0847915	0.0587018	0.0739208	0.06279	0.183137	0.120347	0.200164	0.200164	0.17607	0.256657	0.102663	0.256657	0.0347863	0.0391345
	69	30	0.100395	0.0632117	0.0929583	0.166859	0.0903822	0.0347624	0.119916	0.0474087	0.117127	0.0903822	0.0625723	0.0787947	0.06693	0.195212	0.128282	0.213361	0.213361	0.187679	0.271755	0.108702	0.271755	0.0370799	0.0417148
	75	30	0.112815	0.0710317	0.104458	0.187502	0.101563	0.0390629	0.134751	0.0532737	0.131617	0.101563	0.0703132	0.0885425	0.07521	0.219362	0.144152	0.239756	0.239756	0.210897	0.30195	0.12078	0.30195	0.0416671	0.0468754
	85	30	0.133515	0.084065	0.123625	0.221906	0.120199	0.0462304	0.159476	0.0630488	0.155768	0.120199	0.0832147	0.104789	0.08901	0.259612	0.170602	0.283748	0.283748	0.249593	0.352275	0.14091	0.352275	0.0493124	0.0554764
	98	31	0.151938	0.0956647	0.140683	0.252525	0.136785	0.0526094	0.181481	0.0717485	0.177261	0.136785	0.094697	0.119248	0.101292	0.295435	0.194143	0.322901	0.322901	0.284034	0.4026	0.16104	0.4026	0.0561167	0.0631313
	108	31	0.172638	0.108698	0.15985	0.286929	0.15542	0.0597769	0.206206	0.0815235	0.201411	0.15542	0.107599	0.135494	0.115092	0.335685	0.220593	0.366893	0.366893	0.32273	0.452925	0.18117	0.452925	0.0637621	0.0717323
	118	31	0.193338	0.121731	0.179017	0.321333	0.174056	0.0669444	0.230931	0.0912985	0.225561	0.174056	0.1205	0.151741	0.128892	0.375935	0.247043	0.410885	0.410885	0.361427	0.50325	0.2013	0.50325	0.0714074	0.0803333
	127	31	0.211968	0.133461	0.196267	0.352297	0.190828	0.0733952	0.253184	0.100096	0.247296	0.190828	0.132111	0.166362	0.141312	0.41216	0.270848	0.450478	0.450478	0.396254	0.548542	0.219417	0.548542	0.0782882	0.0880742
09:00:00	136	32	0.222111	0.139848	0.205658	0.369155	0.199959	0.0769073	0.265299	0.104886	0.259129	0.199959	0.138433	0.174323	0.148074	0.431883	0.283809	0.472034	0.472034	0.415215	0.578738	0.231495	0.578738	0.0820344	0.0922887
	148	32	0.246951	0.155488	0.228658	0.41044	0.222322	0.0855083	0.294969	0.116616	0.288109	0.222322	0.153915	0.193819	0.164634	0.480182	0.315548	0.524825	0.524825	0.461651	0.639127	0.255651	0.639127	0.0912088	0.10261
	159	32	0.269721	0.169824	0.249742	0.448284	0.242821	0.0933925	0.322167	0.127368	0.314674	0.242821	0.168107	0.21169	0.179814	0.524457	0.344643	0.573216	0.573216	0.504218	0.694485	0.277794	0.694485	0.0996187	0.112071
	170	33	0.284004	0.178817	0.262967	0.472023	0.255679	0.0983381	0.339227	0.134113	0.331338	0.255679	0.177009	0.2229	0.189336	0.55223	0.362894	0.60357	0.60357	0.530918	0.734745	0.293898	0.734745	0.104894	0.118006
	181	33	0.306774	0.193154	0.28405	0.509867	0.276178	0.106222	0.366424	0.144865	0.357903	0.276178	0.1912	0.240771	0.204516	0.596505	0.391989	0.651961	0.651961	0.573485	0.790102	0.316041	0.790102	0.113304	0.127467
	196	33	0.337824	0.212704	0.3128	0.561473	0.304131	0.116974	0.403512	0.159528	0.394128	0.304131	0.210552	0.26514	0.225216	0.65688	0.431664	0.717949	0.717949	0.63153	0.86559	0.346236	0.86559	0.124772	0.140368
	219	34	0.376947	0.237337	0.349025	0.626497	0.339352	0.13052	0.450242	0.178003	0.439771	0.339352	0.234936	0.295846	0.251298	0.732952	0.481654	0.801094	0.801094	0.704666	0.96624	0.386496	0.96624	0.139222	0.156624
	251	34	0.443187	0.279044	0.410358	0.73659	0.398986	0.153456	0.529362	0.209283	0.517051	0.398986	0.276221	0.347834	0.295458	0.861753	0.566295	0.941869	0.941869	0.828496	1.12728	0.450912	1.12728	0.163687	0.184147
	282	35	0.49887	0.314103	0.461917	0.829136	0.449116	0.172737	0.595872	0.235577	0.582015	0.449116	0.310926	0.391537	0.33258	0.970025	0.637445	1.06021	1.06021	0.93259	1.26819	0.507276	1.26819	0.184253	0.207284
	298	36	0.523503	0.329613	0.484725	0.870077	0.471292	0.181266	0.625295	0.24721	0.610753	0.471292	0.326279	0.41087	0.349002	1.01792	0.668921	1.11256	1.11256	0.978639	1.33361	0.533445	1.33361	0.19335	0.217519
	309	37	0.537786	0.338606	0.49795	0.893816	0.48415	0.186212	0.642355	0.253954	0.627417	0.48415	0.335181	0.42208	0.358524	1.04569	0.687171	1.14291	1.14291	1.00534	1.37387	0.549549	1.37387	0.198626	0.223454
	299	37	0.517086	0.325573	0.478783	0.859412	0.465515	0.179044	0.61763	0.244179	0.603267	0.465515	0.322279	0.405833	0.344724	1.00544	0.660721	1.09892	1.09892	0.966643	1.32355	0.529419	1.32355	0.19098	0.214853
10:00:00	311	37	0.541926	0.341213	0.501783	0.900697	0.487877	0.187645	0.6473	0.255909	0.632247	0.487877	0.337761	0.425329	0.361284	1.05374	0.692461	1.15171	1.15171	1.01308	1.38394	0.553575	1.38394	0.200155	0.225174
	294	36	0.515223	0.3244	0.477058	0.856316	0.463838	0.178399	0.615405	0.2433	0.601093	0.463838	0.321118	0.404371	0.343482	1.00182	0.65834	1.09496	1.09496	0.96316	1.31348	0.525393	1.31348	0.190292	0.214079
	294	36	0.515223	0.3244	0.477058	0.856316	0.463838	0.178399	0.615405	0.2433	0.601093	0.463838	0.321118	0.404371	0.343482	1.00182	0.65834	1.09496	1.09496	0.96316	1.31348	0.525393	1.31348	0.190292	0.214079
	302	37	0.523296	0.329483	0.484533	0.869733	0.471105	0.181194	0.625048	0.247112	0.610512	0.471105	0.32615	0.410707	0.348864	1.01752	0.668656	1.11212	1.11212	0.978252	1.33864	0.535458	1.33864	0.193274	0.217433
	311	37	0.541926	0.341213	0.501783	0.900697	0.487877	0.187645	0.6473	0.255909	0.632247	0.487877	0.337761	0.425329	0.361284	1.05374	0.692461	1.15171	1.15171	1.01308	1.38394	0.553575	1.38394	0.200155	0.225174
	348	37	0.618516	0.389436	0.5727	1.02799	0.556829	0.214165	0.738783	0.292077	0.721602	0.556829	0.385497	0.48544	0.412344	1.20267	0.790326	1.31448	1.31448	1.15626	1.57014	0.628056	1.57014	0.228443	0.256998
	429	37	0.786186	0.495006	0.72795	1.30666	0.707776	0.272222	0.939055	0.371254	0.917217	0.707776	0.489999	0.617036	0.524124	1.52869	1.00457	1.67082	1.67082	1.4697	1.97777	0.791109	1.97777	0.29037	0.326666
	488	39	0.891342	0.561215	0.825317	1.48144	0.802445	0.308633	1.06466	0.420911	1.0399	0.802445	0.555539	0.699567	0.594228	1.73316	1.13894	1.8943	1.8943	1.66628	2.24449	0.897798	2.24449	0.329208	0.370359
	371	39	0.649152	0.408725	0.601067	1.07891	0.584409	0.224773	0.775376	0.306544	0.757344	0.584409	0.404591	0.509485	0.432768	1.26224	0.829472	1.37959	1.37959	1.21353	1.65569	0.662277	1.65569	0.239758	0.269727
	388	38	0.692829	0.436226	0.641508	1.1515	0.62373	0.239896	0.827546	0.327169	0.8083	0.62373	0.431813	0.543765	0.461886	1.34717	0.885281	1.47241	1.47241	1.29518	1.75634	0.702537	1.75634	0.255889	0.287875
	385	38	0.686619	0.432316	0.635758	1.14118	0.61814	0.237746	0.820128	0.324237	0.801055	0.61814	0.427943	0.538891	0.457746	1.33509	0.877346	1.45921	1.45921	1.28357	1.74124	0.696498	1.74124	0.253596	0.285295
	394	38	0.705249	0.444046	0.653008	1.17214	0.634911	0.244197	0.842381	0.333034	0.82279	0.634911	0.439554	0.553513	0.470166	1.37132	0.901151	1.49881	1.49881	1.3184	1.78654	0.714615	1.78654	0.260477	0.293036
11:00:00	375	39	0.657432	0.413939	0.608733	1.09267	0.591863	0.22764	0.785266	0.310454	0.767004	0.591863	0.409752	0.515984	0.438288	1.27834	0.840052	1.39719	1.39719	1.22901	1.67582	0.670329	1.67582	0.242816	0.273168
	415	38	0.748719	0.471416	0.693258	1.24439	0.674046	0.259248	0.894303	0.353562	0.873505	0.674046	0.466647	0.58763	0.499146	1.45584	0.956696	1.59119	1.59119	1.39966	1.89222	0.756888	1.89222	0.276532	0.311098
	441	39	0.794052	0.499959	0.735233	1.31974	0.714858	0.274945	0.948451	0.374969	0.926394	0.714858	0.494902	0.623209	0.529368	1.54399	1.01462	1.68753	1.68753	1.4844	2.00797	0.803187	2.00797	0.293275	0.329934
	398	38	0.713529	0.449259	0.660675	1.18591	0.642366	0.247064	0.852271	0.336944	0.83245	0.642366	0.444715	0.560011	0.475686	1.38742	0.911732	1.5164	1.5164	1.33387	1.80667	0.722667	1.80667	0.263535	0.296476
	408	38	0.734229	0.462292	0.679842	1.22031	0.661001	0.254231	0.876996	0.346719	0.8566	0.661001	0.457616	0.576257	0.489486	1.42767	0.938181	1.5604	1.5604	1.37257	1.85699	0.742797	1.85699	0.27118	0.305077
	418	38	0.754929	0.475326	0.699008	1.25471	0.679637	0.261399	0.901721	0.356494	0.88075	0.679637	0.470518	0.592504	0.503286	1.46792	0.964631	1.60439	1.60439	1.41127	1.90732	0.762927	1.90732	0.278825	0.313678
	426	39	0.763002	0.480409	0.706483	1.26813	0.686905	0.264194	0.911363	0.360306	0.890169	0.686905	0.475549	0.59884	0.508668	1.48361	0.974947	1.62155	1.62155	1.42636	1.93248	0.772992	1.93248	0.281807	0.317033
	415	39	0.740232	0.466072	0.6854	1.23029	0.666405	0.25631	0.884166	0.349554	0.863604	0.666405	0.461358	0.580969	0.493488	1.43934	0.945852	1.57315	1.57315	1.38379	1.87712	0.750849	1.87712	0.273397	0.307572
	396	39	0.700902	0.441309	0.648983	1.16492	0.630998	0.242692	0.837189	0.330981	0.817719	0.630998	0.436845	0.550101	0.467268	1.36286	0.895597	1.48957	1.48957	1.31027	1.7815	0.712602	1.7815	0.258871	0.29123
	400	39	0.709182	0.446522	0.65665	1.17868	0.638452	0.245559	0.847078	0.334891	0.827379	0.638452	0.442005	0.556599	0.472788	1.37896	0.906177	1.50717	1.50717	1.32575	1.80163	0.720654	1.80163	0.261929	0.29467
	420	39	0.750582	0.472589	0.694983	1.24749	0.675723	0.259894	0.896528	0.354441	0.875679	0.675723	0.467808	0.589092	0.500388	1.45947	0.959077	1.59515	1.59515	1.40314	1.90228	0.760914	1.90228	0.27722	0.311872
	411	39	0.731952	0.460859	0.677733	1.21653	0.658951	0.253443	0.874276	0.345644	0.853944	0.658951	0.456197	0.57447	0.487968	1.42324	0.935272	1.55556	1.55556	1.36831	1.85699	0.742797	1.85699	0.270339	0.304131
12 noon	398	38	0.713529	0.449259	0.660675	1.18591	0.642366	0.247064	0.852271	0.336944	0.83245	0.642366	0.444715	0.560011	0.475686	1.38742	0.911732	1.5164	1.5164	1.33387	1.80667	0.722667	1.80667	0.263535	0.296476
	396	39	0.700902	0.441309	0.648983	1.16492	0.630998	0.242692	0.837189	0.330981	0.817719	0.630998	0.436845	0.550101	0.467268	1.36286	0.895597	1.48957	1.48957	1.31027	1.7815	0.712602	1.7815	0.258871	0.29123
	406	40	0.713115	0.448998	0.660292	1.18522	0.641993	0.24692	0.851776	0.336749	0.831967	0.641993	0.444457	0.559686	0.47541	1.38661	0.911203	1.51552	1.51552	1.3331	1.81673	0.726693	1.81673	0.263382	0.296304
	408	39	0.725742	0.456949	0.671983	1.2062	0.653361	0.251293	0.866858	0.342711	0.846699	0.653361	0.452327	0.569596	0.483828	1.41116	0.927337	1.54236	1.54236	1.35671	1.84189	0.736758	1.84189	0.268045	0.301551
	398	40	0.696555	0.438572	0.644958	1.15769	0.627085	0.241186	0.831996	0.328929	0.812647	0.627085	0.434135	0.546689	0.46437	1.35441	0.890043	1.48033	1.48033	1.30214	1.77647	0.710589	1.77647	0.257265	0.289424
	389	39	0.686412	0.432185	0.635567	1.14084	0.617953	0.237674	0.819881	0.324139	0.800814	0.617953	0.427814	0.538728	0.457608	1.33469	0.877082	1.45877	1.45877	1.28318	1.74628	0.698511	1.74628	0.253519	0.285209
	390	39	0.688482	0.433489	0.637483	1.14428	0.619817	0.238391	0.822353	0.325117	0.803229	0.619817	0.429104	0.540353	0.458988	1.33871	0.879727	1.46317	1.46317	1.28705	1.75131	0.700524	1.75131	0.254284	0.286069
	387	39	0.682272	0.429579	0.631733	1.13396	0.614226	0.236241	0.814936	0.322184	0.795984	0.614226	0.425233	0.535479	0.454848	1.32664	0.871792	1.44998	1.44998	1.27544	1.73621	0.694485	1.73621	0.25199	0.283489
	385	39	0.678132	0.426972	0.6279	1.12708	0.610499	0.234807	0.809991	0.320229	0.791154	0.610499	0.422653	0.53223	0.452088	1.31859	0.866502	1.44118	1.44118	1.2677	1.72615	0.690459	1.72615	0.250461	0.281769
	391	39	0.690552	0.434792	0.6394	1.14772	0.62168	0.239108	0.824826	0.326094	0.805644	0.62168	0.430394	0.541978	0.460368	1.34274	0.882372	1.46757	1.46757	1.29092	1.75634	0.702537	1.75634	0.255048	0.286929
	411	40	0.723465	0.455515	0.669875	1.20242	0.651311	0.250504	0.864139	0.341636	0.844042	0.651311	0.450907	0.567809	0.48231	1.40674	0.924427	1.53752	1.53752	1.35245	1.84189	0.736758	1.84189	0.267204	0.300605
	460	41	0.816408	0.514035	0.755933	1.35689	0.734984	0.282686	0.975154	0.385526	0.952476	0.734984	0.508835	0.640755	0.544272	1.58746	1.04319	1.73504	1.73504	1.5262	2.07339	0.829356	2.07339	0.301532	0.339223
13:00:00	504	41	0.907488	0.571381	0.840267	1.50827	0.81698	0.314223	1.08394	0.428536	1.05874	0.81698	0.565602	0.712239	0.604992	1.76456	1.15957	1.92861	1.92861	1.69646	2.29482	0.917928	2.29482	0.335171	0.377068
	465	41	0.826758	0.520551	0.765517	1.3741	0.744302	0.28627	0.987517	0.390414	0.964551	0.744302	0.515286	0.648879	0.551172	1.60759	1.05641	1.75704	1.75704	1.54554	2.09855	0.839421	2.09855	0.305355	0.343524
	465	41	0.826758	0.520551	0.765517	1.3741	0.744302	0.28627	0.987517	0.390414	0.964551	0.744302	0.515286	0.648879	0.551172	1.60759	1.05641	1.75704	1.75704	1.54554	2.09855	0.839421	2.09855	0.305355	0.343524
	487	41	0.872298	0.549225	0.807683	1.44978	0.7853	0.302038	1.04191	0.411918	1.01768	0.7853	0.543669	0.68462	0.581532	1.69613	1.1146	1.85382	1.85382	1.63068	2.20927	0.883707	2.20927	0.322174	0.362446
	569	42	1.03355	0.650754	0.956992	1.71779	0.930471	0.357873	1.23452	0.488066	1.20581	0.930471	0.644172	0.811179	0.689034	2.00968	1.32065	2.19652	2.19652	1.93212	2.60683	1.04273	2.60683	0.381731	0.429448
	505	42	0.901071	0.567341	0.834325	1.49761	0.811203	0.312001	1.07628	0.425506	1.05125	0.811203	0.561602	0.707203	0.600714	1.75208	1.15137	1.91497	1.91497	1.68447	2.28476	0.913902	2.28476	0.332801	0.374402
	474	42	0.836901	0.526938	0.774908	1.39095	0.753433	0.289782	0.999632	0.395203	0.976384	0.753433	0.521608	0.656839	0.557934	1.62731	1.06937	1.7786	1.7786	1.56451	2.12875	0.851499	2.12875	0.309101	0.347738
	461	42	0.809991	0.509994	0.749992	1.34623	0.729207	0.280464	0.967489	0.382496	0.944989	0.729207	0.504836	0.635719	0.539994	1.57498	1.03499	1.72141	1.72141	1.5142	2.06332	0.82533	2.06332	0.299162	0.336557
	461	41	0.818478	0.515338	0.75785	1.36033	0.736848	0.283403	0.977627	0.386503	0.954891	0.736848	0.510125	0.64238	0.545652	1.59149	1.04583	1.73944	1.73944	1.53007	2.07842	0.831369	2.07842	0.302296	0.340084
	453	41	0.801918	0.504911	0.742517	1.33281	0.721939	0.277669	0.957846	0.378684	0.935571	0.721939	0.499804	0.629383	0.534612	1.55928	1.02467	1.70425	1.70425	1.49911	2.03816	0.815265	2.03816	0.29618	0.333203
	436	40	0.775215	0.488098	0.717792	1.28843	0.697899	0.268423	0.925951	0.366074	0.904417	0.697899	0.483161	0.608425	0.51681	1.50736	0.990552	1.6475	1.6475	1.44919	1.96771	0.787083	1.96771	0.286318	0.322107
	428	41	0.750168	0.472328	0.6946	1.2468	0.675351	0.25975	0.896034	0.354246	0.875196	0.675351	0.46755	0.588767	0.500112	1.45866	0.958548	1.59427	1.59427	1.40237	1.91235	0.76494	1.91235	0.277067	0.3117
14:00:00	401	41	0.694278	0.437138	0.64285	1.15391	0.625035	0.240398	0.829276	0.327854	0.809991	0.625035	0.432716	0.544902	0.462852	1.34999	0.887133	1.47549	1.47549	1.29789	1.77647	0.710589	1.77647	0.256424	0.288478
	361	40	0.619965	0.390348	0.574042	1.0304	0.558133	0.214667	0.740514	0.292761	0.723293	0.558133	0.3864	0.486578	0.41331	1.20549	0.792177	1.31756	1.31756	1.15897	1.59027	0.636108	1.59027	0.228978	0.2576
	327	39	0.558072	0.351379	0.516733	0.927532	0.502413	0.193236	0.666586	0.263534	0.651084	0.502413	0.347824	0.438001	0.372048	1.08514	0.713092	1.18602	1.18602	1.04326	1.43426	0.573705	1.43426	0.206118	0.231883
	321	39	0.545652	0.343559	0.505233	0.906889	0.491232	0.188935	0.651751	0.257669	0.636594	0.491232	0.340084	0.428253	0.363768	1.06099	0.697222	1.15963	1.15963	1.02004	1.40407	0.561627	1.40407	0.201531	0.226722
	320	39	0.543582	0.342255	0.503317	0.903449	0.489368	0.188219	0.649278	0.256691	0.634179	0.489368	0.338793	0.426629	0.362388	1.05696	0.694577	1.15523	1.15523	1.01617	1.39904	0.559614	1.39904	0.200766	0.225862
	334	39	0.572562	0.360502	0.53015	0.951615	0.515458	0.198253	0.683894	0.270376	0.667989	0.515458	0.356855	0.449374	0.381708	1.11332	0.731607	1.21682	1.21682	1.07035	1.46949	0.587796	1.46949	0.21147	0.237904
	324	39	0.551862	0.347469	0.510983	0.917211	0.496822	0.191086	0.659168	0.260601	0.643839	0.496822	0.343954	0.433127	0.367908	1.07306	0.705157	1.17283	1.17283	1.03165	1.41917	0.567666	1.41917	0.203825	0.229303
	308	39	0.518742	0.326615	0.480317	0.862164	0.467006	0.179618	0.619608	0.244961	0.605199	0.467006	0.323312	0.407133	0.345828	1.00866	0.662837	1.10244	1.10244	0.969738	1.33864	0.535458	1.33864	0.191592	0.215541
	300	39	0.502182	0.316189	0.464983	0.834641	0.452097	0.173884	0.599828	0.237141	0.585879	0.452097	0.31299	0.394136	0.334788	0.976465	0.641677	1.06725	1.06725	0.938781	1.29838	0.519354	1.29838	0.185476	0.20866
	357	39	0.620172	0.390479	0.574233	1.03074	0.55832	0.214738	0.740761	0.292859	0.723534	0.55832	0.386529	0.48674	0.413448	1.20589	0.792442	1.318	1.318	1.15935	1.58524	0.634095	1.58524	0.229054	0.257686
	379	39	0.665712	0.419152	0.6164	1.10643	0.599318	0.230507	0.795156	0.314364	0.776664	0.599318	0.414912	0.522482	0.443808	1.29444	0.850632	1.41478	1.41478	1.24448	1.69595	0.678381	1.69595	0.245874	0.276608
	375	40	0.648945	0.408595	0.600875	1.07857	0.584223	0.224701	0.775129	0.306446	0.757102	0.584223	0.404462	0.509323	0.43263	1.26184	0.829207	1.37915	1.37915	1.21314	1.66073	0.66429	1.66073	0.239681	0.269641
15:00:00	386	40	0.671715	0.422932	0.621958	1.11641	0.604722	0.232585	0.802326	0.317199	0.783667	0.604722	0.418654	0.527194	0.44781	1.30611	0.858302	1.42754	1.42754	1.25571	1.71608	0.686433	1.71608	0.248091	0.279102
	399	40	0.698625	0.439875	0.646875	1.16114	0.628948	0.241903	0.834469	0.329906	0.815063	0.628948	0.435426	0.548314	0.46575	1.35844	0.892687	1.48473	1.48473	1.30601	1.7815	0.712602	1.7815	0.25803	0.290284
	379	40	0.657225	0.413808	0.608542	1.09233	0.591677	0.227568	0.785019	0.310356	0.766763	0.591677	0.409623	0.515821	0.43815	1.27794	0.839787	1.39675	1.39675	1.22862	1.68085	0.672342	1.68085	0.242739	0.273082
	400	41	0.692208	0.435835	0.640933	1.15047	0.623171	0.239681	0.826804	0.326876	0.807576	0.623171	0.431426	0.543277	0.461472	1.34596	0.884488	1.47109	1.47109	1.29402	1.77144	0.708576	1.77144	0.25566	0.287617
	390	40	0.679995	0.428145	0.629625	1.13017	0.612176	0.235452	0.812216	0.321109	0.793328	0.612176	0.423814	0.533692	0.45333	1.32221	0.868882	1.44514	1.44514	1.27119	1.73621	0.694485	1.73621	0.251149	0.282543
	413	40	0.727605	0.458122	0.673708	1.2093	0.655038	0.251938	0.869084	0.343591	0.848872	0.655038	0.453488	0.571059	0.48507	1.41479	0.929717	1.54632	1.54632	1.36019	1.85196	0.740784	1.85196	0.268733	0.302325
	391	40	0.682065	0.429448	0.631542	1.13361	0.61404	0.236169	0.814689	0.322086	0.795743	0.61404	0.425104	0.535317	0.45471	1.32624	0.871528	1.44954	1.44954	1.27506	1.74124	0.696498	1.74124	0.251914	0.283403
	385	41	0.661158	0.416285	0.612183	1.09886	0.595218	0.22893	0.789717	0.312213	0.771351	0.595218	0.412074	0.518908	0.440772	1.28558	0.844813	1.4051	1.4051	1.23597	1.69595	0.678381	1.69595	0.244192	0.274716
	383	41	0.657018	0.413678	0.60835	1.09198	0.591491	0.227496	0.784771	0.310258	0.766521	0.591491	0.409494	0.515659	0.438012	1.27753	0.839523	1.39631	1.39631	1.22823	1.68589	0.674355	1.68589	0.242663	0.272996
	337	40	0.570285	0.359068	0.528042	0.94783	0.513408	0.197465	0.681174	0.269301	0.665332	0.513408	0.355436	0.447586	0.38019	1.10889	0.728697	1.21198	1.21198	1.06609	1.46949	0.587796	1.46949	0.210629	0.236958
	289	39	0.479412	0.301852	0.4439	0.796797	0.431598	0.165999	0.572631	0.226389	0.559314	0.431598	0.298799	0.376265	0.319608	0.93219	0.612582	1.01885	1.01885	0.896215	1.24303	0.497211	1.24303	0.177066	0.199199
	222	38	0.349209	0.219872	0.323342	0.580395	0.314381	0.120916	0.417111	0.164904	0.40741	0.314381	0.217648	0.274076	0.232806	0.679017	0.446211	0.742145	0.742145	0.652813	0.920947	0.368379	0.920947	0.128977	0.145099
16:00:00	242	37	0.399096	0.251283	0.369533	0.663309	0.359292	0.138189	0.476698	0.188462	0.465612	0.359292	0.248741	0.313229	0.266064	0.77602	0.509956	0.848166	0.848166	0.746072	1.03669	0.414678	1.03669	0.147402	0.165827
	242	37	0.399096	0.251283	0.369533	0.663309	0.359292	0.138189	0.476698	0.188462	0.465612	0.359292	0.248741	0.313229	0.266064	0.77602	0.509956	0.848166	0.848166	0.746072	1.03669	0.414678	1.03669	0.147402	0.165827
	218	37	0.349416	0.220003	0.323533	0.58074	0.314567	0.120987	0.417358	0.165002	0.407652	0.314567	0.217777	0.274238	0.232944	0.67942	0.446476	0.742585	0.742585	0.6532	0.915915	0.366366	0.915915	0.129053	0.145185
	210	37	0.332856	0.209576	0.3082	0.553216	0.299659	0.115253	0.397578	0.157182	0.388332	0.299659	0.207456	0.261241	0.221904	0.64722	0.425316	0.707391	0.707391	0.622242	0.875655	0.350262	0.875655	0.122937	0.138304
	208	37	0.328716	0.206969	0.304367	0.546336	0.295932	0.11382	0.392633	0.155227	0.383502	0.295932	0.204876	0.257992	0.219144	0.63917	0.420026	0.698593	0.698593	0.614503	0.86559	0.346236	0.86559	0.121408	0.136584
	167	36	0.252333	0.158876	0.233642	0.419385	0.227167	0.0873718	0.301398	0.119157	0.294388	0.227167	0.157269	0.198043	0.168222	0.490647	0.322426	0.536262	0.536262	0.471712	0.674355	0.269742	0.674355	0.0931966	0.104846
	151	36	0.219213	0.138023	0.202975	0.364338	0.19735	0.0759038	0.261838	0.103517	0.255748	0.19735	0.136627	0.172049	0.146142	0.426247	0.280105	0.465875	0.465875	0.409798	0.593835	0.237534	0.593835	0.0809641	0.0910846
	161	36	0.239913	0.151056	0.222142	0.398742	0.215985	0.0830713	0.286563	0.113292	0.279898	0.215985	0.149528	0.188295	0.159942	0.466498	0.306555	0.509867	0.509867	0.448494	0.64416	0.257664	0.64416	0.0886094	0.0996856
	178	36	0.275103	0.173213	0.254725	0.457229	0.247666	0.0952561	0.328595	0.12991	0.320954	0.247666	0.171461	0.215914	0.183402	0.534922	0.35152	0.584654	0.584654	0.514279	0.729712	0.291885	0.729712	0.101606	0.114307
	176	37	0.262476	0.165263	0.243033	0.436243	0.236298	0.0908839	0.313513	0.123947	0.306222	0.236298	0.163591	0.206004	0.174984	0.51037	0.335386	0.557819	0.557819	0.490674	0.70455	0.28182	0.70455	0.0969428	0.109061
	169	37	0.247986	0.156139	0.229617	0.41216	0.223253	0.0858667	0.296205	0.117104	0.289317	0.223253	0.15456	0.194631	0.165324	0.482195	0.316871	0.527024	0.527024	0.463586	0.669322	0.267729	0.669322	0.0915911	0.10304
	154	36	0.225423	0.141933	0.208725	0.37466	0.202941	0.0780541	0.269255	0.10645	0.262993	0.202941	0.140497	0.176923	0.150282	0.438322	0.28804	0.479073	0.479073	0.421407	0.608932	0.243573	0.608932	0.0832577	0.0936649
17:00:00	160	36	0.237843	0.149753	0.220225	0.395302	0.214122	0.0823546	0.28409	0.112315	0.277483	0.214122	0.148238	0.18667	0.158562	0.462473	0.30391	0.505468	0.505468	0.444625	0.639127	0.255651	0.639127	0.0878449	0.0988255
	239	35	0.40986	0.25806	0.3795	0.681199	0.368983	0.141916	0.489555	0.193545	0.47817	0.368983	0.25545	0.321677	0.27324	0.79695	0.52371	0.871042	0.871042	0.766194	1.05179	0.420717	1.05179	0.151378	0.1703
	250	38	0.407169	0.256366	0.377008	0.676727	0.36656	0.140985	0.486341	0.192274	0.47503	0.36656	0.253773	0.319565	0.271446	0.791717	0.520271	0.865323	0.865323	0.761163	1.06186	0.424743	1.06186	0.150384	0.169182
	246	38	0.398889	0.251152	0.369342	0.662965	0.359106	0.138118	0.476451	0.188364	0.46537	0.359106	0.248612	0.313067	0.265926	0.775617	0.509691	0.847726	0.847726	0.745685	1.04173	0.416691	1.04173	0.147326	0.165741
	362	39	0.630522	0.396995	0.583817	1.04795	0.567637	0.218322	0.753123	0.297746	0.735609	0.567637	0.39298	0.494863	0.420348	1.22601	0.805667	1.34	1.34	1.1787	1.6104	0.64416	1.6104	0.232877	0.261986
	365	40	0.628245	0.395562	0.581708	1.04416	0.565587	0.217534	0.750404	0.296671	0.732952	0.565587	0.391561	0.493076	0.41883	1.22159	0.802757	1.33516	1.33516	1.17444	1.6104	0.64416	1.6104	0.232036	0.26104
	338	40	0.572355	0.360372	0.529958	0.951271	0.515272	0.198181	0.683646	0.270279	0.667748	0.515272	0.356726	0.449211	0.38157	1.11291	0.731343	1.21638	1.21638	1.06996	1.47452	0.589809	1.47452	0.211393	0.237818
	315	40	0.524745	0.330395	0.485875	0.872141	0.47241	0.181696	0.626779	0.247796	0.612202	0.47241	0.327053	0.411845	0.34983	1.02034	0.670507	1.1152	1.1152	0.98096	1.35878	0.54351	1.35878	0.193809	0.218035
	299	40	0.491625	0.309542	0.455208	0.817095	0.442593	0.170228	0.587219	0.232156	0.573562	0.442593	0.306411	0.38585	0.32775	0.955937	0.628187	1.04481	1.04481	0.919046	1.27825	0.511302	1.27825	0.181577	0.204274
	285	39	0.471132	0.296639	0.436233	0.783035	0.424144	0.163132	0.562741	0.222479	0.549654	0.424144	0.293638	0.369767	0.314088	0.91609	0.602002	1.00126	1.00126	0.880736	1.2229	0.489159	1.2229	0.174008	0.195759
	285	39	0.471132	0.296639	0.436233	0.783035	0.424144	0.163132	0.562741	0.222479	0.549654	0.424144	0.293638	0.369767	0.314088	0.91609	0.602002	1.00126	1.00126	0.880736	1.2229	0.489159	1.2229	0.174008	0.195759
	285	39	0.471132	0.296639	0.436233	0.783035	0.424144	0.163132	0.562741	0.222479	0.549654	0.424144	0.293638	0.369767	0.314088	0.91609	0.602002	1.00126	1.00126	0.880736	1.2229	0.489159	1.2229	0.174008	0.195759
18:00:00	279	39	0.458712	0.288819	0.424733	0.762393	0.412963	0.158832	0.547906	0.216614	0.535164	0.412963	0.285897	0.360019	0.305808	0.89194	0.586132	0.974863	0.974863	0.857518	1.1927	0.477081	1.1927	0.169421	0.190598
	281	39	0.462852	0.291425	0.428567	0.769273	0.41669	0.160265	0.552851	0.218569	0.539994	0.41669	0.288478	0.363268	0.308568	0.89999	0.591422	0.983661	0.983661	0.865257	1.20277	0.481107	1.20277	0.17095	0.192318
	282	39	0.464922	0.292729	0.430483	0.772714	0.418553	0.160982	0.555323	0.219546	0.542409	0.418553	0.289768	0.364893	0.309948	0.904015	0.594067	0.98806	0.98806	0.869127	1.2078	0.48312	1.2078	0.171714	0.193178
	254	39	0.406962	0.256235	0.376817	0.676383	0.366374	0.140913	0.486093	0.192177	0.474789	0.366374	0.253643	0.319403	0.271308	0.791315	0.520007	0.864883	0.864883	0.760776	1.06689	0.426756	1.06689	0.150307	0.169096
	229	38	0.363699	0.228996	0.336758	0.604478	0.327426	0.125933	0.434418	0.171747	0.424315	0.327426	0.226679	0.285448	0.242466	0.707192	0.464726	0.772939	0.772939	0.6799	0.956175	0.38247	0.956175	0.134329	0.15112
	195	38	0.293319	0.184682	0.271592	0.487505	0.264065	0.101563	0.350353	0.138512	0.342205	0.264065	0.182814	0.230211	0.195546	0.570342	0.374796	0.623367	0.623367	0.548332	0.78507	0.314028	0.78507	0.108334	0.121876
	137	37	0.181746	0.114433	0.168283	0.302067	0.16362	0.0629306	0.217085	0.0858245	0.212037	0.16362	0.113275	0.142643	0.121164	0.353395	0.232231	0.38625	0.38625	0.339757	0.508282	0.203313	0.508282	0.067126	0.0755168
	112	37	0.129996	0.0818493	0.120367	0.216057	0.117031	0.0450119	0.155273	0.061387	0.151662	0.117031	0.0810214	0.102027	0.086664	0.25277	0.166106	0.27627	0.27627	0.243015	0.38247	0.152988	0.38247	0.0480127	0.0540143
	98	36	0.109503	0.0689463	0.101392	0.181997	0.0985818	0.0379161	0.130795	0.0517097	0.127753	0.0985818	0.0682489	0.0859431	0.073002	0.212922	0.139921	0.232718	0.232718	0.204705	0.327112	0.130845	0.327112	0.0404438	0.0454993
	89	36	0.090873	0.0572163	0.0841417	0.151034	0.0818098	0.0314653	0.108543	0.0429122	0.106018	0.0818098	0.0566376	0.0713214	0.060582	0.176697	0.116115	0.193125	0.193125	0.169878	0.28182	0.112728	0.28182	0.033563	0.0377584
	73	35	0.06624	0.0417067	0.0613333	0.110093	0.0596336	0.022936	0.07912	0.03128	0.07728	0.0596336	0.0412848	0.0519883	0.04416	0.1288	0.08464	0.140774	0.140774	0.123829	0.216397	0.086559	0.216397	0.0244651	0.0275232
	59	34	0.045747	0.0288037	0.0423583	0.0760328	0.0411845	0.0158402	0.0546422	0.0216027	0.0533715	0.0411845	0.0285123	0.0359044	0.030498	0.0889525	0.0584545	0.0972223	0.0972223	0.0855196	0.16104	0.064416	0.16104	0.0168962	0.0190082
		Units Estimated	68	43	63	113	61	23	81	32	79	61	42	53	45	132	87	145	145	127	175	70	175	25	28

## Sheet: 4-8
Time stamp	I	T	E1	E2	E3	M1	M2	M3	I1	I2	I3	I4	I5	I6	G1	G2	G3	C1	C2	C3	R1	R2	R3	L1	F1
			27	17	25	43.92	23.79	9.15	32.25	12.75	31.5	23.79	16.47	20.74	18	52.5	34.5	56.16	56.16	49.4	61	24.4	61	9.76	10.98
7AM	0	27	0	0	0	0	0	0	0	0	0	0	0	0	0	0	0	0	0	0	0	0	0	0	0
	1	27	0	0	0	0	0	0	0	0	0	0	0	0	0	0	0	0	0	0	0	0	0	0	0
	3	27	0	0	0	0	0	0	0	0	0	0	0	0	0	0	0	0	0	0	0	0	0	0	0
	7	27	0	0	0	0	0	0	0	0	0	0	0	0	0	0	0	0	0	0	0	0	0	0	0
	10	27	0.003726	0.002346	0.00345	0.00619272	0.00335439	0.00129015	0.0044505	0.0017595	0.004347	0.00335439	0.00232227	0.00292434	0.002484	0.007245	0.004761	0.00791856	0.00791856	0.0069654	0.02013	0.008052	0.02013	0.00137616	0.00154818
	13	27	0.009936	0.006256	0.0092	0.0165139	0.00894504	0.0034404	0.011868	0.004692	0.011592	0.00894504	0.00619272	0.00779824	0.006624	0.01932	0.012696	0.0211162	0.0211162	0.0185744	0.0352275	0.014091	0.0352275	0.00366976	0.00412848
	14	28	0.003519	0.00221567	0.00325833	0.00584868	0.00316803	0.00121847	0.00420325	0.00166175	0.0041055	0.00316803	0.00219325	0.00276188	0.002346	0.0068425	0.0044965	0.00747864	0.00747864	0.00657843	0.0251625	0.010065	0.0251625	0.00129971	0.00146217
	15	28	0.005589	0.003519	0.005175	0.00928908	0.00503158	0.00193522	0.00667575	0.00263925	0.0065205	0.00503158	0.0034834	0.00438651	0.003726	0.0108675	0.0071415	0.0118778	0.0118778	0.0104481	0.030195	0.012078	0.030195	0.00206424	0.00232227
	17	28	0.009729	0.00612567	0.00900833	0.0161699	0.00875868	0.00336872	0.0116207	0.00459425	0.0113505	0.00875868	0.0060637	0.00763578	0.006486	0.0189175	0.0124315	0.0206762	0.0206762	0.0181874	0.04026	0.016104	0.04026	0.00359331	0.00404247
	25	28	0.026289	0.0165523	0.0243417	0.0436931	0.0236671	0.00910272	0.0314007	0.0124142	0.0306705	0.0236671	0.0163849	0.0206328	0.017526	0.0511175	0.0335915	0.0558698	0.0558698	0.0491448	0.08052	0.032208	0.08052	0.00970957	0.0109233
	33	28	0.042849	0.026979	0.039675	0.0712163	0.0385755	0.0148367	0.0511807	0.0202342	0.0499905	0.0385755	0.0267061	0.0336299	0.028566	0.0833175	0.0547515	0.0910634	0.0910634	0.0801021	0.12078	0.048312	0.12078	0.0158258	0.0178041
	42	28	0.061479	0.038709	0.056925	0.10218	0.0553474	0.0212875	0.0734332	0.0290317	0.0717255	0.0553474	0.0383175	0.0482516	0.040986	0.119542	0.0785565	0.130656	0.130656	0.114929	0.166072	0.066429	0.166072	0.0227066	0.025545
08:00:00	48	28	0.073899	0.046529	0.068425	0.122822	0.0665287	0.025588	0.0882682	0.0348967	0.0862155	0.0665287	0.0460584	0.0579994	0.049266	0.143692	0.0944265	0.157051	0.157051	0.138147	0.196267	0.078507	0.196267	0.0272938	0.0307056
	61	29	0.092322	0.0581287	0.0854833	0.153442	0.0831143	0.031967	0.110273	0.0435965	0.107709	0.0831143	0.0575407	0.0724586	0.061548	0.179515	0.117967	0.196204	0.196204	0.172587	0.246592	0.098637	0.246592	0.0340982	0.0383605
	74	29	0.119232	0.075072	0.1104	0.198167	0.10734	0.0412848	0.142416	0.056304	0.139104	0.10734	0.0743126	0.0935789	0.079488	0.23184	0.152352	0.253394	0.253394	0.222893	0.312015	0.124806	0.312015	0.0440371	0.0495418
	80	29	0.131652	0.082892	0.1219	0.218809	0.118522	0.0455853	0.157251	0.062169	0.153594	0.118522	0.0820535	0.103327	0.087768	0.25599	0.168222	0.279789	0.279789	0.246111	0.34221	0.136884	0.34221	0.0486243	0.0547024
	86	30	0.135585	0.0853683	0.125542	0.225346	0.122063	0.0469471	0.161949	0.0640262	0.158182	0.122063	0.0845048	0.106413	0.09039	0.263637	0.173247	0.288148	0.288148	0.253463	0.357307	0.142923	0.357307	0.0500769	0.0563365
	88	30	0.139725	0.087975	0.129375	0.232227	0.12579	0.0483806	0.166894	0.0659812	0.163012	0.12579	0.0870851	0.109663	0.09315	0.271687	0.178537	0.296946	0.296946	0.261202	0.367372	0.146949	0.367372	0.051606	0.0580567
	76	29	0.123372	0.0776787	0.114233	0.205048	0.111068	0.0427183	0.147361	0.058259	0.143934	0.111068	0.0768929	0.0968281	0.082248	0.23989	0.157642	0.262192	0.262192	0.230632	0.32208	0.128832	0.32208	0.0455662	0.051262
	68	29	0.106812	0.067252	0.0989	0.177525	0.0961592	0.0369843	0.127581	0.050439	0.124614	0.0961592	0.0665717	0.0838311	0.071208	0.20769	0.136482	0.226999	0.226999	0.199675	0.28182	0.112728	0.28182	0.0394499	0.0443812
	69	29	0.108882	0.0685553	0.100817	0.180965	0.0980227	0.0377011	0.130054	0.0514165	0.127029	0.0980227	0.0678619	0.0854557	0.072588	0.211715	0.139127	0.231398	0.231398	0.203544	0.286853	0.114741	0.286853	0.0402145	0.0452413
	82	29	0.135792	0.0854987	0.125733	0.22569	0.122249	0.0470188	0.162196	0.064124	0.158424	0.122249	0.0846338	0.106576	0.090528	0.26404	0.173512	0.288588	0.288588	0.25385	0.352275	0.14091	0.352275	0.0501534	0.0564226
	96	29	0.164772	0.103745	0.152567	0.273856	0.148339	0.0570533	0.196811	0.077809	0.192234	0.148339	0.102696	0.129321	0.109848	0.32039	0.210542	0.350176	0.350176	0.308025	0.42273	0.169092	0.42273	0.0608569	0.068464
	113	30	0.191475	0.120558	0.177292	0.318237	0.172378	0.0662994	0.228706	0.0904187	0.223387	0.172378	0.119339	0.150279	0.12765	0.372312	0.244663	0.406926	0.406926	0.357944	0.493185	0.197274	0.493185	0.0707193	0.0795592
09:00:00	131	30	0.228735	0.144018	0.211792	0.380164	0.205922	0.0792009	0.273211	0.108014	0.266857	0.205922	0.142562	0.179522	0.15249	0.444763	0.292272	0.486112	0.486112	0.427598	0.58377	0.233508	0.58377	0.0844809	0.095041
	153	31	0.265788	0.167348	0.2461	0.441747	0.23928	0.0920307	0.317469	0.125511	0.310086	0.23928	0.165655	0.208603	0.177192	0.51681	0.339618	0.564857	0.564857	0.496865	0.679388	0.271755	0.679388	0.0981661	0.110437
	174	31	0.309258	0.194718	0.28635	0.513996	0.278414	0.107082	0.369391	0.146038	0.360801	0.278414	0.192748	0.24272	0.206172	0.601335	0.395163	0.65724	0.65724	0.578128	0.78507	0.314028	0.78507	0.114221	0.128499
	186	32	0.325611	0.205014	0.301492	0.541175	0.293136	0.112745	0.388924	0.153761	0.379879	0.293136	0.202941	0.255555	0.217074	0.633132	0.416058	0.691994	0.691994	0.608699	0.830363	0.332145	0.830363	0.120261	0.135294
	214	32	0.383571	0.241508	0.355158	0.637506	0.345316	0.132814	0.458154	0.181131	0.447499	0.345316	0.239065	0.301045	0.255714	0.745832	0.490118	0.815172	0.815172	0.717049	0.971272	0.388509	0.971272	0.141668	0.159377
	235	33	0.418554	0.263534	0.38755	0.695649	0.37681	0.144927	0.499939	0.19765	0.488313	0.37681	0.260868	0.328501	0.279036	0.813855	0.534819	0.889518	0.889518	0.782447	1.06186	0.424743	1.06186	0.154589	0.173912
	261	34	0.463887	0.292077	0.429525	0.770994	0.417622	0.160624	0.554087	0.219058	0.541202	0.417622	0.289123	0.36408	0.309258	0.902003	0.592745	0.985861	0.985861	0.867192	1.17761	0.471042	1.17761	0.171332	0.192748
	252	35	0.43677	0.275003	0.404417	0.725924	0.393209	0.151234	0.521697	0.206252	0.509565	0.393209	0.272222	0.342798	0.29118	0.849275	0.558095	0.928231	0.928231	0.8165	1.11721	0.446886	1.11721	0.161317	0.181481
	251	35	0.4347	0.2737	0.4025	0.722484	0.391345	0.150517	0.519225	0.205275	0.50715	0.391345	0.270931	0.341173	0.2898	0.84525	0.55545	0.923832	0.923832	0.81263	1.11218	0.444873	1.11218	0.160552	0.180621
	244	35	0.42021	0.264577	0.389083	0.698401	0.378301	0.1455	0.501917	0.198432	0.490245	0.378301	0.2619	0.329801	0.28014	0.817075	0.536935	0.893038	0.893038	0.785542	1.07695	0.430782	1.07695	0.1552	0.1746
	241	34	0.422487	0.26601	0.391192	0.702186	0.380351	0.146289	0.504637	0.199508	0.492901	0.380351	0.26332	0.331588	0.281658	0.821503	0.539844	0.897877	0.897877	0.789799	1.07695	0.430782	1.07695	0.156041	0.175546
	229	34	0.397647	0.25037	0.368192	0.660901	0.357988	0.137688	0.474967	0.187778	0.463921	0.357988	0.247838	0.312092	0.265098	0.773203	0.508104	0.845086	0.845086	0.743363	1.01656	0.406626	1.01656	0.146867	0.165225
10:00:00	226	34	0.391437	0.24646	0.362442	0.65058	0.352397	0.135537	0.46755	0.184845	0.456676	0.352397	0.243967	0.307218	0.260958	0.761127	0.500169	0.831889	0.831889	0.731754	1.00147	0.400587	1.00147	0.144573	0.162645
	202	33	0.350244	0.220524	0.3243	0.582116	0.315313	0.121274	0.418347	0.165393	0.408618	0.315313	0.218293	0.274888	0.233496	0.68103	0.447534	0.744345	0.744345	0.654748	0.895785	0.358314	0.895785	0.129359	0.145529
	160	31	0.280278	0.176471	0.259517	0.46583	0.252325	0.0970479	0.334776	0.132353	0.326991	0.252325	0.174686	0.219975	0.186852	0.544985	0.358133	0.595652	0.595652	0.523953	0.714615	0.285846	0.714615	0.103518	0.116458
	193	31	0.348588	0.219481	0.322767	0.579363	0.313822	0.120701	0.416369	0.164611	0.406686	0.313822	0.217261	0.273588	0.232392	0.67781	0.445418	0.740825	0.740825	0.651652	0.880687	0.352275	0.880687	0.128747	0.144841
	219	32	0.393921	0.248024	0.364742	0.654708	0.354634	0.136398	0.470517	0.186018	0.459574	0.354634	0.245516	0.309168	0.262614	0.765957	0.503343	0.837168	0.837168	0.736398	0.996435	0.398574	0.996435	0.145491	0.163677
	242	33	0.433044	0.272657	0.400967	0.719732	0.389855	0.149944	0.517247	0.204493	0.505218	0.389855	0.269899	0.339873	0.288696	0.84203	0.553334	0.920313	0.920313	0.809534	1.09708	0.438834	1.09708	0.15994	0.179933
	288	34	0.519777	0.327267	0.481275	0.863884	0.467937	0.179976	0.620845	0.24545	0.606406	0.467937	0.323957	0.407945	0.346518	1.01068	0.66416	1.10464	1.10464	0.971673	1.31348	0.525393	1.31348	0.191974	0.215971
	324	34	0.594297	0.374187	0.550275	0.987739	0.535025	0.205779	0.709855	0.28064	0.693347	0.535025	0.370402	0.466432	0.396198	1.15558	0.759379	1.26301	1.26301	1.11098	1.49465	0.597861	1.49465	0.219498	0.246935
	310	35	0.55683	0.350597	0.515583	0.925468	0.501295	0.192806	0.665102	0.262948	0.649635	0.501295	0.34705	0.437026	0.37122	1.08272	0.711505	1.18338	1.18338	1.04094	1.4091	0.56364	1.4091	0.205659	0.231367
	308	35	0.55269	0.34799	0.51175	0.918587	0.497568	0.191372	0.660158	0.260993	0.644805	0.497568	0.34447	0.433777	0.36846	1.07467	0.706215	1.17459	1.17459	1.0332	1.39904	0.559614	1.39904	0.20413	0.229647
	307	35	0.55062	0.346687	0.509833	0.915146	0.495704	0.190656	0.657685	0.260015	0.64239	0.495704	0.34318	0.432152	0.36708	1.07065	0.70357	1.17019	1.17019	1.02933	1.394	0.557601	1.394	0.203366	0.228787
	286	35	0.50715	0.319317	0.469583	0.842898	0.45657	0.175604	0.605762	0.239487	0.591675	0.45657	0.316087	0.398035	0.3381	0.986125	0.648025	1.0778	1.0778	0.948068	1.28832	0.515328	1.28832	0.187311	0.210724
11:00:00	269	34	0.480447	0.302504	0.444858	0.798517	0.43253	0.166358	0.573867	0.226878	0.560522	0.43253	0.299444	0.377077	0.320298	0.934203	0.613904	1.02105	1.02105	0.89815	1.21786	0.487146	1.21786	0.177448	0.199629
	307	34	0.559107	0.35203	0.517692	0.929252	0.503345	0.193594	0.667822	0.264023	0.652292	0.503345	0.34847	0.438813	0.372738	1.08715	0.714414	1.18822	1.18822	1.0452	1.4091	0.56364	1.4091	0.2065	0.232313
	324	35	0.58581	0.368843	0.542417	0.973633	0.527385	0.20284	0.699717	0.276633	0.683445	0.527385	0.365112	0.459771	0.39054	1.13908	0.748535	1.24497	1.24497	1.09512	1.47955	0.591822	1.47955	0.216363	0.243408
	368	35	0.67689	0.42619	0.62675	1.12501	0.609381	0.234377	0.808507	0.319642	0.789705	0.609381	0.421879	0.531255	0.45126	1.31617	0.864915	1.43854	1.43854	1.26538	1.70098	0.680394	1.70098	0.250002	0.281253
	405	36	0.744993	0.46907	0.689808	1.2382	0.670692	0.257958	0.889853	0.351802	0.869158	0.670692	0.464325	0.584706	0.496662	1.4486	0.951935	1.58327	1.58327	1.39269	1.87209	0.748836	1.87209	0.275156	0.30955
	398	37	0.722016	0.454603	0.668533	1.20001	0.650006	0.250002	0.862408	0.340952	0.842352	0.650006	0.450004	0.566672	0.481344	1.40392	0.922576	1.53444	1.53444	1.34974	1.82176	0.728706	1.82176	0.266669	0.300003
	415	36	0.765693	0.482103	0.708975	1.2726	0.689327	0.265126	0.914578	0.361577	0.893308	0.689327	0.477226	0.600952	0.510462	1.48885	0.978385	1.62726	1.62726	1.43139	1.92241	0.768966	1.92241	0.282801	0.318151
	349	35	0.63756	0.401427	0.590333	1.05964	0.573973	0.220759	0.76153	0.30107	0.74382	0.573973	0.397366	0.500387	0.42504	1.2397	0.81466	1.35495	1.35495	1.19186	1.60537	0.642147	1.60537	0.235476	0.264911
	252	34	0.445257	0.280347	0.412275	0.74003	0.40085	0.154173	0.531835	0.21026	0.519467	0.40085	0.277511	0.349459	0.296838	0.865777	0.568939	0.946268	0.946268	0.832365	1.13231	0.452925	1.13231	0.164451	0.185008
	212	34	0.362457	0.228214	0.335608	0.602414	0.326308	0.125503	0.432935	0.17116	0.422866	0.326308	0.225905	0.284473	0.241638	0.704777	0.463139	0.7703	0.7703	0.677579	0.931012	0.372405	0.931012	0.13387	0.150604
	249	35	0.43056	0.271093	0.398667	0.715603	0.387618	0.149084	0.51428	0.20332	0.50232	0.387618	0.268351	0.337924	0.28704	0.8372	0.55016	0.915034	0.915034	0.804891	1.10212	0.440847	1.10212	0.159023	0.178901
	328	35	0.59409	0.374057	0.550083	0.987395	0.534839	0.205707	0.709608	0.280543	0.693105	0.534839	0.370273	0.46627	0.39606	1.15518	0.759115	1.26257	1.26257	1.11059	1.49969	0.599874	1.49969	0.219421	0.246849
12 noon	396	36	0.726363	0.45734	0.672558	1.20724	0.65392	0.251508	0.8676	0.343005	0.847423	0.65392	0.452714	0.570084	0.484242	1.41237	0.92813	1.54368	1.54368	1.35787	1.8268	0.730719	1.8268	0.268275	0.301809
	423	38	0.765279	0.481842	0.708592	1.27192	0.688954	0.264982	0.914083	0.361382	0.892825	0.688954	0.476968	0.600627	0.510186	1.48804	0.977856	1.62638	1.62638	1.43062	1.93248	0.772992	1.93248	0.282648	0.317979
	393	38	0.703179	0.442742	0.651092	1.1687	0.633048	0.24348	0.839908	0.332057	0.820375	0.633048	0.438264	0.551888	0.468786	1.36729	0.898506	1.49441	1.49441	1.31453	1.7815	0.712602	1.7815	0.259712	0.292176
	323	37	0.566766	0.356853	0.524783	0.941982	0.51024	0.196246	0.67697	0.267639	0.661227	0.51024	0.353243	0.444825	0.377844	1.10204	0.724201	1.2045	1.2045	1.05951	1.44433	0.577731	1.44433	0.209329	0.235495
	321	36	0.571113	0.35959	0.528808	0.949206	0.514153	0.197751	0.682163	0.269692	0.666299	0.514153	0.355952	0.448236	0.380742	1.1105	0.729756	1.21374	1.21374	1.06764	1.44936	0.579744	1.44936	0.210935	0.237302
	345	36	0.620793	0.39087	0.574808	1.03178	0.558879	0.214953	0.741503	0.293152	0.724258	0.558879	0.386916	0.487228	0.413862	1.2071	0.793235	1.31932	1.31932	1.16051	1.57014	0.628056	1.57014	0.229284	0.257944
	369	36	0.670473	0.42215	0.620808	1.11435	0.603604	0.232155	0.800843	0.316612	0.782218	0.603604	0.41788	0.526219	0.446982	1.3037	0.856715	1.4249	1.4249	1.25339	1.69092	0.676368	1.69092	0.247632	0.278586
	399	37	0.724086	0.455906	0.67045	1.20345	0.65187	0.250719	0.86488	0.341929	0.844767	0.65187	0.451294	0.568297	0.482724	1.40794	0.925221	1.53884	1.53884	1.35361	1.8268	0.730719	1.8268	0.267434	0.300863
	434	38	0.788049	0.496179	0.729675	1.30976	0.709453	0.272867	0.941281	0.372134	0.91939	0.709453	0.49116	0.618498	0.525366	1.53232	1.00695	1.67478	1.67478	1.47318	1.98784	0.795135	1.98784	0.291058	0.32744
	447	40	0.797985	0.502435	0.738875	1.32627	0.718399	0.276307	0.953149	0.376826	0.930982	0.718399	0.497353	0.626296	0.53199	1.55164	1.01965	1.69589	1.69589	1.49176	2.02306	0.809226	2.02306	0.294728	0.331569
	464	40	0.833175	0.524592	0.771458	1.38476	0.750079	0.288492	0.995181	0.393444	0.972037	0.750079	0.519285	0.653915	0.55545	1.62006	1.06461	1.77068	1.77068	1.55754	2.10862	0.843447	2.10862	0.307725	0.34619
	475	39	0.864432	0.544272	0.8004	1.43671	0.778218	0.299315	1.03252	0.408204	1.0085	0.778218	0.538767	0.678447	0.576288	1.68084	1.10455	1.83711	1.83711	1.61597	2.17907	0.871629	2.17907	0.319269	0.359178
13:00:00	484	40	0.874575	0.550658	0.809792	1.45357	0.78735	0.302827	1.04463	0.412994	1.02034	0.78735	0.545088	0.686408	0.58305	1.70056	1.11751	1.85866	1.85866	1.63493	2.20927	0.883707	2.20927	0.323015	0.363392
	526	41	0.953028	0.600055	0.882433	1.58396	0.857978	0.329992	1.13834	0.450041	1.11187	0.857978	0.593985	0.747981	0.635352	1.85311	1.21776	2.02539	2.02539	1.78159	2.40553	0.962214	2.40553	0.351991	0.39599
	535	41	0.971658	0.611785	0.899683	1.61492	0.87475	0.336442	1.16059	0.458839	1.1336	0.87475	0.605596	0.762603	0.647772	1.88933	1.24156	2.06498	2.06498	1.81642	2.45083	0.980331	2.45083	0.358872	0.403731
	605	42	1.10807	0.697674	1.02599	1.84165	0.997558	0.383676	1.32353	0.523256	1.29275	0.997558	0.690617	0.869666	0.738714	2.15458	1.41587	2.35489	2.35489	2.07143	2.788	1.1152	2.788	0.409255	0.460412
	619	43	1.12856	0.710577	1.04497	1.87571	1.01601	0.390772	1.34801	0.532933	1.31666	1.01601	0.70339	0.88575	0.752376	2.19443	1.44205	2.39844	2.39844	2.10974	2.84336	1.13734	2.84336	0.416824	0.468927
	668	43	1.22999	0.774441	1.13888	2.04429	1.10732	0.425893	1.46916	0.580831	1.43499	1.10732	0.766607	0.965357	0.819996	2.39166	1.57166	2.614	2.614	2.29936	3.08995	1.23598	3.08995	0.454286	0.511071
	599	42	1.09565	0.689854	1.01449	1.821	0.986377	0.379376	1.30869	0.517391	1.27826	0.986377	0.682876	0.859918	0.730434	2.13043	1.4	2.3285	2.3285	2.04821	2.75781	1.10312	2.75781	0.404667	0.455251
	536	41	0.973728	0.613088	0.9016	1.61836	0.876614	0.337159	1.16306	0.459816	1.13602	0.876614	0.606887	0.764228	0.649152	1.89336	1.24421	2.06938	2.06938	1.82029	2.45586	0.982344	2.45586	0.359636	0.404591
	611	42	1.12049	0.705494	1.03749	1.86229	1.00874	0.387977	1.33836	0.529121	1.30724	1.00874	0.698358	0.879414	0.746994	2.17873	1.43174	2.38129	2.38129	2.09465	2.8182	1.12728	2.8182	0.413842	0.465572
	606	42	1.11014	0.698978	1.02791	1.84509	0.999422	0.384393	1.326	0.524233	1.29516	0.999422	0.691907	0.871291	0.740094	2.15861	1.41851	2.35929	2.35929	2.0753	2.79304	1.11721	2.79304	0.410019	0.461272
	673	43	1.24034	0.780957	1.14847	2.06149	1.11664	0.429477	1.48152	0.585718	1.44707	1.11664	0.773058	0.97348	0.826896	2.41178	1.58488	2.636	2.636	2.3187	3.11512	1.24605	3.11512	0.458108	0.515372
	663	44	1.21116	0.76258	1.12144	2.01298	1.09036	0.41937	1.44666	0.571935	1.41302	1.09036	0.754867	0.950573	0.807438	2.35503	1.54759	2.57397	2.57397	2.26414	3.04969	1.21988	3.04969	0.447328	0.503245
14:00:00	606	44	1.09317	0.68829	1.01219	1.81688	0.984141	0.378516	1.30573	0.516218	1.27536	0.984141	0.681328	0.857969	0.728778	2.1256	1.39682	2.32322	2.32322	2.04357	2.76284	1.10514	2.76284	0.40375	0.454219
	514	42	0.919701	0.579071	0.851575	1.52857	0.827975	0.318452	1.09853	0.434303	1.07298	0.827975	0.573214	0.721825	0.613134	1.78831	1.17517	1.95456	1.95456	1.71929	2.33005	0.932019	2.33005	0.339682	0.382142
	485	41	0.868158	0.546618	0.80385	1.4429	0.781573	0.300605	1.03697	0.409963	1.01285	0.781573	0.541089	0.681371	0.578772	1.68808	1.10931	1.84502	1.84502	1.62294	2.1992	0.879681	2.1992	0.320645	0.360726
	413	41	0.719118	0.452778	0.66585	1.19519	0.647397	0.248999	0.858946	0.339583	0.838971	0.647397	0.448198	0.564398	0.479412	1.39828	0.918873	1.52828	1.52828	1.34432	1.83686	0.734745	1.83686	0.265599	0.298799
	406	39	0.721602	0.454342	0.66815	1.19932	0.649634	0.249859	0.861913	0.340756	0.841869	0.649634	0.449746	0.566347	0.481068	1.40311	0.922047	1.53356	1.53356	1.34897	1.83183	0.732732	1.83183	0.266516	0.299831
	372	38	0.659709	0.415372	0.610842	1.09646	0.593913	0.228428	0.787986	0.311529	0.76966	0.593913	0.411171	0.517771	0.439806	1.28277	0.842961	1.40203	1.40203	1.23326	1.67582	0.670329	1.67582	0.243657	0.274114
	339	38	0.591399	0.372362	0.547592	0.982922	0.532416	0.204775	0.706393	0.279272	0.689966	0.532416	0.368596	0.464158	0.394266	1.14994	0.755676	1.25685	1.25685	1.10556	1.50975	0.6039	1.50975	0.218427	0.245731
	283	37	0.483966	0.304719	0.448117	0.804366	0.435698	0.167576	0.57807	0.228539	0.564627	0.435698	0.301637	0.379839	0.322644	0.941045	0.618401	1.02853	1.02853	0.904728	1.24303	0.497211	1.24303	0.178748	0.201091
	313	37	0.546066	0.343819	0.505617	0.907578	0.491604	0.189079	0.652245	0.257864	0.637077	0.491604	0.340342	0.428578	0.364044	1.06179	0.697751	1.16051	1.16051	1.02082	1.394	0.557601	1.394	0.201684	0.226894
	292	38	0.494109	0.311106	0.457508	0.821223	0.444829	0.171088	0.590186	0.233329	0.57646	0.444829	0.307959	0.3878	0.329406	0.960767	0.631361	1.05009	1.05009	0.923689	1.27322	0.509289	1.27322	0.182494	0.205306
	368	38	0.651429	0.410159	0.603175	1.08269	0.586459	0.225561	0.778096	0.307619	0.76	0.586459	0.40601	0.511272	0.434286	1.26667	0.832381	1.38443	1.38443	1.21778	1.65569	0.662277	1.65569	0.240599	0.270673
	360	38	0.634869	0.399732	0.587842	1.05517	0.571551	0.219827	0.758316	0.299799	0.74068	0.571551	0.395689	0.498275	0.423246	1.23447	0.811221	1.34923	1.34923	1.18683	1.61543	0.646173	1.61543	0.234482	0.263793
15:00:00	313	37	0.546066	0.343819	0.505617	0.907578	0.491604	0.189079	0.652245	0.257864	0.637077	0.491604	0.340342	0.428578	0.364044	1.06179	0.697751	1.16051	1.16051	1.02082	1.394	0.557601	1.394	0.201684	0.226894
	248	36	0.420003	0.264446	0.388892	0.698057	0.378114	0.145429	0.50167	0.198335	0.490003	0.378114	0.261771	0.329638	0.280002	0.816673	0.53667	0.892598	0.892598	0.785155	1.08199	0.432795	1.08199	0.155124	0.174514
	263	36	0.451053	0.283996	0.417642	0.749663	0.406068	0.15618	0.538758	0.212997	0.526228	0.406068	0.281124	0.354008	0.300702	0.877047	0.576345	0.958586	0.958586	0.8432	1.15748	0.46299	1.15748	0.166592	0.187416
	288	37	0.494316	0.311236	0.4577	0.821568	0.445016	0.17116	0.590433	0.233427	0.576702	0.445016	0.308088	0.387962	0.329544	0.96117	0.631626	1.05053	1.05053	0.924076	1.26819	0.507276	1.26819	0.182571	0.205392
	251	36	0.426213	0.268356	0.394642	0.708378	0.383705	0.147579	0.509088	0.201267	0.497248	0.383705	0.265642	0.334512	0.284142	0.828747	0.544605	0.905795	0.905795	0.796764	1.09708	0.438834	1.09708	0.157417	0.177095
	212	36	0.345483	0.217526	0.319892	0.574203	0.311026	0.119626	0.41266	0.163145	0.403063	0.311026	0.215326	0.271151	0.230322	0.671772	0.44145	0.734226	0.734226	0.645847	0.900817	0.360327	0.900817	0.127601	0.143551
	206	36	0.333063	0.209706	0.308392	0.55356	0.299845	0.115325	0.397825	0.15728	0.388573	0.299845	0.207585	0.261404	0.222042	0.647622	0.42558	0.707831	0.707831	0.622629	0.870622	0.348249	0.870622	0.123013	0.13839
	195	36	0.310293	0.19537	0.287308	0.515716	0.279346	0.107441	0.370628	0.146527	0.362008	0.279346	0.193393	0.243533	0.206862	0.603348	0.396485	0.65944	0.65944	0.580063	0.815265	0.326106	0.815265	0.114604	0.128929
	161	35	0.2484	0.1564	0.23	0.412848	0.223626	0.08601	0.2967	0.1173	0.2898	0.223626	0.154818	0.194956	0.1656	0.483	0.3174	0.527904	0.527904	0.46436	0.659257	0.263703	0.659257	0.091744	0.103212
	145	34	0.223767	0.14089	0.207192	0.371907	0.20145	0.0774807	0.267277	0.105668	0.261061	0.20145	0.139465	0.175623	0.149178	0.435102	0.285924	0.475554	0.475554	0.418311	0.593835	0.237534	0.593835	0.0826461	0.0929768
	143	33	0.228114	0.143627	0.211217	0.379132	0.205363	0.0789858	0.272469	0.10772	0.266133	0.205363	0.142175	0.179035	0.152076	0.443555	0.291479	0.484792	0.484792	0.426437	0.598867	0.239547	0.598867	0.0842516	0.094783
	150	30	0.268065	0.168782	0.248208	0.445532	0.24133	0.0928191	0.320189	0.126586	0.312742	0.24133	0.167074	0.21039	0.17871	0.521238	0.342528	0.569696	0.569696	0.501122	0.679388	0.271755	0.679388	0.0990071	0.111383
16:00:00	164	28	0.314019	0.197716	0.290758	0.521909	0.282701	0.108731	0.375078	0.148287	0.366356	0.282701	0.195716	0.246457	0.209346	0.610592	0.401246	0.667359	0.667359	0.587028	0.780037	0.312015	0.780037	0.11598	0.130477
	191	28	0.369909	0.232906	0.342508	0.614799	0.333016	0.128083	0.441836	0.174679	0.431561	0.333016	0.23055	0.290322	0.246606	0.719267	0.472661	0.786137	0.786137	0.691509	0.915915	0.366366	0.915915	0.136622	0.1537
	212	30	0.396405	0.249588	0.367042	0.658837	0.35687	0.137258	0.473484	0.187191	0.462473	0.35687	0.247064	0.311117	0.26427	0.770787	0.506517	0.842447	0.842447	0.741041	0.991402	0.396561	0.991402	0.146408	0.164709
	236	33	0.420624	0.264837	0.389467	0.699089	0.378673	0.145644	0.502412	0.198628	0.490728	0.378673	0.262158	0.330125	0.280416	0.81788	0.537464	0.893917	0.893917	0.786316	1.06689	0.426756	1.06689	0.155353	0.174772
	176	33	0.296424	0.186637	0.274467	0.492665	0.26686	0.102639	0.354062	0.139978	0.345828	0.26686	0.184749	0.232647	0.197616	0.57638	0.378764	0.629965	0.629965	0.554136	0.76494	0.305976	0.76494	0.109481	0.123166
	147	33	0.236394	0.148841	0.218883	0.392894	0.212817	0.0818528	0.282359	0.11163	0.275793	0.212817	0.147335	0.185533	0.157596	0.459655	0.302059	0.502389	0.502389	0.441916	0.618997	0.247599	0.618997	0.0873097	0.0982234
	149	33	0.240534	0.151447	0.222717	0.399774	0.216545	0.0832863	0.287304	0.113585	0.280623	0.216545	0.149915	0.188782	0.160356	0.467705	0.307349	0.511187	0.511187	0.449655	0.629062	0.251625	0.629062	0.0888388	0.0999436
	145	32	0.240741	0.151578	0.222908	0.400119	0.216731	0.083358	0.287552	0.113683	0.280864	0.216731	0.150044	0.188945	0.160494	0.468107	0.307613	0.511627	0.511627	0.450042	0.62403	0.249612	0.62403	0.0889152	0.10003
	151	32	0.253161	0.159398	0.234408	0.420761	0.227912	0.0876585	0.302387	0.119548	0.295354	0.227912	0.157785	0.198693	0.168774	0.492257	0.323483	0.538022	0.538022	0.47326	0.654225	0.26169	0.654225	0.0935024	0.10519
	166	33	0.275724	0.173604	0.2553	0.458261	0.248225	0.0954711	0.329337	0.130203	0.321678	0.248225	0.171848	0.216401	0.183816	0.53613	0.352314	0.585973	0.585973	0.51544	0.714615	0.285846	0.714615	0.101836	0.114565
	173	33	0.290214	0.182727	0.268717	0.482344	0.26127	0.100488	0.346644	0.137045	0.338583	0.26127	0.180879	0.227774	0.193476	0.564305	0.370829	0.616768	0.616768	0.542527	0.749842	0.299937	0.749842	0.107188	0.120586
	157	33	0.257094	0.161874	0.23805	0.427298	0.231453	0.0890203	0.307084	0.121405	0.299943	0.231453	0.160237	0.201779	0.171396	0.499905	0.328509	0.546381	0.546381	0.480613	0.669322	0.267729	0.669322	0.094955	0.106824
17:00:00	148	33	0.238464	0.150144	0.2208	0.396334	0.214681	0.0825696	0.284832	0.112608	0.278208	0.214681	0.148625	0.187158	0.158976	0.46368	0.304704	0.506788	0.506788	0.445786	0.62403	0.249612	0.62403	0.0880742	0.0990835
	141	33	0.223974	0.141021	0.207383	0.372251	0.201636	0.0775523	0.267524	0.105765	0.261303	0.201636	0.139594	0.175785	0.149316	0.435505	0.286189	0.475993	0.475993	0.418698	0.588802	0.235521	0.588802	0.0827225	0.0930628
	137	33	0.215694	0.135807	0.199717	0.35849	0.194182	0.0746854	0.257635	0.101856	0.251643	0.194182	0.134434	0.169287	0.143796	0.419405	0.275609	0.458397	0.458397	0.403219	0.568673	0.227469	0.568673	0.0796644	0.0896224
	113	33	0.166014	0.104527	0.153717	0.27592	0.149457	0.0574833	0.198294	0.0783955	0.193683	0.149457	0.10347	0.130296	0.110676	0.322805	0.212129	0.352816	0.352816	0.310347	0.447892	0.179157	0.447892	0.0613156	0.06898
	129	33	0.199134	0.125381	0.184383	0.330966	0.179274	0.0689513	0.237854	0.0940355	0.232323	0.179274	0.124112	0.15629	0.132756	0.387205	0.254449	0.423203	0.423203	0.372262	0.528412	0.211365	0.528412	0.0735481	0.0827416
	141	33	0.223974	0.141021	0.207383	0.372251	0.201636	0.0775523	0.267524	0.105765	0.261303	0.201636	0.139594	0.175785	0.149316	0.435505	0.286189	0.475993	0.475993	0.418698	0.588802	0.235521	0.588802	0.0827225	0.0930628
	139	34	0.211347	0.13307	0.195692	0.351265	0.190268	0.0731802	0.252442	0.0998027	0.246571	0.190268	0.131724	0.165875	0.140898	0.410952	0.270055	0.449158	0.449158	0.395093	0.56364	0.225456	0.56364	0.0780589	0.0878162
	118	33	0.176364	0.111044	0.1633	0.293122	0.158774	0.0610671	0.210657	0.083283	0.205758	0.158774	0.109921	0.138419	0.117576	0.34293	0.225354	0.374812	0.374812	0.329696	0.473055	0.189222	0.473055	0.0651382	0.0732805
	80	33	0.097704	0.0615173	0.0904667	0.162387	0.0879596	0.0338306	0.116702	0.046138	0.113988	0.0879596	0.0608951	0.0766827	0.065136	0.18998	0.124844	0.207642	0.207642	0.182648	0.28182	0.112728	0.28182	0.036086	0.0405967
	75	32	0.095841	0.0603443	0.0887417	0.159291	0.0862824	0.0331855	0.114477	0.0452582	0.111814	0.0862824	0.0597339	0.0752205	0.063894	0.186357	0.122463	0.203683	0.203683	0.179166	0.271755	0.108702	0.271755	0.0353979	0.0398226
	70	31	0.093978	0.0591713	0.0870167	0.156194	0.0846052	0.0325404	0.112251	0.0443785	0.109641	0.0846052	0.0585728	0.0737584	0.062652	0.182735	0.120083	0.199724	0.199724	0.175683	0.26169	0.104676	0.26169	0.0347098	0.0390485
	80	31	0.114678	0.0722047	0.106183	0.190598	0.103241	0.0397079	0.136976	0.0541535	0.133791	0.103241	0.0714743	0.0900047	0.076452	0.222985	0.146533	0.243716	0.243716	0.21438	0.312015	0.124806	0.312015	0.0423551	0.0476495
18:00:00	110	32	0.168291	0.105961	0.155825	0.279705	0.151507	0.0582718	0.201014	0.0794707	0.19634	0.151507	0.104889	0.132083	0.112194	0.327232	0.215038	0.357655	0.357655	0.314604	0.447892	0.179157	0.447892	0.0621566	0.0699261
	145	33	0.232254	0.146234	0.21505	0.386013	0.20909	0.0804193	0.277414	0.109675	0.270963	0.20909	0.144755	0.182284	0.154836	0.451605	0.296769	0.49359	0.49359	0.434177	0.608932	0.243573	0.608932	0.0857806	0.0965032
	239	33	0.426834	0.268747	0.395217	0.70941	0.384264	0.147794	0.509829	0.20156	0.497973	0.384264	0.266029	0.334999	0.284556	0.829955	0.545399	0.907115	0.907115	0.797925	1.08199	0.432795	1.08199	0.157647	0.177353
	122	33	0.184644	0.116257	0.170967	0.306884	0.166229	0.0639341	0.220547	0.087193	0.215418	0.166229	0.115081	0.144917	0.123096	0.35903	0.235934	0.392409	0.392409	0.345174	0.493185	0.197274	0.493185	0.0681964	0.0767209
	111	33	0.161874	0.101921	0.149883	0.269039	0.14573	0.0560498	0.193349	0.0764405	0.188853	0.14573	0.10089	0.127046	0.107916	0.314755	0.206839	0.344017	0.344017	0.302608	0.437827	0.175131	0.437827	0.0597865	0.0672598
	84	32	0.114471	0.0720743	0.105992	0.190254	0.103054	0.0396363	0.136729	0.0540557	0.133549	0.103054	0.0713453	0.0898422	0.076314	0.222582	0.146268	0.243276	0.243276	0.213993	0.317047	0.126819	0.317047	0.0422787	0.0475635
	61	32	0.066861	0.0420977	0.0619083	0.111125	0.0601927	0.023151	0.0798617	0.0315732	0.0780045	0.0601927	0.0416718	0.0524757	0.044574	0.130007	0.0854335	0.142094	0.142094	0.12499	0.2013	0.08052	0.2013	0.0246944	0.0277812
	48	32	0.039951	0.0251543	0.0369917	0.0663997	0.0359665	0.0138333	0.0477192	0.0188657	0.0466095	0.0359665	0.0248999	0.0313554	0.026634	0.0776825	0.0510485	0.0849046	0.0849046	0.0746846	0.135877	0.054351	0.135877	0.0147555	0.0165999
	34	31	0.019458	0.0122513	0.0180167	0.0323398	0.0175174	0.00673745	0.0232415	0.0091885	0.022701	0.0175174	0.0121274	0.0152716	0.012972	0.037835	0.024863	0.0413525	0.0413525	0.0363749	0.08052	0.032208	0.08052	0.00718661	0.00808494
	43	31	0.038088	0.0239813	0.0352667	0.0633034	0.0342893	0.0131882	0.045494	0.017986	0.044436	0.0342893	0.0237388	0.0298933	0.025392	0.07406	0.048668	0.0809453	0.0809453	0.0712019	0.125812	0.050325	0.125812	0.0140674	0.0158258
	45	31	0.042228	0.026588	0.0391	0.0701842	0.0380164	0.0146217	0.050439	0.019941	0.049266	0.0380164	0.0263191	0.0331425	0.028152	0.08211	0.053958	0.0897437	0.0897437	0.0789412	0.135877	0.054351	0.135877	0.0155965	0.017546
	35	31	0.021528	0.0135547	0.0199333	0.0357802	0.0193809	0.0074542	0.025714	0.010166	0.025116	0.0193809	0.0134176	0.0168962	0.014352	0.04186	0.027508	0.0457517	0.0457517	0.0402445	0.0855525	0.034221	0.0855525	0.00795115	0.00894504
		Units Estimated	60	37	55	100	54	20	71	28	70	54	37	47	40	116	76	127	127	112	153	61	153	22	25

## Sheet: 5-8
Time stamp	I	T	E1	E2	E3	M1	M2	M3	I1	I2	I3	I4	I5	I6	G1	G2	G3	C1	C2	C3	R1	R2	R3	L1	F1
			27	17	25	43.92	23.79	9.15	32.25	12.75	31.5	23.79	16.47	20.74	18	52.5	34.5	56.16	56.16	49.4	61	24.4	61	9.76	10.98
7AM	0	25	0	0	0	0	0	0	0	0	0	0	0	0	0	0	0	0	0	0	0	0	0	0	0
	2	24	0	0	0	0	0	0	0	0	0	0	0	0	0	0	0	0	0	0	0	0	0	0	0
	5	24	0	0	0	0	0	0	0	0	0	0	0	0	0	0	0	0	0	0	0	0	0	0	0
	9	24	0	0	0	0	0	0	0	0	0	0	0	0	0	0	0	0	0	0	0	0	0	0	0
	13	24	0.035397	0.022287	0.032775	0.0588308	0.0318667	0.0122564	0.0422797	0.0167152	0.0412965	0.0318667	0.0220616	0.0277812	0.023598	0.0688275	0.0452295	0.0752263	0.0752263	0.0661713	0.08052	0.032208	0.08052	0.0130735	0.0147077
	16	25	0.03312	0.0208533	0.0306667	0.0550464	0.0298168	0.011468	0.03956	0.01564	0.03864	0.0298168	0.0206424	0.0259941	0.02208	0.0644	0.04232	0.0703872	0.0703872	0.0619147	0.08052	0.032208	0.08052	0.0122325	0.0137616
	20	26	0.032913	0.020723	0.030475	0.0547024	0.0296304	0.0113963	0.0393127	0.0155423	0.0383985	0.0296304	0.0205134	0.0258317	0.021942	0.0639975	0.0420555	0.0699473	0.0699473	0.0615277	0.0855525	0.034221	0.0855525	0.0121561	0.0136756
	25	26	0.043263	0.0272397	0.0400583	0.0719044	0.0389482	0.0149801	0.0516753	0.0204297	0.0504735	0.0389482	0.0269641	0.0339548	0.028842	0.0841225	0.0552805	0.0919433	0.0919433	0.080876	0.110715	0.044286	0.110715	0.0159787	0.0179761
	30	27	0.045126	0.0284127	0.0417833	0.0750007	0.0406254	0.0156251	0.0539005	0.0213095	0.052647	0.0406254	0.0281253	0.035417	0.030084	0.087745	0.057661	0.0959026	0.0959026	0.0843587	0.12078	0.048312	0.12078	0.0166668	0.0187502
	38	27	0.061686	0.0388393	0.0571167	0.102524	0.0555338	0.0213592	0.0736805	0.0291295	0.071967	0.0555338	0.0384465	0.0484141	0.041124	0.119945	0.078821	0.131096	0.131096	0.115316	0.16104	0.064416	0.16104	0.0227831	0.025631
	47	27	0.080316	0.0505693	0.0743667	0.133488	0.0723057	0.0278099	0.095933	0.037927	0.093702	0.0723057	0.0500578	0.0630358	0.053544	0.15617	0.102626	0.170689	0.170689	0.150143	0.206332	0.082533	0.206332	0.0296639	0.0333719
	59	27	0.105156	0.0662093	0.0973667	0.174772	0.0946683	0.0364109	0.125603	0.049657	0.122682	0.0946683	0.0655396	0.0825314	0.070104	0.20447	0.134366	0.223479	0.223479	0.196579	0.266722	0.106689	0.266722	0.0388383	0.0436931
08:00:00	73	27	0.134136	0.084456	0.1242	0.222938	0.120758	0.0464454	0.160218	0.063342	0.156492	0.120758	0.0836017	0.105276	0.089424	0.26082	0.171396	0.285068	0.285068	0.250754	0.337177	0.134871	0.337177	0.0495418	0.0557345
	80	28	0.140139	0.0882357	0.129758	0.232915	0.126162	0.048524	0.167388	0.0661767	0.163495	0.126162	0.0873432	0.109988	0.093426	0.272492	0.179066	0.297826	0.297826	0.261976	0.357308	0.142923	0.357308	0.0517589	0.0582288
	87	28	0.154629	0.097359	0.143175	0.256998	0.139207	0.0535412	0.184696	0.0730192	0.1804	0.139207	0.0963742	0.12136	0.103086	0.300667	0.197581	0.32862	0.32862	0.289064	0.392535	0.157014	0.392535	0.0571106	0.0642495
	97	28	0.175329	0.110392	0.162342	0.291402	0.157843	0.0607087	0.209421	0.0827942	0.20455	0.157843	0.109276	0.137606	0.116886	0.340917	0.224031	0.372612	0.372612	0.327761	0.44286	0.177144	0.44286	0.064756	0.0728505
	105	29	0.183402	0.115475	0.169817	0.304819	0.165111	0.063504	0.219063	0.0866065	0.213969	0.165111	0.114307	0.143943	0.122268	0.356615	0.234347	0.389769	0.389769	0.342852	0.468022	0.187209	0.468022	0.0677377	0.0762049
	109	29	0.191682	0.120689	0.177483	0.318581	0.172565	0.0663711	0.228953	0.0905165	0.223629	0.172565	0.119468	0.150441	0.127788	0.372715	0.244927	0.407366	0.407366	0.358331	0.488152	0.195261	0.488152	0.0707958	0.0796453
	117	29	0.208242	0.131115	0.192817	0.346104	0.187473	0.0721051	0.248733	0.0983365	0.242949	0.187473	0.129789	0.163438	0.138828	0.404915	0.266087	0.44256	0.44256	0.389288	0.528412	0.211365	0.528412	0.0769121	0.0865261
	124	29	0.222732	0.140239	0.206233	0.370187	0.200518	0.0771223	0.266041	0.105179	0.259854	0.200518	0.13882	0.174811	0.148488	0.43309	0.284602	0.473354	0.473354	0.416376	0.56364	0.225456	0.56364	0.0822638	0.0925468
	126	29	0.226872	0.142845	0.210067	0.377068	0.204245	0.0785558	0.270986	0.107134	0.264684	0.204245	0.1414	0.17806	0.151248	0.44114	0.289892	0.482152	0.482152	0.424115	0.573705	0.229482	0.573705	0.0837929	0.094267
	124	29	0.222732	0.140239	0.206233	0.370187	0.200518	0.0771223	0.266041	0.105179	0.259854	0.200518	0.13882	0.174811	0.148488	0.43309	0.284602	0.473354	0.473354	0.416376	0.56364	0.225456	0.56364	0.0822638	0.0925468
	120	28	0.222939	0.140369	0.206425	0.370531	0.200704	0.077194	0.266288	0.105277	0.260095	0.200704	0.138949	0.174973	0.148626	0.433492	0.284866	0.473794	0.473794	0.416763	0.558607	0.223443	0.558607	0.0823402	0.0926328
	106	28	0.193959	0.122122	0.179592	0.322365	0.174615	0.0671595	0.231673	0.0915917	0.226285	0.174615	0.120887	0.152228	0.129306	0.377142	0.247836	0.412205	0.412205	0.362588	0.488152	0.195261	0.488152	0.0716368	0.0805914
09:00:00	111	28	0.204309	0.128639	0.189175	0.339567	0.183932	0.0707432	0.244036	0.0964792	0.23836	0.183932	0.127338	0.160351	0.136206	0.397267	0.261061	0.434201	0.434201	0.381936	0.513315	0.205326	0.513315	0.0754594	0.0848919
	121	28	0.225009	0.141672	0.208342	0.373971	0.202568	0.0779107	0.268761	0.106254	0.26251	0.202568	0.140239	0.176598	0.150006	0.437517	0.287511	0.478193	0.478193	0.420633	0.56364	0.225456	0.56364	0.0831048	0.0934929
	137	29	0.249642	0.157182	0.23115	0.414912	0.224744	0.08644	0.298183	0.117887	0.291249	0.224744	0.155592	0.195931	0.166428	0.485415	0.318987	0.530544	0.530544	0.466682	0.629062	0.251625	0.629062	0.0922027	0.103728
	140	30	0.247365	0.155748	0.229042	0.411128	0.222694	0.0856516	0.295464	0.116811	0.288592	0.222694	0.154173	0.194144	0.16491	0.480988	0.316077	0.525704	0.525704	0.462425	0.629062	0.251625	0.629062	0.0913617	0.102782
	137	30	0.241155	0.151838	0.223292	0.400807	0.217104	0.0835014	0.288046	0.113879	0.281347	0.217104	0.150302	0.18927	0.16077	0.468912	0.308142	0.512507	0.512507	0.450816	0.613965	0.245586	0.613965	0.0890681	0.100202
	116	30	0.197685	0.124468	0.183042	0.328558	0.177969	0.0684496	0.236124	0.0933512	0.230632	0.177969	0.123209	0.155152	0.13179	0.384387	0.252597	0.420124	0.420124	0.369553	0.508282	0.203313	0.508282	0.0730129	0.0821396
	120	30	0.205965	0.129682	0.190708	0.34232	0.185423	0.0713166	0.246014	0.0972612	0.240292	0.185423	0.12837	0.161651	0.13731	0.400487	0.263177	0.43772	0.43772	0.385032	0.528412	0.211365	0.528412	0.0760711	0.0855799
	149	30	0.265995	0.167478	0.246292	0.442091	0.239466	0.0921024	0.317716	0.125609	0.310327	0.239466	0.165784	0.208765	0.17733	0.517212	0.339882	0.565297	0.565297	0.497252	0.674355	0.269742	0.674355	0.0982425	0.110523
	137	29	0.249642	0.157182	0.23115	0.414912	0.224744	0.08644	0.298183	0.117887	0.291249	0.224744	0.155592	0.195931	0.166428	0.485415	0.318987	0.530544	0.530544	0.466682	0.629062	0.251625	0.629062	0.0922027	0.103728
	137	28	0.258129	0.162526	0.239008	0.429018	0.232385	0.0893787	0.308321	0.121894	0.30115	0.232385	0.160882	0.202592	0.172086	0.501918	0.329831	0.54858	0.54858	0.482547	0.64416	0.257664	0.64416	0.0953373	0.107254
	177	26	0.357903	0.225346	0.331392	0.594845	0.322208	0.123926	0.427495	0.16901	0.417553	0.322208	0.223067	0.280899	0.238602	0.695922	0.45732	0.760622	0.760622	0.669065	0.875655	0.350262	0.875655	0.132188	0.148711
	200	26	0.405513	0.255323	0.375475	0.673974	0.365069	0.140411	0.484363	0.191492	0.473099	0.365069	0.25274	0.318266	0.270342	0.788497	0.518155	0.861803	0.861803	0.758068	0.991402	0.396561	0.991402	0.149772	0.168494
10:00:00	233	27	0.465336	0.292989	0.430867	0.773402	0.418926	0.161125	0.555818	0.219742	0.542892	0.418926	0.290026	0.365218	0.310224	0.90482	0.594596	0.98894	0.98894	0.869901	1.14238	0.456951	1.14238	0.171867	0.19335
	238	28	0.467199	0.294162	0.432592	0.776498	0.420603	0.16177	0.558043	0.220622	0.545065	0.420603	0.291187	0.36668	0.311466	0.908442	0.596976	0.992899	0.992899	0.873384	1.15244	0.460977	1.15244	0.172555	0.194125
	232	27	0.463266	0.291686	0.42895	0.769962	0.417062	0.160409	0.553345	0.218764	0.540477	0.417062	0.288736	0.363593	0.308844	0.900795	0.591951	0.984541	0.984541	0.866031	1.13734	0.454938	1.13734	0.171103	0.19249
	261	28	0.514809	0.324139	0.476675	0.855627	0.463465	0.178256	0.614911	0.243104	0.60061	0.463465	0.32086	0.404046	0.343206	1.00102	0.657811	1.09408	1.09408	0.962386	1.26819	0.507276	1.26819	0.190139	0.213907
	249	28	0.489969	0.308499	0.453675	0.814343	0.441102	0.169655	0.585241	0.231374	0.57163	0.441102	0.305379	0.384551	0.326646	0.952717	0.626072	1.04129	1.04129	0.91595	1.2078	0.48312	1.2078	0.180965	0.203586
	244	29	0.471132	0.296639	0.436233	0.783035	0.424144	0.163132	0.562741	0.222479	0.549654	0.424144	0.293638	0.369767	0.314088	0.91609	0.602002	1.00126	1.00126	0.880736	1.16754	0.467016	1.16754	0.174008	0.195759
	250	31	0.466578	0.293771	0.432017	0.775466	0.420044	0.161555	0.557301	0.220328	0.544341	0.420044	0.2908	0.366192	0.311052	0.907235	0.596183	0.99158	0.99158	0.872223	1.16754	0.467016	1.16754	0.172326	0.193867
	238	31	0.441738	0.278131	0.409017	0.734181	0.397682	0.152954	0.527631	0.208598	0.515361	0.397682	0.275318	0.346697	0.294492	0.858935	0.564443	0.938789	0.938789	0.825787	1.10715	0.44286	1.10715	0.163151	0.183545
	232	31	0.429318	0.270311	0.397517	0.713539	0.3865	0.148654	0.512796	0.202734	0.500871	0.3865	0.267577	0.336949	0.286212	0.834785	0.548573	0.912394	0.912394	0.802569	1.07696	0.430782	1.07696	0.158564	0.178385
	247	32	0.451881	0.284518	0.418408	0.751039	0.406813	0.156467	0.539747	0.213388	0.527195	0.406813	0.28164	0.354657	0.301254	0.878657	0.577403	0.960345	0.960345	0.844748	1.13734	0.454938	1.13734	0.166898	0.18776
	267	32	0.493281	0.310584	0.456742	0.819847	0.444084	0.170802	0.589197	0.232938	0.575494	0.444084	0.307443	0.38715	0.328854	0.959157	0.630304	1.04833	1.04833	0.922142	1.23799	0.495198	1.23799	0.182188	0.204962
	263	32	0.485001	0.305371	0.449075	0.806086	0.43663	0.167935	0.579307	0.229028	0.565835	0.43663	0.302282	0.380652	0.323334	0.943057	0.619724	1.03073	1.03073	0.906663	1.21786	0.487146	1.21786	0.17913	0.201521
11:00:00	337	33	0.629694	0.396474	0.58305	1.04657	0.566892	0.218035	0.752135	0.297355	0.734643	0.566892	0.392464	0.494213	0.419796	1.2244	0.804609	1.33824	1.33824	1.17715	1.57517	0.630069	1.57517	0.232571	0.261642
	382	35	0.70587	0.444437	0.653583	1.17318	0.635471	0.244412	0.843122	0.333327	0.823515	0.635471	0.439941	0.554	0.47058	1.37252	0.901945	1.50013	1.50013	1.31956	1.77144	0.708576	1.77144	0.260706	0.293294
	333	35	0.60444	0.380573	0.559667	1.0046	0.544157	0.209291	0.72197	0.28543	0.70518	0.544157	0.376724	0.474393	0.40296	1.1753	0.77234	1.28457	1.28457	1.12994	1.52485	0.609939	1.52485	0.223244	0.251149
	302	35	0.54027	0.34017	0.50025	0.897944	0.486387	0.187072	0.645323	0.255127	0.630315	0.486387	0.336729	0.424029	0.36018	1.05052	0.690345	1.14819	1.14819	1.00998	1.36884	0.547536	1.36884	0.199543	0.224486
	354	34	0.656397	0.413287	0.607775	1.09095	0.590932	0.227281	0.78403	0.309965	0.765796	0.590932	0.409107	0.515171	0.437598	1.27633	0.838729	1.39499	1.39499	1.22707	1.64563	0.658251	1.64563	0.242434	0.272738
	367	35	0.67482	0.424887	0.624833	1.12157	0.607517	0.23366	0.806035	0.318665	0.78729	0.607517	0.420589	0.52963	0.44988	1.31215	0.86227	1.43414	1.43414	1.26151	1.69595	0.678381	1.69595	0.249238	0.280393
	467	36	0.873333	0.549876	0.808642	1.4515	0.786232	0.302397	1.04315	0.412407	1.01889	0.786232	0.544314	0.685433	0.582222	1.69815	1.11593	1.85602	1.85602	1.63261	2.18411	0.873642	2.18411	0.322557	0.362876
	530	38	0.986769	0.621299	0.913675	1.64004	0.888354	0.341675	1.17864	0.465974	1.15123	0.888354	0.615015	0.774463	0.657846	1.91872	1.26087	2.0971	2.0971	1.84467	2.47096	0.988383	2.47096	0.364453	0.41001
	472	38	0.866709	0.545706	0.802508	1.4405	0.780268	0.300103	1.03524	0.409279	1.01116	0.780268	0.540186	0.680234	0.577806	1.68527	1.10746	1.84195	1.84195	1.62023	2.17907	0.871629	2.17907	0.32011	0.360124
	392	37	0.709596	0.446783	0.657033	1.17937	0.638825	0.245702	0.847573	0.335087	0.827862	0.638825	0.442263	0.556924	0.473064	1.37977	0.906706	1.50805	1.50805	1.32652	1.79157	0.716628	1.79157	0.262082	0.294842
	365	36	0.662193	0.416936	0.613142	1.10058	0.59615	0.229288	0.790953	0.312702	0.772558	0.59615	0.412719	0.51972	0.441462	1.2876	0.846135	1.4073	1.4073	1.23791	1.67079	0.668316	1.67079	0.244574	0.275146
	549	38	1.0261	0.646062	0.950092	1.70541	0.923762	0.355293	1.22562	0.484547	1.19712	0.923762	0.639527	0.805331	0.684066	1.99519	1.31113	2.18068	2.18068	1.91819	2.56657	1.02663	2.56657	0.378979	0.426352
12 noon	575	39	1.07143	0.674605	0.992067	1.78075	0.964573	0.37099	1.27977	0.505954	1.25	0.964573	0.667782	0.84091	0.714288	2.08334	1.36905	2.27703	2.27703	2.00294	2.68232	1.07293	2.68232	0.395722	0.445188
	643	39	1.21219	0.763232	1.1224	2.0147	1.09129	0.419729	1.4479	0.572424	1.41422	1.09129	0.755512	0.951385	0.808128	2.35704	1.54891	2.57617	2.57617	2.26608	3.02453	1.20981	3.02453	0.447711	0.503675
	622	40	1.16023	0.730518	1.07429	1.92834	1.04452	0.401738	1.38584	0.547889	1.35361	1.04452	0.723129	0.910607	0.77349	2.25601	1.48252	2.46575	2.46575	2.16895	2.90375	1.1615	2.90375	0.428521	0.482086
	576	40	1.06501	0.670565	0.986125	1.77009	0.958796	0.368768	1.2721	0.502924	1.24252	0.958796	0.663782	0.835874	0.71001	2.07086	1.36085	2.26339	2.26339	1.99094	2.67226	1.0689	2.67226	0.393352	0.442521
	602	41	1.11035	0.699108	1.0281	1.84543	0.999608	0.384465	1.32625	0.524331	1.29541	0.999608	0.692036	0.871453	0.740232	2.15901	1.41878	2.35973	2.35973	2.07569	2.788	1.1152	2.788	0.410096	0.461358
	431	39	0.773352	0.486925	0.716067	1.28533	0.696222	0.267778	0.923726	0.365194	0.902244	0.696222	0.482	0.606963	0.515568	1.50374	0.988172	1.64354	1.64354	1.44571	1.95764	0.783057	1.95764	0.28563	0.321333
	462	38	0.846009	0.532672	0.783342	1.40609	0.761633	0.292936	1.01051	0.399504	0.987011	0.761633	0.527284	0.663988	0.564006	1.64502	1.08101	1.79795	1.79795	1.58153	2.12875	0.851499	2.12875	0.312465	0.351523
	510	37	0.953856	0.600576	0.8832	1.58534	0.858724	0.330278	1.13933	0.450432	1.11283	0.858724	0.594501	0.748631	0.635904	1.85472	1.21882	2.02715	2.02715	1.78314	2.3854	0.954162	2.3854	0.352297	0.396334
	492	39	0.899622	0.566429	0.832983	1.4952	0.809899	0.3115	1.07455	0.424821	1.04956	0.809899	0.560699	0.706066	0.599748	1.74926	1.14952	1.91189	1.91189	1.68176	2.26462	0.90585	2.26462	0.332266	0.373799
	483	40	0.872505	0.549355	0.807875	1.45013	0.785486	0.30211	1.04216	0.412016	1.01792	0.785486	0.543798	0.684783	0.58167	1.69654	1.11487	1.85426	1.85426	1.63106	2.20423	0.881694	2.20423	0.322251	0.362532
	360	38	0.634869	0.399732	0.587842	1.05517	0.571551	0.219827	0.758316	0.299799	0.74068	0.571551	0.395689	0.498275	0.423246	1.23447	0.811221	1.34923	1.34923	1.18683	1.61543	0.646173	1.61543	0.234482	0.263793
	378	35	0.69759	0.439223	0.645917	1.15941	0.628016	0.241545	0.833233	0.329417	0.813855	0.628016	0.434781	0.547501	0.46506	1.35642	0.891365	1.48253	1.48253	1.30408	1.75131	0.700524	1.75131	0.257648	0.289854
13:00:00	358	37	0.639216	0.402469	0.591867	1.0624	0.575464	0.221332	0.763508	0.301852	0.745752	0.575464	0.398398	0.501687	0.426144	1.24292	0.816776	1.35847	1.35847	1.19495	1.62046	0.648186	1.62046	0.236088	0.265599
	351	36	0.633213	0.39869	0.586308	1.05242	0.57006	0.219254	0.756338	0.299017	0.738748	0.57006	0.394657	0.496975	0.422142	1.23125	0.809105	1.34572	1.34572	1.18373	1.60033	0.640134	1.60033	0.233871	0.263105
	453	39	0.818892	0.515599	0.758233	1.36102	0.73722	0.283546	0.978121	0.386699	0.955374	0.73722	0.510383	0.642705	0.545928	1.59229	1.04636	1.74032	1.74032	1.53084	2.06836	0.827343	2.06836	0.302449	0.340256
	528	39	0.974142	0.613349	0.901983	1.61905	0.876987	0.337303	1.16356	0.460012	1.1365	0.876987	0.607145	0.764552	0.649428	1.89417	1.24474	2.07026	2.07026	1.82107	2.44579	0.978318	2.44579	0.359789	0.404763
	407	39	0.723672	0.455645	0.670067	1.20276	0.651497	0.250576	0.864386	0.341734	0.844284	0.651497	0.451036	0.567972	0.482448	1.40714	0.924692	1.53796	1.53796	1.35284	1.83686	0.734745	1.83686	0.267281	0.300691
	251	37	0.417726	0.263013	0.386783	0.694273	0.376064	0.14464	0.49895	0.197259	0.487347	0.376064	0.260352	0.327851	0.278484	0.812245	0.533761	0.887759	0.887759	0.780899	1.08199	0.432795	1.08199	0.154283	0.173568
	241	35	0.414	0.260667	0.383333	0.68808	0.37271	0.14335	0.4945	0.1955	0.483	0.37271	0.25803	0.324927	0.276	0.805	0.529	0.87984	0.87984	0.773933	1.06186	0.424743	1.06186	0.152907	0.17202
	224	35	0.37881	0.23851	0.35075	0.629593	0.34103	0.131165	0.452467	0.178882	0.441945	0.34103	0.236097	0.297308	0.25254	0.736575	0.484035	0.805054	0.805054	0.708149	0.976305	0.390522	0.976305	0.13991	0.157398
	324	35	0.58581	0.368843	0.542417	0.973633	0.527385	0.20284	0.699717	0.276633	0.683445	0.527385	0.365112	0.459771	0.39054	1.13908	0.748535	1.24497	1.24497	1.09512	1.47955	0.591822	1.47955	0.216363	0.243408
	635	38	1.20412	0.758149	1.11492	2.00128	1.08403	0.416933	1.43825	0.568612	1.40481	1.08403	0.75048	0.945049	0.802746	2.34134	1.5386	2.55901	2.55901	2.25099	2.99937	1.19975	2.99937	0.444729	0.50032
	540	40	0.990495	0.623645	0.917125	1.64623	0.891709	0.342965	1.18309	0.467734	1.15558	0.891709	0.617337	0.777387	0.66033	1.92596	1.26563	2.10502	2.10502	1.85164	2.49109	0.996435	2.49109	0.365829	0.411558
	650	41	1.20971	0.761668	1.1201	2.01057	1.08906	0.418869	1.44493	0.571251	1.41133	1.08906	0.753964	0.949436	0.806472	2.35221	1.54574	2.57089	2.57089	2.26143	3.02956	1.21183	3.02956	0.446793	0.502642
14:00:00	559	41	1.02134	0.643065	0.945683	1.69749	0.919476	0.353644	1.21993	0.482299	1.19156	0.919476	0.63656	0.801594	0.680892	1.98594	1.30504	2.17057	2.17057	1.90929	2.57161	1.02864	2.57161	0.377221	0.424373
	325	38	0.562419	0.354116	0.520758	0.934757	0.506327	0.194741	0.671778	0.265587	0.656156	0.506327	0.350534	0.441413	0.374946	1.09359	0.718646	1.19526	1.19526	1.05139	1.43929	0.575718	1.43929	0.207724	0.233689
	255	35	0.44298	0.278913	0.410167	0.736246	0.3988	0.153384	0.529115	0.209185	0.51681	0.3988	0.276092	0.347672	0.29532	0.86135	0.56603	0.941429	0.941429	0.828109	1.13231	0.452925	1.13231	0.16361	0.184061
	291	35	0.5175	0.325833	0.479167	0.8601	0.465887	0.179187	0.618125	0.244375	0.60375	0.465887	0.322537	0.406158	0.345	1.00625	0.66125	1.0998	1.0998	0.967417	1.31348	0.525393	1.31348	0.191133	0.215025
	232	35	0.39537	0.248937	0.366083	0.657116	0.355938	0.136899	0.472247	0.186702	0.461265	0.355938	0.246419	0.310305	0.26358	0.768775	0.505195	0.840247	0.840247	0.739106	1.01656	0.406626	1.01656	0.146026	0.164279
	258	35	0.44919	0.282823	0.415917	0.746567	0.40439	0.155535	0.536532	0.212117	0.524055	0.40439	0.279963	0.352545	0.29946	0.873425	0.573965	0.954626	0.954626	0.839718	1.14741	0.458964	1.14741	0.165904	0.186642
	260	35	0.45333	0.28543	0.41975	0.753448	0.408117	0.156968	0.541477	0.214072	0.528885	0.408117	0.282543	0.355795	0.30222	0.881475	0.579255	0.963425	0.963425	0.847457	1.15748	0.46299	1.15748	0.167433	0.188362
	336	35	0.61065	0.384483	0.565417	1.01492	0.549747	0.211441	0.729388	0.288363	0.712425	0.549747	0.380594	0.479267	0.4071	1.18738	0.780275	1.29776	1.29776	1.14155	1.53995	0.615978	1.53995	0.225537	0.253729
	275	36	0.475893	0.299636	0.440642	0.790948	0.42843	0.164781	0.568428	0.224727	0.555208	0.42843	0.296605	0.373503	0.317262	0.925347	0.608085	1.01138	1.01138	0.889636	1.21786	0.487146	1.21786	0.175766	0.197737
	322	36	0.573183	0.360893	0.530725	0.952647	0.516017	0.198468	0.684635	0.27067	0.668713	0.516017	0.357243	0.449861	0.382122	1.11452	0.732401	1.21814	1.21814	1.07151	1.45439	0.581757	1.45439	0.211699	0.238162
	300	36	0.527643	0.33222	0.488558	0.876958	0.475019	0.1827	0.63024	0.249165	0.615584	0.475019	0.328859	0.414119	0.351762	1.02597	0.67421	1.12136	1.12136	0.986378	1.34368	0.537471	1.34368	0.19488	0.219239
	254	35	0.44091	0.27761	0.40825	0.732805	0.396936	0.152668	0.526643	0.208207	0.514395	0.396936	0.274802	0.346047	0.29394	0.857325	0.563385	0.93703	0.93703	0.824239	1.12728	0.450912	1.12728	0.162846	0.183201
15:00:00	360	36	0.651843	0.41042	0.603558	1.08338	0.586832	0.225705	0.77859	0.307815	0.760483	0.586832	0.406268	0.511597	0.434562	1.26747	0.83291	1.38531	1.38531	1.21856	1.64563	0.658251	1.64563	0.240752	0.270845
	262	37	0.440496	0.277349	0.407867	0.732117	0.396563	0.152524	0.526148	0.208012	0.513912	0.396563	0.274544	0.345722	0.293664	0.85652	0.562856	0.93615	0.93615	0.823465	1.13734	0.454938	1.13734	0.162693	0.183029
	262	36	0.448983	0.282693	0.415725	0.746223	0.404204	0.155463	0.536285	0.21202	0.523813	0.404204	0.279834	0.352383	0.299322	0.873022	0.5737	0.954186	0.954186	0.839331	1.15244	0.460977	1.15244	0.165827	0.186556
	318	36	0.564903	0.35568	0.523058	0.938885	0.508563	0.195601	0.674745	0.26676	0.659054	0.508563	0.352082	0.443362	0.376602	1.09842	0.72182	1.20054	1.20054	1.05603	1.43426	0.573705	1.43426	0.208641	0.234721
	756	40	1.43761	0.905165	1.33112	2.38936	1.29424	0.497783	1.71715	0.678874	1.67722	1.29424	0.896009	1.12831	0.95841	2.79536	1.83695	3.05524	3.05524	2.68748	3.57811	1.43124	3.57811	0.530968	0.597339
	787	45	1.45935	0.91885	1.35125	2.42548	1.3138	0.505309	1.74311	0.689138	1.70258	1.3138	0.909556	1.14537	0.9729	2.83763	1.86472	3.10144	3.10144	2.72812	3.65863	1.46345	3.65863	0.538996	0.606371
	349	40	0.595125	0.374708	0.551042	0.989115	0.535771	0.206066	0.710844	0.281031	0.694312	0.535771	0.370918	0.467082	0.39675	1.15719	0.760437	1.26477	1.26477	1.11253	1.52988	0.611952	1.52988	0.219803	0.247279
	352	39	0.609822	0.383962	0.56465	1.01354	0.549002	0.211155	0.728398	0.287971	0.711459	0.549002	0.380078	0.478617	0.406548	1.18576	0.779217	1.296	1.296	1.14	1.56007	0.62403	1.56007	0.225232	0.253385
	330	38	0.572769	0.360632	0.530342	0.951959	0.515644	0.198325	0.684141	0.270474	0.66823	0.515644	0.356985	0.449536	0.381846	1.11372	0.731872	1.21726	1.21726	1.07074	1.46446	0.585783	1.46446	0.211546	0.23799
	272	37	0.461196	0.290383	0.427033	0.766521	0.415199	0.159692	0.550873	0.217787	0.538062	0.415199	0.287445	0.361968	0.307464	0.89677	0.589306	0.980142	0.980142	0.862162	1.18767	0.475068	1.18767	0.170338	0.19163
	256	37	0.428076	0.269529	0.396367	0.711475	0.385382	0.148224	0.511313	0.202147	0.499422	0.385382	0.266803	0.335974	0.285384	0.83237	0.546986	0.909755	0.909755	0.800247	1.10715	0.44286	1.10715	0.158105	0.177869
	300	37	0.519156	0.326876	0.4807	0.862852	0.467378	0.179761	0.620103	0.245157	0.605682	0.467378	0.32357	0.407458	0.346104	1.00947	0.663366	1.10332	1.10332	0.970512	1.32858	0.531432	1.32858	0.191745	0.215713
16:00:00	454	38	0.829449	0.522246	0.768008	1.37857	0.746724	0.287202	0.990731	0.391684	0.96769	0.746724	0.516963	0.650991	0.552966	1.61282	1.05985	1.76276	1.76276	1.55058	2.08849	0.835395	2.08849	0.306349	0.344642
	624	41	1.15589	0.727781	1.07027	1.92112	1.04061	0.400233	1.38064	0.545836	1.34854	1.04061	0.72042	0.907195	0.770592	2.24756	1.47697	2.45651	2.45651	2.16082	2.89872	1.15949	2.89872	0.426915	0.48028
	671	43	1.2362	0.778351	1.14463	2.05461	1.11291	0.428043	1.47658	0.583763	1.44224	1.11291	0.770478	0.970231	0.824136	2.40373	1.57959	2.6272	2.6272	2.31096	3.10505	1.24202	3.10505	0.456579	0.513652
	457	42	0.801711	0.504781	0.742325	1.33247	0.721753	0.277597	0.957599	0.378586	0.935329	0.721753	0.499675	0.62922	0.534474	1.55888	1.02441	1.70381	1.70381	1.49872	2.04319	0.817278	2.04319	0.296104	0.333117
	378	40	0.655155	0.412505	0.606625	1.08889	0.589814	0.226851	0.782546	0.309379	0.764347	0.589814	0.408332	0.514196	0.43677	1.27391	0.837142	1.39235	1.39235	1.22475	1.67582	0.670329	1.67582	0.241975	0.272222
	433	40	0.769005	0.484188	0.712042	1.27811	0.692309	0.266273	0.918534	0.363141	0.897172	0.692309	0.479291	0.603551	0.51267	1.49529	0.982618	1.6343	1.6343	1.43758	1.95261	0.781044	1.95261	0.284024	0.319527
	505	40	0.918045	0.578028	0.850042	1.52582	0.826484	0.317879	1.09655	0.433521	1.07105	0.826484	0.572182	0.720525	0.61203	1.78509	1.17306	1.95105	1.95105	1.7162	2.31495	0.92598	2.31495	0.339071	0.381454
	211	38	0.326439	0.205536	0.302258	0.542551	0.293882	0.113031	0.389913	0.154152	0.380845	0.293882	0.203457	0.256205	0.217626	0.634742	0.417116	0.693754	0.693754	0.610246	0.86559	0.346236	0.86559	0.120567	0.135638
	197	36	0.314433	0.197976	0.291142	0.522597	0.283073	0.108874	0.375573	0.148482	0.366839	0.283073	0.195974	0.246782	0.209622	0.611397	0.401775	0.668238	0.668238	0.587802	0.82533	0.330132	0.82533	0.116133	0.130649
	361	36	0.653913	0.411723	0.605475	1.08682	0.588695	0.226421	0.781063	0.308792	0.762898	0.588695	0.407558	0.513222	0.435942	1.2715	0.835555	1.38971	1.38971	1.22243	1.65066	0.660264	1.65066	0.241516	0.271706
	521	40	0.951165	0.598882	0.880708	1.58086	0.856301	0.329347	1.13611	0.449161	1.10969	0.856301	0.592824	0.746519	0.63411	1.84949	1.21538	2.02143	2.02143	1.77811	2.39547	0.958188	2.39547	0.351303	0.395216
	235	39	0.367632	0.231472	0.3404	0.611015	0.330966	0.127295	0.439116	0.173604	0.428904	0.330966	0.229131	0.288535	0.245088	0.71484	0.469752	0.781298	0.781298	0.687253	0.971272	0.388509	0.971272	0.135781	0.152754
17:00:00	137	35	0.19872	0.12512	0.184	0.330278	0.178901	0.068808	0.23736	0.09384	0.23184	0.178901	0.123854	0.155965	0.13248	0.3864	0.25392	0.422323	0.422323	0.371488	0.538478	0.215391	0.538478	0.0733952	0.0825696
	315	36	0.558693	0.35177	0.517308	0.928564	0.502972	0.193451	0.667328	0.263827	0.651809	0.502972	0.348211	0.438489	0.372462	1.08635	0.713885	1.18734	1.18734	1.04442	1.41917	0.567666	1.41917	0.206348	0.232141
	245	35	0.42228	0.26588	0.391	0.701842	0.380164	0.146217	0.50439	0.19941	0.49266	0.380164	0.263191	0.331425	0.28152	0.8211	0.53958	0.897437	0.897437	0.789412	1.08199	0.432795	1.08199	0.155965	0.17546
	204	35	0.33741	0.212443	0.312417	0.560785	0.303759	0.11683	0.403017	0.159332	0.393645	0.303759	0.210294	0.264815	0.22494	0.656075	0.431135	0.71707	0.71707	0.630756	0.875655	0.350262	0.875655	0.124619	0.140196
	193	35	0.31464	0.198107	0.291333	0.522941	0.28326	0.108946	0.37582	0.14858	0.36708	0.28326	0.196103	0.246944	0.20976	0.6118	0.40204	0.668678	0.668678	0.588189	0.820297	0.328119	0.820297	0.116209	0.130735
	269	35	0.47196	0.29716	0.437	0.784411	0.424889	0.163419	0.56373	0.22287	0.55062	0.424889	0.294154	0.370416	0.31464	0.9177	0.60306	1.00302	1.00302	0.882284	1.20277	0.481107	1.20277	0.174314	0.196103
	278	36	0.482103	0.303546	0.446392	0.801269	0.434021	0.166931	0.575845	0.22766	0.562453	0.434021	0.300476	0.378377	0.321402	0.937423	0.61602	1.02457	1.02457	0.901245	1.23296	0.493185	1.23296	0.17806	0.200317
	222	35	0.37467	0.235903	0.346917	0.622712	0.337303	0.129732	0.447522	0.176927	0.437115	0.337303	0.233517	0.294059	0.24978	0.728525	0.478745	0.796255	0.796255	0.70041	0.96624	0.386496	0.96624	0.138381	0.155678
	201	35	0.3312	0.208533	0.306667	0.550464	0.298168	0.11468	0.3956	0.1564	0.3864	0.298168	0.206424	0.259941	0.2208	0.644	0.4232	0.703872	0.703872	0.619147	0.860557	0.344223	0.860557	0.122325	0.137616
	217	35	0.36432	0.229387	0.337333	0.60551	0.327985	0.126148	0.43516	0.17204	0.42504	0.327985	0.227066	0.285935	0.24288	0.7084	0.46552	0.774259	0.774259	0.681061	0.941077	0.376431	0.941077	0.134558	0.151378
	200	35	0.32913	0.20723	0.30475	0.547024	0.296304	0.113963	0.393127	0.155422	0.383985	0.296304	0.205134	0.258317	0.21942	0.639975	0.420555	0.699473	0.699473	0.615277	0.855525	0.34221	0.855525	0.121561	0.136756
	163	35	0.25254	0.159007	0.233833	0.419729	0.227353	0.0874435	0.301645	0.119255	0.29463	0.227353	0.157398	0.198205	0.16836	0.49105	0.32269	0.536702	0.536702	0.472099	0.669322	0.267729	0.669322	0.0932731	0.104932
18:00:00	128	34	0.188577	0.118734	0.174608	0.31342	0.169769	0.0652959	0.225245	0.0890502	0.220006	0.169769	0.117533	0.148004	0.125718	0.366677	0.240959	0.400767	0.400767	0.352527	0.508282	0.203313	0.508282	0.069649	0.0783551
	118	34	0.167877	0.1057	0.155442	0.279016	0.151134	0.0581284	0.20052	0.0792752	0.195856	0.151134	0.104631	0.131758	0.111918	0.326427	0.214509	0.356775	0.356775	0.31383	0.457957	0.183183	0.457957	0.0620037	0.0697541
	104	33	0.147384	0.0927973	0.136467	0.244956	0.132685	0.0510326	0.176042	0.069598	0.171948	0.132685	0.0918587	0.115674	0.098256	0.28658	0.188324	0.313223	0.313223	0.27552	0.4026	0.16104	0.4026	0.0544348	0.0612391
	97	33	0.132894	0.083674	0.12305	0.220874	0.11964	0.0460154	0.158735	0.0627555	0.155043	0.11964	0.0828276	0.104301	0.088596	0.258405	0.169809	0.282429	0.282429	0.248433	0.367372	0.146949	0.367372	0.049083	0.0552184
	99	33	0.137034	0.0862807	0.126883	0.227754	0.123367	0.0474489	0.16368	0.0647105	0.159873	0.123367	0.0854079	0.107551	0.091356	0.266455	0.175099	0.291227	0.291227	0.256172	0.377438	0.150975	0.377438	0.0506121	0.0569386
	83	33	0.103914	0.0654273	0.0962167	0.172708	0.0935502	0.0359808	0.124119	0.0490705	0.121233	0.0935502	0.0647655	0.0815566	0.069276	0.202055	0.132779	0.22084	0.22084	0.194257	0.296918	0.118767	0.296918	0.0383796	0.043177
	75	33	0.087354	0.0550007	0.0808833	0.145185	0.0786418	0.0302468	0.104339	0.0412505	0.101913	0.0786418	0.0544443	0.0685595	0.058236	0.169855	0.111619	0.185646	0.185646	0.1633	0.256657	0.102663	0.256657	0.0322633	0.0362962
	90	33	0.118404	0.0745507	0.109633	0.196791	0.106595	0.0409981	0.141427	0.055913	0.138138	0.106595	0.0737966	0.092929	0.078936	0.23023	0.151294	0.251634	0.251634	0.221345	0.332145	0.132858	0.332145	0.0437313	0.0491977
	84	33	0.105984	0.0667307	0.0981333	0.176148	0.0954138	0.0366976	0.126592	0.050048	0.123648	0.0954138	0.0660557	0.0831812	0.070656	0.20608	0.135424	0.225239	0.225239	0.198127	0.30195	0.12078	0.30195	0.0391441	0.0440371
	70	32	0.085491	0.0538277	0.0791583	0.142089	0.0769646	0.0296018	0.102114	0.0403707	0.0997395	0.0769646	0.0532832	0.0670974	0.056994	0.166232	0.109239	0.181687	0.181687	0.159817	0.246592	0.098637	0.246592	0.0315752	0.0355221
	54	32	0.052371	0.0329743	0.0484917	0.0870421	0.0471478	0.0181338	0.0625542	0.0247307	0.0610995	0.0471478	0.0326408	0.0411032	0.034914	0.101832	0.0669185	0.1113	0.1113	0.0979026	0.166072	0.066429	0.166072	0.0193427	0.0217605
	45	32	0.0344745	0.0217062	0.0319208	0.0560785	0.0303759	0.011683	0.0411779	0.0162796	0.0402202	0.0303759	0.0210294	0.0264815	0.022983	0.0670337	0.0440507	0.071707	0.071707	0.0630756	0.12078	0.048312	0.12078	0.0124619	0.0140196
		Units Estimated	70	44	64	116	63	24	83	33	81	63	43	55	46	136	89	149	149	131	177	71	177	25	29

## Sheet: 6-8
Time stamp	I	T	E1	E2	E3	M1	M2	M3	I1	I2	I3	I4	I5	I6	G1	G2	G3	C1	C2	C3	R1	R2	R3	L1	F1
			27	17	25	43.92	23.79	9.15	32.25	12.75	31.5	23.79	16.47	20.74	18	52.5	34.5	56.16	56.16	49.4	61	24.4	61	9.76	10.98
7AM	1	26	0	0	0	0	0	0	0	0	0	0	0	0	0	0	0	0	0	0	0	0	0	0	0
	4	26	0	0	0	0	0	0	0	0	0	0	0	0	0	0	0	0	0	0	0	0	0	0	0
	7	26	0	0	0	0	0	0	0	0	0	0	0	0	0	0	0	0	0	0	0	0	0	0	0
	9	26	0	0	0	0	0	0	0	0	0	0	0	0	0	0	0	0	0	0	0	0	0	0	0
	12	27	0.007866	0.00495267	0.00728333	0.0130735	0.00708149	0.00272365	0.0093955	0.0037145	0.009177	0.00708149	0.00490257	0.00617361	0.005244	0.015295	0.010051	0.016717	0.016717	0.0147047	0.030195	0.012078	0.030195	0.00290523	0.00326838
	17	27	0.018216	0.0114693	0.0168667	0.0302755	0.0163992	0.0063074	0.021758	0.008602	0.021252	0.0163992	0.0113533	0.0142968	0.012144	0.03542	0.023276	0.038713	0.038713	0.0340531	0.0553575	0.022143	0.0553575	0.00672789	0.00756888
	22	27	0.028566	0.017986	0.02645	0.0474775	0.025717	0.00989115	0.0341205	0.0134895	0.033327	0.025717	0.0178041	0.0224199	0.019044	0.055545	0.036501	0.060709	0.060709	0.0534014	0.08052	0.032208	0.08052	0.0105506	0.0118694
	27	27	0.038916	0.0245027	0.0360333	0.0646795	0.0350347	0.0134749	0.046483	0.018377	0.045402	0.0350347	0.0242548	0.0305431	0.025944	0.07567	0.049726	0.082705	0.082705	0.0727497	0.105682	0.042273	0.105682	0.0143732	0.0161699
	32	27	0.049266	0.0310193	0.0456167	0.0818815	0.0443525	0.0170586	0.0588455	0.0232645	0.057477	0.0443525	0.0307056	0.0386663	0.032844	0.095795	0.062951	0.104701	0.104701	0.0920981	0.130845	0.052338	0.130845	0.0181959	0.0204704
	38	27	0.061686	0.0388393	0.0571167	0.102524	0.0555338	0.0213592	0.0736805	0.0291295	0.071967	0.0555338	0.0384465	0.0484141	0.041124	0.119945	0.078821	0.131096	0.131096	0.115316	0.16104	0.064416	0.16104	0.0227831	0.025631
	44	28	0.065619	0.0413157	0.0607583	0.109061	0.0590745	0.022721	0.0783782	0.0309867	0.0765555	0.0590745	0.0408978	0.0515009	0.043746	0.127592	0.0838465	0.139455	0.139455	0.122668	0.176137	0.070455	0.176137	0.0242357	0.0272652
	51	28	0.080109	0.050439	0.074175	0.133143	0.0721194	0.0277382	0.0956857	0.0378292	0.0934605	0.0721194	0.0499288	0.0628733	0.053406	0.155767	0.102361	0.170249	0.170249	0.149756	0.211365	0.084546	0.211365	0.0295874	0.0332859
08:00:00	63	28	0.104949	0.066079	0.097175	0.174428	0.094482	0.0363392	0.125356	0.0495592	0.12244	0.094482	0.0654106	0.0823689	0.069966	0.204067	0.134101	0.223039	0.223039	0.196192	0.271755	0.108702	0.271755	0.0387618	0.0436071
	76	29	0.123372	0.0776787	0.114233	0.205048	0.111068	0.0427183	0.147361	0.058259	0.143934	0.111068	0.0768929	0.0968281	0.082248	0.23989	0.157642	0.262192	0.262192	0.230632	0.32208	0.128832	0.32208	0.0455662	0.051262
	87	29	0.146142	0.0920153	0.135317	0.242892	0.131567	0.0506025	0.174558	0.0690115	0.170499	0.131567	0.0910846	0.114699	0.097428	0.284165	0.186737	0.310584	0.310584	0.273198	0.377437	0.150975	0.377437	0.0539761	0.0607231
	94	30	0.152145	0.095795	0.140875	0.252869	0.136971	0.0526811	0.181729	0.0718462	0.177502	0.136971	0.094826	0.119411	0.10143	0.295837	0.194407	0.323341	0.323341	0.28442	0.397567	0.159027	0.397567	0.0561932	0.0632173
	101	30	0.166635	0.104918	0.154292	0.276952	0.150016	0.0576984	0.199036	0.0786888	0.194408	0.150016	0.103857	0.130783	0.11109	0.324012	0.212922	0.354136	0.354136	0.311508	0.432795	0.173118	0.432795	0.0615449	0.069238
	105	30	0.174915	0.110132	0.161958	0.290714	0.15747	0.0605654	0.208926	0.0825987	0.204067	0.15747	0.109018	0.137282	0.11661	0.340112	0.223502	0.371732	0.371732	0.326987	0.452925	0.18117	0.452925	0.0646031	0.0726784
	109	31	0.174708	0.110001	0.161767	0.29037	0.157284	0.0604937	0.208679	0.082501	0.203826	0.157284	0.108889	0.137119	0.116472	0.33971	0.223238	0.371292	0.371292	0.3266	0.457957	0.183183	0.457957	0.0645266	0.0725924
	118	31	0.193338	0.121731	0.179017	0.321333	0.174056	0.0669444	0.230931	0.0912985	0.225561	0.174056	0.1205	0.151741	0.128892	0.375935	0.247043	0.410885	0.410885	0.361427	0.50325	0.2013	0.50325	0.0714074	0.0803333
	111	31	0.178848	0.112608	0.1656	0.297251	0.161011	0.0619272	0.213624	0.084456	0.208656	0.161011	0.111469	0.140368	0.119232	0.34776	0.228528	0.380091	0.380091	0.334339	0.468022	0.187209	0.468022	0.0660557	0.0743126
	111	31	0.178848	0.112608	0.1656	0.297251	0.161011	0.0619272	0.213624	0.084456	0.208656	0.161011	0.111469	0.140368	0.119232	0.34776	0.228528	0.380091	0.380091	0.334339	0.468022	0.187209	0.468022	0.0660557	0.0743126
	110	31	0.176778	0.111305	0.163683	0.29381	0.159147	0.0612104	0.211151	0.0834785	0.206241	0.159147	0.110179	0.138744	0.117852	0.343735	0.225883	0.375692	0.375692	0.33047	0.46299	0.185196	0.46299	0.0652911	0.0734525
	108	31	0.172638	0.108698	0.15985	0.286929	0.15542	0.0597769	0.206206	0.0815235	0.201411	0.15542	0.107599	0.135494	0.115092	0.335685	0.220593	0.366893	0.366893	0.32273	0.452925	0.18117	0.452925	0.0637621	0.0717323
09:00:00	116	31	0.189198	0.119125	0.175183	0.314453	0.170328	0.0655109	0.225987	0.0893435	0.220731	0.170328	0.11792	0.148491	0.126132	0.367885	0.241753	0.402087	0.402087	0.353688	0.493185	0.197274	0.493185	0.0698783	0.0786131
	118	31	0.193338	0.121731	0.179017	0.321333	0.174056	0.0669444	0.230931	0.0912985	0.225561	0.174056	0.1205	0.151741	0.128892	0.375935	0.247043	0.410885	0.410885	0.361427	0.50325	0.2013	0.50325	0.0714074	0.0803333
	113	31	0.182988	0.115215	0.169433	0.304131	0.164738	0.0633607	0.218569	0.086411	0.213486	0.164738	0.114049	0.143618	0.121992	0.35581	0.233818	0.388889	0.388889	0.342079	0.478087	0.191235	0.478087	0.0675847	0.0760328
	123	31	0.203688	0.128248	0.1886	0.338535	0.183373	0.0705282	0.243294	0.096186	0.237636	0.183373	0.126951	0.159864	0.135792	0.39606	0.260268	0.432881	0.432881	0.380775	0.528412	0.211365	0.528412	0.0752301	0.0846338
	145	32	0.240741	0.151578	0.222908	0.400119	0.216731	0.083358	0.287552	0.113683	0.280864	0.216731	0.150044	0.188945	0.160494	0.468107	0.307613	0.511627	0.511627	0.450042	0.62403	0.249612	0.62403	0.0889152	0.10003
	170	32	0.292491	0.184161	0.270825	0.486129	0.26332	0.101277	0.349364	0.138121	0.34124	0.26332	0.182298	0.229561	0.194994	0.568732	0.373738	0.621607	0.621607	0.546784	0.749843	0.299937	0.749843	0.108029	0.121532
	223	33	0.393714	0.247894	0.36455	0.654364	0.354447	0.136326	0.47027	0.18592	0.459333	0.354447	0.245387	0.309005	0.262476	0.765555	0.503079	0.836728	0.836728	0.736011	1.00147	0.400587	1.00147	0.145414	0.163591
	226	35	0.38295	0.241117	0.354583	0.636474	0.344757	0.132599	0.457412	0.180837	0.446775	0.344757	0.238678	0.300557	0.2553	0.744625	0.489325	0.813852	0.813852	0.715888	0.98637	0.394548	0.98637	0.141439	0.159118
	225	35	0.38088	0.239813	0.352667	0.633034	0.342893	0.131882	0.45494	0.17986	0.44436	0.342893	0.237388	0.298933	0.25392	0.7406	0.48668	0.809453	0.809453	0.712019	0.981337	0.392535	0.981337	0.140674	0.158258
	275	35	0.48438	0.30498	0.4485	0.805054	0.436071	0.167719	0.578565	0.228735	0.56511	0.436071	0.301895	0.380164	0.32292	0.94185	0.61893	1.02941	1.02941	0.905502	1.23296	0.493185	1.23296	0.178901	0.201263
	299	36	0.525573	0.330916	0.486642	0.873518	0.473155	0.181983	0.627768	0.248187	0.613169	0.473155	0.327569	0.412494	0.350382	1.02195	0.671566	1.11696	1.11696	0.982508	1.33864	0.535458	1.33864	0.194115	0.218379
	287	37	0.492246	0.309933	0.455783	0.818127	0.443152	0.170443	0.58796	0.232449	0.574287	0.443152	0.306798	0.386338	0.328164	0.957145	0.628981	1.04613	1.04613	0.920207	1.26316	0.505263	1.26316	0.181806	0.204532
10:00:00	339	38	0.591399	0.372362	0.547592	0.982922	0.532416	0.204775	0.706393	0.279272	0.689966	0.532416	0.368596	0.464158	0.394266	1.14994	0.755676	1.25685	1.25685	1.10556	1.50975	0.6039	1.50975	0.218427	0.245731
	357	38	0.628659	0.395822	0.582092	1.04485	0.56596	0.217677	0.750898	0.296867	0.733435	0.56596	0.391819	0.493401	0.419106	1.22239	0.803286	1.33604	1.33604	1.17522	1.60033	0.640134	1.60033	0.232189	0.261212
	360	38	0.634869	0.399732	0.587842	1.05517	0.571551	0.219827	0.758316	0.299799	0.74068	0.571551	0.395689	0.498275	0.423246	1.23447	0.811221	1.34923	1.34923	1.18683	1.61543	0.646173	1.61543	0.234482	0.263793
	316	38	0.543789	0.342386	0.503508	0.903793	0.489555	0.18829	0.649526	0.256789	0.63442	0.489555	0.338922	0.426791	0.362526	1.05737	0.694842	1.15567	1.15567	1.01656	1.394	0.557601	1.394	0.200843	0.225948
	356	38	0.626589	0.394519	0.580175	1.04141	0.564097	0.21696	0.748426	0.295889	0.73102	0.564097	0.390528	0.491777	0.417726	1.21837	0.800641	1.33164	1.33164	1.17135	1.5953	0.638121	1.5953	0.231424	0.260352
	373	38	0.661779	0.416676	0.612758	1.0999	0.595777	0.229145	0.790458	0.312507	0.772075	0.595777	0.412461	0.519395	0.441186	1.28679	0.845606	1.40642	1.40642	1.23713	1.68085	0.672342	1.68085	0.244421	0.274974
	391	38	0.699039	0.440136	0.647258	1.16182	0.629321	0.242046	0.834963	0.330102	0.815545	0.629321	0.435684	0.548639	0.466026	1.35924	0.893216	1.48561	1.48561	1.30679	1.77144	0.708576	1.77144	0.258183	0.290456
	497	39	0.909972	0.572945	0.842567	1.5124	0.819217	0.315083	1.08691	0.429709	1.06163	0.819217	0.56715	0.714189	0.606648	1.76939	1.16274	1.93389	1.93389	1.70111	2.28979	0.915915	2.28979	0.336089	0.3781
	518	38	0.961929	0.605659	0.890675	1.59875	0.865992	0.333074	1.14897	0.454244	1.12225	0.865992	0.599533	0.754967	0.641286	1.87042	1.22913	2.04431	2.04431	1.79823	2.41057	0.964227	2.41057	0.355279	0.399688
	436	37	0.800676	0.504129	0.741367	1.33075	0.720821	0.277239	0.956363	0.378097	0.934122	0.720821	0.49903	0.628408	0.533784	1.55687	1.02309	1.70161	1.70161	1.49679	2.013	0.8052	2.013	0.295721	0.332687
	429	38	0.777699	0.489662	0.720092	1.29256	0.700136	0.269283	0.928918	0.367247	0.907315	0.700136	0.484709	0.610375	0.518466	1.51219	0.993726	1.65278	1.65278	1.45383	1.96267	0.78507	1.96267	0.287235	0.32314
	445	39	0.802332	0.505172	0.7429	1.3335	0.722312	0.277812	0.958341	0.378879	0.936054	0.722312	0.500062	0.629708	0.534888	1.56009	1.0252	1.70513	1.70513	1.49988	2.0281	0.811239	2.0281	0.296333	0.333375
11:00:00	384	39	0.676062	0.425669	0.625983	1.12363	0.608635	0.234091	0.807518	0.319252	0.788739	0.608635	0.421363	0.530605	0.450708	1.31456	0.863857	1.43678	1.43678	1.26383	1.72111	0.688446	1.72111	0.249697	0.280909
	375	38	0.665919	0.419282	0.616592	1.10678	0.599504	0.230578	0.795403	0.314462	0.776905	0.599504	0.415041	0.522645	0.443946	1.29484	0.850896	1.41522	1.41522	1.24487	1.69092	0.676368	1.69092	0.24595	0.276694
	415	38	0.748719	0.471416	0.693258	1.24439	0.674046	0.259248	0.894303	0.353562	0.873505	0.674046	0.466647	0.58763	0.499146	1.45584	0.956696	1.59119	1.59119	1.39966	1.89222	0.756888	1.89222	0.276532	0.311098
	402	39	0.713322	0.449129	0.660483	1.18556	0.642179	0.246992	0.852023	0.336846	0.832209	0.642179	0.444586	0.559849	0.475548	1.38701	0.911467	1.51596	1.51596	1.33349	1.8117	0.72468	1.8117	0.263458	0.29639
	448	40	0.800055	0.503738	0.740792	1.32971	0.720262	0.277024	0.955621	0.377804	0.933397	0.720262	0.498643	0.627921	0.53337	1.55566	1.02229	1.70029	1.70029	1.49563	2.0281	0.811239	2.0281	0.295492	0.332429
	526	41	0.953028	0.600055	0.882433	1.58396	0.857978	0.329992	1.13834	0.450041	1.11187	0.857978	0.593985	0.747981	0.635352	1.85311	1.21776	2.02539	2.02539	1.78159	2.40553	0.962214	2.40553	0.351991	0.39599
	473	41	0.843318	0.530978	0.78085	1.40162	0.75921	0.292004	1.0073	0.398233	0.983871	0.75921	0.525607	0.661876	0.562212	1.63978	1.07757	1.79223	1.79223	1.5765	2.13881	0.855525	2.13881	0.311471	0.350405
	540	42	0.973521	0.612958	0.901408	1.61802	0.876428	0.337088	1.16282	0.459718	1.13577	0.876428	0.606758	0.764065	0.649014	1.89296	1.24394	2.06894	2.06894	1.8199	2.46089	0.984357	2.46089	0.35956	0.404505
	590	42	1.07702	0.678124	0.997242	1.79004	0.969605	0.372925	1.28644	0.508593	1.25652	0.969605	0.671265	0.845297	0.718014	2.09421	1.37619	2.2889	2.2889	2.01339	2.71252	1.08501	2.71252	0.397787	0.44751
	635	44	1.1532	0.726087	1.06777	1.91665	1.03818	0.399301	1.37743	0.544565	1.3454	1.03818	0.718743	0.905083	0.768798	2.24233	1.47353	2.45079	2.45079	2.15579	2.90878	1.16351	2.90878	0.425922	0.479162
	618	44	1.11801	0.70393	1.03519	1.85816	1.0065	0.387117	1.3354	0.527948	1.30434	1.0065	0.69681	0.877464	0.745338	2.1739	1.42856	2.37601	2.37601	2.09001	2.82323	1.12929	2.82323	0.412924	0.46454
	644	43	1.18031	0.743161	1.09288	1.96172	1.0626	0.408691	1.40982	0.55737	1.37703	1.0626	0.735644	0.926366	0.786876	2.29506	1.50818	2.50842	2.50842	2.20648	2.96917	1.18767	2.96917	0.435937	0.490429
12 noon	518	43	0.919494	0.578941	0.851383	1.52823	0.827789	0.31838	1.09828	0.434206	1.07274	0.827789	0.573085	0.721662	0.612996	1.78791	1.17491	1.95412	1.95412	1.71891	2.33508	0.934032	2.33508	0.339606	0.382056
	486	44	0.844767	0.53189	0.782192	1.40403	0.760515	0.292506	1.00903	0.398918	0.985561	0.760515	0.52651	0.663013	0.563178	1.6426	1.07942	1.79531	1.79531	1.57921	2.15894	0.863577	2.15894	0.312006	0.351007
	495	43	0.871884	0.548964	0.8073	1.4491	0.784927	0.301895	1.04142	0.411723	1.0172	0.784927	0.543411	0.684296	0.581256	1.69533	1.11407	1.85294	1.85294	1.6299	2.21933	0.887733	2.21933	0.322021	0.362274
	531	42	0.954891	0.601228	0.884158	1.58706	0.859656	0.330637	1.14056	0.450921	1.11404	0.859656	0.595146	0.749443	0.636594	1.85673	1.22014	2.02935	2.02935	1.78508	2.4156	0.96624	2.4156	0.352679	0.396764
	551	43	0.987804	0.621951	0.914633	1.64176	0.889286	0.342033	1.17988	0.466463	1.15244	0.889286	0.61566	0.775275	0.658536	1.92073	1.26219	2.0993	2.0993	1.8466	2.50115	1.00046	2.50115	0.364835	0.41044
	562	43	1.01057	0.636287	0.935717	1.6796	0.909785	0.349917	1.20707	0.477216	1.179	0.909785	0.629851	0.793146	0.673716	1.96501	1.29129	2.14769	2.14769	1.88917	2.55651	1.0226	2.55651	0.373245	0.419901
	576	44	1.03107	0.64919	0.954692	1.71366	0.928234	0.357013	1.23155	0.486893	1.20291	0.928234	0.642624	0.80923	0.687378	2.00485	1.31747	2.19124	2.19124	1.92748	2.61187	1.04475	2.61187	0.380814	0.428416
	677	45	1.23165	0.775483	1.14042	2.04704	1.10881	0.426466	1.47114	0.581613	1.43693	1.10881	0.767639	0.966657	0.8211	2.39488	1.57378	2.61752	2.61752	2.30245	3.10505	1.24202	3.10505	0.454897	0.51176
	581	45	1.03293	0.650363	0.956417	1.71676	0.929911	0.357658	1.23378	0.487772	1.20508	0.929911	0.643785	0.810692	0.68862	2.00847	1.31985	2.1952	2.1952	1.93096	2.62193	1.04877	2.62193	0.381502	0.42919
	599	46	1.0617	0.66848	0.983058	1.76458	0.955815	0.367621	1.26815	0.50136	1.23865	0.955815	0.661718	0.833274	0.707802	2.06442	1.35662	2.25635	2.25635	1.98475	2.69742	1.07897	2.69742	0.392129	0.441145
	556	45	0.98118	0.61778	0.9085	1.63075	0.883323	0.339739	1.17196	0.463335	1.14471	0.883323	0.611531	0.770076	0.65412	1.90785	1.25373	2.08522	2.08522	1.83422	2.49612	0.998448	2.49612	0.362389	0.407687
	803	45	1.49247	0.939703	1.38192	2.48053	1.34362	0.516777	1.78267	0.704777	1.74121	1.34362	0.930198	1.17136	0.99498	2.90203	1.90705	3.17182	3.17182	2.79003	3.73915	1.49566	3.73915	0.551229	0.620132
13:00:00	776	47	1.41961	0.893826	1.31445	2.35943	1.27802	0.491547	1.69564	0.670369	1.65621	1.27802	0.884785	1.11417	0.946404	2.76034	1.81394	3.01697	3.01697	2.65382	3.57307	1.42923	3.57307	0.524317	0.589857
	823	47	1.5169	0.955083	1.40453	2.52113	1.36561	0.525234	1.81185	0.716312	1.76971	1.36561	0.945422	1.19053	1.01126	2.94952	1.93826	3.22373	3.22373	2.83569	3.8096	1.52384	3.8096	0.56025	0.630281
	803	49	1.45852	0.918329	1.35048	2.42411	1.31306	0.505022	1.74212	0.688747	1.70161	1.31306	0.90904	1.14472	0.972348	2.83601	1.86367	3.09968	3.09968	2.72657	3.67876	1.4715	3.67876	0.53869	0.606026
	835	50	1.51627	0.954692	1.40396	2.52009	1.36505	0.525019	1.81111	0.716019	1.76899	1.36505	0.945035	1.19004	1.01085	2.94831	1.93746	3.22241	3.22241	2.83453	3.8247	1.52988	3.8247	0.560021	0.630023
	777	50	1.39621	0.879098	1.29279	2.32055	1.25696	0.483448	1.6677	0.659324	1.62892	1.25696	0.870206	1.09582	0.93081	2.71486	1.78405	2.96726	2.96726	2.61009	3.53281	1.41313	3.53281	0.515678	0.580137
	794	51	1.42292	0.895911	1.31752	2.36493	1.281	0.492694	1.6996	0.671933	1.66007	1.281	0.886849	1.11677	0.948612	2.76679	1.81817	3.02401	3.02401	2.66001	3.60327	1.44131	3.60327	0.52554	0.591233
	774	50	1.39	0.875188	1.28704	2.31023	1.25137	0.481298	1.66028	0.656391	1.62167	1.25137	0.866336	1.09094	0.92667	2.70279	1.77612	2.95406	2.95406	2.59848	3.51772	1.40709	3.51772	0.513384	0.577557
	809	50	1.46246	0.920805	1.35413	2.43064	1.3166	0.506384	1.74682	0.690604	1.7062	1.3166	0.911491	1.1478	0.97497	2.84366	1.86869	3.10803	3.10803	2.73392	3.69386	1.47754	3.69386	0.540143	0.607661
	820	50	1.48522	0.935142	1.37521	2.46849	1.3371	0.514268	1.77402	0.701356	1.73276	1.3371	0.925683	1.16567	0.99015	2.88794	1.89779	3.15643	3.15643	2.77649	3.74921	1.49968	3.74921	0.548553	0.617122
	711	52	1.24262	0.782391	1.15057	2.06527	1.11869	0.430265	1.48424	0.586793	1.44972	1.11869	0.774477	0.975267	0.828414	2.41621	1.58779	2.64084	2.64084	2.32296	3.17047	1.26819	3.17047	0.458949	0.516318
	534	48	0.910179	0.573076	0.842758	1.51274	0.819403	0.315155	1.08716	0.429807	1.06188	0.819403	0.567279	0.714351	0.606786	1.76979	1.16301	1.93433	1.93433	1.70149	2.34011	0.936045	2.34011	0.336165	0.378186
	701	46	1.27284	0.80142	1.17856	2.1155	1.1459	0.44073	1.52034	0.601065	1.48498	1.1459	0.793313	0.998987	0.848562	2.47497	1.62641	2.70507	2.70507	2.37946	3.21073	1.28429	3.21073	0.470112	0.528875
14:00:00	931	50	1.715	1.07981	1.58796	2.85037	1.54395	0.593827	2.04847	0.809859	2.00083	1.54395	1.06889	1.34601	1.14333	3.33471	2.19138	3.64474	3.64474	3.20602	4.30782	1.72313	4.30782	0.633416	0.712593
	818	49	1.48957	0.937879	1.37923	2.47571	1.34101	0.515773	1.77921	0.703409	1.73783	1.34101	0.928392	1.16909	0.993048	2.89639	1.90334	3.16566	3.16566	2.78461	3.75424	1.5017	3.75424	0.550158	0.618928
	747	51	1.32563	0.834655	1.22743	2.20323	1.19342	0.459007	1.58339	0.625991	1.54657	1.19342	0.826212	1.04042	0.883752	2.57761	1.69386	2.81725	2.81725	2.47813	3.36674	1.3467	3.36674	0.489607	0.550808
	763	50	1.36723	0.860852	1.26596	2.27238	1.23087	0.473413	1.63309	0.645639	1.59511	1.23087	0.852144	1.07307	0.91149	2.65851	1.74702	2.90567	2.90567	2.55591	3.46236	1.38494	3.46236	0.504974	0.568096
	952	51	1.74998	1.10184	1.62035	2.90851	1.57545	0.60594	2.09025	0.826378	2.04164	1.57545	1.09069	1.37347	1.16665	3.40273	2.23608	3.71908	3.71908	3.27142	4.3984	1.75936	4.3984	0.646336	0.727129
	904	52	1.64213	1.03393	1.52049	2.72927	1.47835	0.568598	1.96143	0.775451	1.91582	1.47835	1.02348	1.28882	1.09475	3.19303	2.09828	3.48989	3.48989	3.06981	4.14175	1.6567	4.14175	0.606504	0.682317
	822	51	1.48088	0.932405	1.37118	2.46126	1.33318	0.512763	1.76883	0.699303	1.72769	1.33318	0.922973	1.16226	0.987252	2.87948	1.89223	3.14719	3.14719	2.76836	3.74418	1.49767	3.74418	0.546947	0.615316
	740	50	1.31962	0.830875	1.22187	2.19325	1.18801	0.456928	1.57622	0.623156	1.53956	1.18801	0.822471	1.0357	0.87975	2.56594	1.68619	2.80449	2.80449	2.46691	3.34661	1.33864	3.34661	0.48739	0.548314
	793	50	1.42933	0.899952	1.32346	2.3756	1.28678	0.494916	1.70726	0.674964	1.66756	1.28678	0.890849	1.12181	0.95289	2.77926	1.82637	3.03765	3.03765	2.672	3.61333	1.44533	3.61333	0.52791	0.593899
	866	51	1.57196	0.989751	1.45552	2.61264	1.41518	0.5443	1.87762	0.742313	1.83395	1.41518	0.97974	1.23375	1.04797	3.05658	2.00861	3.34075	3.34075	2.93862	3.96561	1.58624	3.96561	0.580587	0.65316
	833	52	1.49516	0.941398	1.38441	2.485	1.34604	0.517709	1.78589	0.706048	1.74435	1.34604	0.931875	1.17347	0.996774	2.90726	1.91048	3.17754	3.17754	2.79506	3.78444	1.51378	3.78444	0.552222	0.62125
	835	50	1.51627	0.954692	1.40396	2.52009	1.36505	0.525019	1.81111	0.716019	1.76899	1.36505	0.945035	1.19004	1.01085	2.94831	1.93746	3.22241	3.22241	2.83453	3.8247	1.52988	3.8247	0.560021	0.630023
15:00:00	568	46	0.997533	0.628076	0.923642	1.65793	0.898045	0.345402	1.1915	0.471057	1.16379	0.898045	0.621723	0.782911	0.665022	1.93965	1.27463	2.11997	2.11997	1.86479	2.54141	1.01656	2.54141	0.368429	0.414482
	685	46	1.23972	0.780566	1.14789	2.06046	1.11608	0.429262	1.48078	0.585425	1.44634	1.11608	0.772671	0.972993	0.826482	2.41057	1.58409	2.63468	2.63468	2.31754	3.13022	1.25209	3.13022	0.457879	0.515114
	686	46	1.24179	0.78187	1.14981	2.0639	1.11794	0.429978	1.48325	0.586402	1.44876	1.11794	0.773961	0.974618	0.827862	2.4146	1.58674	2.63908	2.63908	2.32141	3.13525	1.2541	3.13525	0.458644	0.515974
	718	47	1.29955	0.818233	1.20328	2.15988	1.16994	0.449976	1.55224	0.613674	1.51614	1.16994	0.809956	1.01994	0.866364	2.52689	1.66053	2.76182	2.76182	2.42938	3.28119	1.31248	3.28119	0.479974	0.539971
	798	49	1.44817	0.911812	1.3409	2.4069	1.30374	0.501438	1.72976	0.683859	1.68953	1.30374	0.902589	1.13659	0.965448	2.81589	1.85044	3.07768	3.07768	2.70722	3.65359	1.46144	3.65359	0.534868	0.601726
	751	50	1.34239	0.845212	1.24296	2.2311	1.20851	0.464812	1.60342	0.633909	1.56613	1.20851	0.836662	1.05357	0.89493	2.61021	1.71528	2.85288	2.85288	2.50948	3.40197	1.36079	3.40197	0.4958	0.557775
	595	49	1.02796	0.647235	0.951817	1.7085	0.925439	0.355938	1.22784	0.485426	1.19929	0.925439	0.640688	0.806793	0.685308	1.99881	1.31351	2.18464	2.18464	1.92168	2.632	1.0528	2.632	0.379667	0.427126
	702	47	1.26643	0.797379	1.17262	2.10484	1.14012	0.438508	1.51268	0.598034	1.4775	1.14012	0.789314	0.993951	0.844284	2.46249	1.61821	2.69143	2.69143	2.36746	3.20067	1.28027	3.20067	0.467741	0.526209
	616	47	1.08841	0.685293	1.00778	1.80896	0.979855	0.376867	1.30004	0.513969	1.26981	0.979855	0.678361	0.854232	0.725604	2.11634	1.39074	2.3131	2.3131	2.03467	2.76788	1.10715	2.76788	0.401992	0.452241
	679	46	1.2273	0.772746	1.13639	2.03981	1.1049	0.424961	1.46595	0.57956	1.43185	1.1049	0.76493	0.963245	0.818202	2.38642	1.56822	2.60829	2.60829	2.29433	3.10002	1.24001	3.10002	0.453292	0.509953
	695	47	1.25194	0.788256	1.1592	2.08075	1.12708	0.43349	1.49537	0.591192	1.46059	1.12708	0.780283	0.982578	0.834624	2.43432	1.5997	2.66064	2.66064	2.34037	3.16544	1.26618	3.16544	0.46239	0.520188
	605	47	1.06564	0.670956	0.9867	1.77112	0.959356	0.368983	1.27284	0.503217	1.24324	0.959356	0.664169	0.836361	0.710424	2.07207	1.36165	2.26471	2.26471	1.9921	2.71252	1.08501	2.71252	0.393582	0.442779
16:00:00	454	46	0.761553	0.479496	0.705142	1.26572	0.6856	0.263692	0.909633	0.359622	0.888478	0.6856	0.474646	0.597703	0.507702	1.4808	0.973096	1.61847	1.61847	1.42365	1.96771	0.787083	1.96771	0.281272	0.316431
	402	44	0.670887	0.42241	0.621192	1.11503	0.603977	0.232299	0.801337	0.316808	0.782701	0.603977	0.418138	0.526544	0.447258	1.3045	0.857244	1.42578	1.42578	1.25416	1.73621	0.694485	1.73621	0.247785	0.278758
	370	43	0.613134	0.386047	0.567717	1.01905	0.551984	0.212301	0.732355	0.289536	0.715323	0.551984	0.382142	0.481216	0.408756	1.1922	0.783449	1.30304	1.30304	1.1462	1.59027	0.636108	1.59027	0.226455	0.254762
	428	43	0.733194	0.461641	0.678883	1.21859	0.660069	0.253873	0.875759	0.34623	0.855393	0.660069	0.456971	0.575445	0.488796	1.42565	0.936859	1.5582	1.5582	1.37064	1.88215	0.752862	1.88215	0.270798	0.304647
	392	42	0.667161	0.420064	0.617742	1.10884	0.600622	0.231009	0.796887	0.315048	0.778355	0.600622	0.415815	0.523619	0.444774	1.29726	0.852483	1.41786	1.41786	1.24719	1.71608	0.686433	1.71608	0.246409	0.27721
	587	45	1.04535	0.658183	0.967917	1.7374	0.941093	0.361959	1.24861	0.493637	1.21957	0.941093	0.651526	0.82044	0.6969	2.03262	1.33572	2.2216	2.2216	1.95418	2.65213	1.06085	2.65213	0.386089	0.43435
	384	44	0.633627	0.39895	0.586692	1.05311	0.570433	0.219397	0.756832	0.299213	0.739231	0.570433	0.394915	0.4973	0.422418	1.23205	0.809634	1.3466	1.3466	1.1845	1.64563	0.658251	1.64563	0.234024	0.263277
	410	44	0.687447	0.432837	0.636525	1.14256	0.618885	0.238033	0.821117	0.324628	0.802021	0.618885	0.428459	0.539541	0.458298	1.3367	0.878404	1.46097	1.46097	1.28512	1.77647	0.710589	1.77647	0.253902	0.285639
	624	45	1.12194	0.706407	1.03883	1.8647	1.01004	0.388479	1.3401	0.529805	1.30893	1.01004	0.699261	0.880551	0.74796	2.18155	1.43359	2.38437	2.38437	2.09736	2.83833	1.13533	2.83833	0.414377	0.466174
	678	48	1.20826	0.760756	1.11876	2.00816	1.08775	0.418367	1.4432	0.570567	1.40964	1.08775	0.753061	0.948298	0.805506	2.34939	1.54389	2.56781	2.56781	2.25872	3.06479	1.22592	3.06479	0.446258	0.50204
	597	49	1.0321	0.649842	0.95565	1.71538	0.929166	0.357372	1.23279	0.487381	1.20412	0.929166	0.643269	0.810042	0.688068	2.00686	1.3188	2.19344	2.19344	1.92942	2.64206	1.05682	2.64206	0.381196	0.428846
	578	49	0.992772	0.625079	0.919233	1.65002	0.893759	0.343753	1.18581	0.468809	1.15823	0.893759	0.618756	0.779174	0.661848	1.93039	1.26854	2.10986	2.10986	1.85589	2.54644	1.01858	2.54644	0.36667	0.412504
17:00:00	553	48	0.949509	0.597839	0.879175	1.57811	0.85481	0.328773	1.13414	0.448379	1.10776	0.85481	0.591792	0.745219	0.633006	1.84627	1.21326	2.01791	2.01791	1.77502	2.43573	0.974292	2.43573	0.350691	0.394528
	475	48	0.788049	0.496179	0.729675	1.30976	0.709453	0.272867	0.941281	0.372134	0.91939	0.709453	0.49116	0.618498	0.525366	1.53232	1.00695	1.67478	1.67478	1.47318	2.04319	0.817278	2.04319	0.291058	0.32744
	468	47	0.782046	0.492399	0.724117	1.29978	0.704049	0.270788	0.93411	0.3693	0.912387	0.704049	0.487419	0.613786	0.521364	1.52065	0.999281	1.66202	1.66202	1.46196	2.02306	0.809226	2.02306	0.288841	0.324946
	421	46	0.693243	0.436486	0.641892	1.15219	0.624103	0.24004	0.82804	0.327365	0.808783	0.624103	0.432071	0.54409	0.462162	1.34797	0.88581	1.47329	1.47329	1.29595	1.80163	0.720654	1.80163	0.256042	0.288047
	390	46	0.629073	0.396083	0.582475	1.04554	0.566333	0.21782	0.751393	0.297062	0.733919	0.566333	0.392077	0.493726	0.419382	1.2232	0.803816	1.33692	1.33692	1.17599	1.64563	0.658251	1.64563	0.232342	0.261384
	364	45	0.58374	0.36754	0.5405	0.970193	0.525521	0.202123	0.697245	0.275655	0.68103	0.525521	0.363822	0.458147	0.38916	1.13505	0.74589	1.24057	1.24057	1.09125	1.52988	0.611952	1.52988	0.215598	0.242548
	390	44	0.646047	0.40677	0.598192	1.07375	0.581614	0.223698	0.771667	0.305078	0.753721	0.581614	0.402656	0.507048	0.430698	1.2562	0.825504	1.37299	1.37299	1.20772	1.67582	0.670329	1.67582	0.238611	0.268437
	364	44	0.592227	0.372884	0.548358	0.984298	0.533162	0.205062	0.707382	0.279663	0.690931	0.533162	0.369112	0.464808	0.394818	1.15155	0.756734	1.25861	1.25861	1.10711	1.54498	0.617991	1.54498	0.218733	0.246075
	426	44	0.720567	0.45369	0.667192	1.1976	0.648702	0.249501	0.860677	0.340268	0.840661	0.648702	0.449101	0.565535	0.480378	1.4011	0.920724	1.53136	1.53136	1.34703	1.85699	0.742797	1.85699	0.266134	0.299401
	420	44	0.708147	0.44587	0.655692	1.17696	0.63752	0.2452	0.845842	0.334403	0.826171	0.63752	0.44136	0.555787	0.472098	1.37695	0.904854	1.50497	1.50497	1.32381	1.8268	0.730719	1.8268	0.261547	0.29424
	384	43	0.642114	0.404294	0.59455	1.06721	0.578073	0.222336	0.76697	0.303221	0.749133	0.578073	0.400205	0.503961	0.428076	1.24856	0.820479	1.36463	1.36463	1.20037	1.66073	0.66429	1.66073	0.237158	0.266803
	389	42	0.660951	0.416154	0.611992	1.09852	0.595032	0.228858	0.789469	0.312116	0.77111	0.595032	0.411945	0.518745	0.440634	1.28518	0.844548	1.40466	1.40466	1.23558	1.70098	0.680394	1.70098	0.244115	0.27463
18:00:00	384	41	0.659088	0.414981	0.610267	1.09542	0.593354	0.228213	0.787244	0.311236	0.768936	0.593354	0.410784	0.517283	0.439392	1.28156	0.842168	1.40071	1.40071	1.2321	1.69092	0.676368	1.69092	0.243427	0.273856
	362	41	0.613548	0.386308	0.5681	1.01973	0.552356	0.212445	0.732849	0.289731	0.715806	0.552356	0.3824	0.481541	0.409032	1.19301	0.783978	1.30392	1.30392	1.14697	1.5802	0.632082	1.5802	0.226608	0.254934
	290	39	0.481482	0.303155	0.445817	0.800237	0.433462	0.166716	0.575103	0.227366	0.561729	0.433462	0.300089	0.37789	0.320988	0.936215	0.615227	1.02325	1.02325	0.900084	1.24806	0.499224	1.24806	0.17783	0.200059
	253	38	0.413379	0.260276	0.382758	0.687048	0.372151	0.143135	0.493758	0.195207	0.482275	0.372151	0.257643	0.324439	0.275586	0.803792	0.528206	0.87852	0.87852	0.772772	1.07695	0.430782	1.07695	0.152677	0.171762
	248	39	0.394542	0.248415	0.365317	0.65574	0.355193	0.136613	0.471258	0.186311	0.460299	0.355193	0.245903	0.309655	0.263028	0.767165	0.504137	0.838488	0.838488	0.737558	1.03669	0.414678	1.03669	0.14572	0.163935
	161	37	0.231426	0.145713	0.214283	0.384637	0.208345	0.0801326	0.276425	0.109284	0.269997	0.208345	0.144239	0.181634	0.154284	0.449995	0.295711	0.491831	0.491831	0.432629	0.629062	0.251625	0.629062	0.0854748	0.0961592
	133	36	0.181953	0.114563	0.168475	0.302411	0.163806	0.0630023	0.217333	0.0859222	0.212278	0.163806	0.113404	0.142805	0.121302	0.353797	0.232495	0.38669	0.38669	0.340144	0.50325	0.2013	0.50325	0.0672025	0.0756028
	112	36	0.138483	0.087193	0.128225	0.230163	0.124671	0.0479506	0.16541	0.0653948	0.161563	0.124671	0.086311	0.108688	0.092322	0.269272	0.176951	0.294306	0.294306	0.258881	0.397567	0.159027	0.397567	0.0511473	0.0575407
	92	35	0.10557	0.06647	0.09775	0.17546	0.095041	0.0365542	0.126097	0.0498525	0.123165	0.095041	0.0657976	0.0828563	0.07038	0.205275	0.134895	0.224359	0.224359	0.197353	0.312015	0.124806	0.312015	0.0389912	0.0438651
	78	35	0.07659	0.0482233	0.0709167	0.127295	0.0689513	0.0265197	0.0914825	0.0361675	0.089355	0.0689513	0.0477355	0.0601114	0.05106	0.148925	0.097865	0.16277	0.16277	0.143178	0.24156	0.096624	0.24156	0.0282877	0.0318237
	73	34	0.074727	0.0470503	0.0691917	0.124198	0.0672742	0.0258747	0.0892572	0.0352877	0.0871815	0.0672742	0.0465744	0.0586493	0.049818	0.145302	0.0954845	0.158811	0.158811	0.139695	0.231495	0.092598	0.231495	0.0275997	0.0310496
	72	34	0.072657	0.045747	0.067275	0.120758	0.0654106	0.0251579	0.0867847	0.0343102	0.0847665	0.0654106	0.0452843	0.0570246	0.048438	0.141277	0.0928395	0.154412	0.154412	0.135825	0.226462	0.090585	0.226462	0.0268351	0.0301895
		Units Estimated	109	68	101	181	98	37	130	51	127	98	68	85	72	212	139	232	232	204	278	111	278	40	45

## Sheet: 7-8
Time stamp	I	T	E1	E2	E3	M1	M2	M3	I1	I2	I3	I4	I5	I6	G1	G2	G3	C1	C2	C3	R1	R2	R3	L1	F1
			27	17	25	43.92	23.79	9.15	32.25	12.75	31.5	23.79	16.47	20.74	18	52.5	34.5	56.16	56.16	49.4	61	24.4	61	9.76	10.98
7AM	4	28	0	0	0	0	0	0	0	0	0	0	0	0	0	0	0	0	0	0	0	0	0	0	0
	9	28	0	0	0	0	0	0	0	0	0	0	0	0	0	0	0	0	0	0	0	0	0	0	0
	13	28	0.00020475	0.000128917	0.000189583	0.00240828	0.00130448	0.000501725	0.000244562	9.66875e-05	0.000238875	0.00247416	0.00171288	0.00215696	0.0001365	0.000398125	0.000261625	0.00304668	0.00304668	0.00267995	0.00641008	0.00256403	0.00641008	0.00102561	0.00114192
	17	28	0.00839475	0.00528558	0.00777292	0.0161699	0.00875868	0.00336872	0.0100271	0.00396419	0.00979388	0.010087	0.00698328	0.00879376	0.0055965	0.0163231	0.0107266	0.0204563	0.0204563	0.0179939	0.0261334	0.0104534	0.0261334	0.00418135	0.00465552
	21	28	0.0165848	0.0104423	0.0153563	0.0299315	0.0162129	0.00623572	0.0198096	0.00783169	0.0193489	0.0176998	0.0122537	0.0154306	0.0110565	0.0322481	0.0211916	0.0378659	0.0378659	0.0333079	0.0458568	0.0183427	0.0458568	0.00733708	0.00816912
	25	28	0.0247748	0.0155989	0.0229396	0.0436931	0.0236671	0.00910272	0.0295921	0.0116992	0.0289039	0.0253126	0.0175241	0.0220674	0.0165165	0.0481731	0.0316566	0.0552755	0.0552755	0.0486219	0.0655801	0.026232	0.0655801	0.0104928	0.0116827
	29	29	0.0241605	0.0152122	0.0223708	0.043349	0.0234807	0.00903105	0.0288584	0.0114091	0.0281873	0.0255029	0.0176558	0.0222333	0.016107	0.0469788	0.0308718	0.0548402	0.0548402	0.0482391	0.0660732	0.0264293	0.0660732	0.0105717	0.0117706
	33	29	0.0323505	0.0203688	0.0299542	0.0571106	0.0309349	0.011898	0.0386409	0.0152766	0.0377423	0.0331157	0.0229262	0.0288701	0.021567	0.0629038	0.0413368	0.0722498	0.0722498	0.0635531	0.0857965	0.0343186	0.0857965	0.0137274	0.0152842
	37	29	0.0405405	0.0255255	0.0375375	0.0708722	0.0383891	0.014765	0.0484234	0.0191441	0.0472972	0.0407285	0.0281966	0.0355069	0.027027	0.0788287	0.0518017	0.0896594	0.0896594	0.0788671	0.10552	0.0422079	0.10552	0.0168832	0.0187978
	40	29	0.046683	0.029393	0.043225	0.0811934	0.0439798	0.0169153	0.0557603	0.0220448	0.0544635	0.0464381	0.0321494	0.0404845	0.031122	0.0907725	0.0596505	0.102717	0.102717	0.0903526	0.120312	0.0481249	0.120312	0.01925	0.021433
	44	30	0.0460687	0.0290063	0.0426562	0.0808494	0.0437934	0.0168436	0.0550266	0.0217547	0.0537469	0.0466284	0.0322812	0.0406504	0.0307125	0.0895781	0.0588656	0.102281	0.102281	0.0899697	0.120805	0.0483222	0.120805	0.0193289	0.0215208
	48	30	0.0542588	0.0341629	0.0502396	0.094611	0.0512476	0.0197106	0.0648091	0.0256222	0.0633019	0.0542412	0.0375516	0.0472872	0.0361725	0.105503	0.0693306	0.119691	0.119691	0.105284	0.140529	0.0562115	0.140529	0.0224846	0.0250344
08:00:00	52	30	0.0624488	0.0393196	0.0578229	0.108373	0.0587018	0.0225776	0.0745916	0.0294897	0.0728569	0.061854	0.042822	0.053924	0.0416325	0.121428	0.0797956	0.137101	0.137101	0.120598	0.160252	0.0641008	0.160252	0.0256403	0.028548
	57	30	0.0726863	0.0457654	0.0673021	0.125575	0.0680196	0.0261614	0.0868197	0.0343241	0.0848006	0.07137	0.04941	0.06222	0.0484575	0.141334	0.0928769	0.158863	0.158863	0.13974	0.184906	0.0739625	0.184906	0.029585	0.03294
	61	30	0.0808762	0.0509221	0.0748854	0.139336	0.0754738	0.0290284	0.0966022	0.0381916	0.0943556	0.0789828	0.0546804	0.0688568	0.0539175	0.157259	0.103342	0.176272	0.176272	0.155054	0.20463	0.0818518	0.20463	0.0327407	0.0364536
	64	31	0.0782145	0.0492462	0.0724208	0.135552	0.0734239	0.0282399	0.0934229	0.0369346	0.0912503	0.0772699	0.0534946	0.0673635	0.052143	0.152084	0.0999407	0.171485	0.171485	0.150843	0.200192	0.0800767	0.200192	0.0320307	0.035663
	68	31	0.0864045	0.0544028	0.0800042	0.149313	0.0808781	0.0311069	0.103205	0.0408021	0.100805	0.0848827	0.058765	0.0740003	0.057603	0.168009	0.110406	0.188894	0.188894	0.166157	0.219915	0.0879661	0.219915	0.0351864	0.0391766
	70	31	0.0904995	0.0569812	0.0837958	0.156194	0.0846052	0.0325404	0.108097	0.0427359	0.105583	0.0886891	0.0614002	0.0773187	0.060333	0.175971	0.115638	0.197599	0.197599	0.173814	0.229777	0.0919107	0.229777	0.0367643	0.0409334
	71	31	0.092547	0.0582703	0.0856917	0.159635	0.0864687	0.0332572	0.110542	0.0437027	0.107971	0.0905923	0.0627178	0.0789779	0.061698	0.179952	0.118254	0.201951	0.201951	0.177642	0.234708	0.0938831	0.234708	0.0375532	0.0418118
	70	31	0.0904995	0.0569812	0.0837958	0.156194	0.0846052	0.0325404	0.108097	0.0427359	0.105583	0.0886891	0.0614002	0.0773187	0.060333	0.175971	0.115638	0.197599	0.197599	0.173814	0.229777	0.0919107	0.229777	0.0367643	0.0409334
	70	32	0.0816953	0.0514378	0.0756438	0.142089	0.0769646	0.0296018	0.0975804	0.0385783	0.0953111	0.0812666	0.0562615	0.0708478	0.0544635	0.158852	0.104388	0.179754	0.179754	0.158117	0.210547	0.0842186	0.210547	0.0336875	0.0375077
	70	32	0.0816953	0.0514378	0.0756438	0.142089	0.0769646	0.0296018	0.0975804	0.0385783	0.0953111	0.0812666	0.0562615	0.0708478	0.0544635	0.158852	0.104388	0.179754	0.179754	0.158117	0.210547	0.0842186	0.210547	0.0336875	0.0375077
	72	32	0.0857902	0.0540161	0.0794354	0.148969	0.0806917	0.0310353	0.102472	0.0405121	0.100089	0.085073	0.0588967	0.0741662	0.0571935	0.166814	0.109621	0.188459	0.188459	0.165774	0.220408	0.0881633	0.220408	0.0352653	0.0392645
	78	32	0.0980752	0.0617511	0.0908104	0.169612	0.091873	0.0353358	0.117145	0.0463133	0.114421	0.0964922	0.0668023	0.0841214	0.0653835	0.190702	0.125318	0.214573	0.214573	0.188745	0.249993	0.0999973	0.249993	0.0399989	0.0445349
09:00:00	86	32	0.114455	0.0720644	0.105977	0.197135	0.106781	0.0410698	0.13671	0.0540483	0.133531	0.111718	0.0773431	0.097395	0.0763035	0.222552	0.146248	0.249393	0.249393	0.219373	0.28944	0.115776	0.28944	0.0463104	0.0515621
	96	33	0.126126	0.0794127	0.116783	0.217433	0.117776	0.0452986	0.150651	0.0595595	0.147147	0.123327	0.0853805	0.107516	0.084084	0.245245	0.161161	0.275072	0.275072	0.241961	0.319518	0.127807	0.319518	0.0511229	0.0569203
	99	33	0.132269	0.0832802	0.122471	0.227754	0.123367	0.0474489	0.157987	0.0624601	0.154313	0.129037	0.0893333	0.112494	0.088179	0.257189	0.16901	0.288129	0.288129	0.253447	0.33431	0.133724	0.33431	0.0534897	0.0595555
	102	34	0.129607	0.0816042	0.120006	0.22397	0.121317	0.0466604	0.154808	0.0612032	0.151208	0.127324	0.0881474	0.111	0.0864045	0.252013	0.165609	0.283341	0.283341	0.249235	0.329873	0.131949	0.329873	0.0527796	0.058765
	109	35	0.135135	0.085085	0.125125	0.233947	0.126721	0.048739	0.161411	0.0638138	0.157658	0.133224	0.092232	0.116144	0.09009	0.262763	0.172673	0.295963	0.295963	0.260338	0.345158	0.138063	0.345158	0.0552253	0.061488
	122	36	0.152948	0.0963007	0.141619	0.264567	0.143307	0.0551181	0.182688	0.0722256	0.17844	0.150543	0.104222	0.131243	0.101965	0.297399	0.195434	0.3347	0.3347	0.294412	0.390029	0.156012	0.390029	0.0624046	0.0694814
	139	36	0.187756	0.118217	0.173848	0.323054	0.174987	0.0673028	0.224264	0.0886624	0.219048	0.182898	0.126621	0.159449	0.125171	0.365081	0.23991	0.40869	0.40869	0.359496	0.473853	0.189541	0.473853	0.0758165	0.0844142
	155	36	0.220516	0.138843	0.204181	0.3781	0.204804	0.0787708	0.263394	0.104132	0.257268	0.213349	0.147703	0.185996	0.14701	0.428781	0.28177	0.478329	0.478329	0.420752	0.552746	0.221099	0.552746	0.0884394	0.0984686
	171	36	0.253276	0.15947	0.234515	0.433146	0.234621	0.0902388	0.302524	0.119602	0.295488	0.2438	0.168785	0.212544	0.16885	0.492481	0.32363	0.547967	0.547967	0.482008	0.63164	0.252656	0.63164	0.101062	0.112523
	188	37	0.279279	0.175842	0.258592	0.477528	0.258661	0.0994849	0.333583	0.131882	0.325825	0.268732	0.186045	0.234279	0.186186	0.543042	0.356857	0.604113	0.604113	0.531396	0.696234	0.278493	0.696234	0.111397	0.12403
	205	37	0.314086	0.197758	0.290821	0.536014	0.290341	0.11167	0.375159	0.148319	0.366434	0.301086	0.208444	0.262485	0.209391	0.610724	0.401333	0.678104	0.678104	0.59648	0.780058	0.312023	0.780058	0.124809	0.138963
	220	37	0.344799	0.217096	0.319258	0.58762	0.318294	0.122421	0.411843	0.162822	0.402265	0.329634	0.228208	0.287373	0.229866	0.670442	0.440577	0.74339	0.74339	0.653908	0.85402	0.341608	0.85402	0.136643	0.152139
10:00:00	237	38	0.370802	0.233468	0.343335	0.632001	0.342334	0.131667	0.442903	0.175101	0.432603	0.354566	0.245469	0.309109	0.247201	0.721004	0.473803	0.799536	0.799536	0.703295	0.918614	0.367446	0.918614	0.146978	0.163646
	249	39	0.386568	0.243395	0.357933	0.659181	0.357056	0.137329	0.461734	0.182546	0.450996	0.369982	0.256141	0.322548	0.257712	0.75166	0.493948	0.83392	0.83392	0.733541	0.958554	0.383422	0.958554	0.153369	0.170761
	274	39	0.437756	0.275624	0.405329	0.745191	0.403645	0.155248	0.522875	0.206718	0.510715	0.417562	0.289081	0.364028	0.291837	0.851191	0.559354	0.94273	0.94273	0.829253	1.08182	0.43273	1.08182	0.173092	0.192721
	294	40	0.469901	0.295864	0.435094	0.799893	0.433275	0.166644	0.561271	0.221898	0.548218	0.448204	0.310295	0.390742	0.313267	0.913697	0.600429	1.01193	1.01193	0.890126	1.16121	0.464484	1.16121	0.185794	0.206863
	312	40	0.506756	0.319069	0.469219	0.86182	0.466819	0.179546	0.605292	0.239302	0.591216	0.482461	0.334012	0.420607	0.337838	0.985359	0.647522	1.09028	1.09028	0.959039	1.24997	0.499986	1.24997	0.199995	0.222674
	333	41	0.540949	0.340598	0.500879	0.919963	0.498313	0.191659	0.646134	0.255448	0.631108	0.515006	0.356543	0.44898	0.360633	1.05185	0.691213	1.16383	1.16383	1.02374	1.33428	0.533713	1.33428	0.213485	0.237695
	344	41	0.563472	0.354779	0.521733	0.957807	0.518812	0.199543	0.673036	0.266084	0.657384	0.535941	0.371036	0.467231	0.375648	1.09564	0.719992	1.21171	1.21171	1.06585	1.38852	0.555409	1.38852	0.222164	0.247357
	373	41	0.62285	0.392165	0.576713	1.05758	0.572855	0.220329	0.743959	0.294123	0.726658	0.591134	0.409247	0.515348	0.415233	1.2111	0.795863	1.33793	1.33793	1.17688	1.53152	0.612607	1.53152	0.245043	0.272831
	390	43	0.640048	0.402994	0.592637	1.08785	0.589255	0.226636	0.764502	0.302245	0.746723	0.608643	0.421368	0.530612	0.426699	1.24454	0.81784	1.37623	1.37623	1.21057	1.57688	0.630752	1.57688	0.252301	0.280912
	410	43	0.680999	0.428777	0.630554	1.15666	0.626526	0.240971	0.813415	0.321583	0.794498	0.646707	0.44772	0.563796	0.453999	1.32416	0.870165	1.46328	1.46328	1.28714	1.6755	0.670199	1.6755	0.26808	0.29848
	428	44	0.709049	0.446438	0.656527	1.20448	0.652429	0.250934	0.84692	0.334829	0.827224	0.673542	0.466299	0.587191	0.472699	1.37871	0.906007	1.52378	1.52378	1.34036	1.74502	0.698009	1.74502	0.279204	0.310866
	461	44	0.776617	0.488981	0.71909	1.31802	0.713926	0.274587	0.927626	0.366736	0.906053	0.736348	0.509779	0.641944	0.517745	1.51009	0.992344	1.6674	1.6674	1.4667	1.90774	0.763096	1.90774	0.305238	0.339853
11:00:00	455	44	0.764332	0.481246	0.707715	1.29737	0.702745	0.270286	0.912952	0.360934	0.89172	0.724929	0.501874	0.631989	0.509555	1.4862	0.976646	1.64129	1.64129	1.44373	1.87815	0.751262	1.87815	0.300505	0.334583
	482	43	0.828418	0.521597	0.767054	1.40437	0.760701	0.292577	0.9895	0.391198	0.966488	0.783738	0.542588	0.683259	0.552279	1.61081	1.05853	1.77665	1.77665	1.56279	2.03052	0.812207	2.03052	0.324883	0.361725
	507	44	0.870802	0.548283	0.806298	1.47628	0.799649	0.307557	1.04012	0.411212	1.01594	0.823895	0.570389	0.718268	0.580535	1.69323	1.11269	1.86761	1.86761	1.64281	2.13456	0.853823	2.13456	0.341529	0.380259
	561	46	0.963758	0.606811	0.892369	1.63385	0.885	0.340385	1.15116	0.455108	1.12438	0.911823	0.631262	0.794923	0.642506	1.87397	1.23147	2.06695	2.06695	1.81815	2.36236	0.944945	2.36236	0.377978	0.420841
	549	46	0.939188	0.591341	0.869619	1.59256	0.862637	0.331784	1.12181	0.443506	1.09572	0.888985	0.615451	0.775012	0.626126	1.8262	1.20007	2.01473	2.01473	1.77221	2.30319	0.921277	2.30319	0.368511	0.410301
	586	46	1.01495	0.63904	0.939765	1.71986	0.931589	0.358303	1.2123	0.47928	1.1841	0.959403	0.664202	0.836403	0.67663	1.97351	1.29688	2.17576	2.17576	1.91387	2.48563	0.994253	2.48563	0.397701	0.442801
	622	46	1.08866	0.68545	1.00801	1.84371	0.998676	0.384106	1.30034	0.514087	1.2701	1.02792	0.711636	0.896134	0.72577	2.11683	1.39106	2.33245	2.33245	2.05169	2.66314	1.06526	2.66314	0.426103	0.474424
	632	47	1.10033	0.692798	1.01882	1.86401	1.00967	0.388335	1.31428	0.519599	1.28371	1.03953	0.719673	0.906255	0.733551	2.13952	1.40597	2.35813	2.35813	2.07428	2.69322	1.07729	2.69322	0.430915	0.479782
	642	48	1.112	0.700146	1.02963	1.88431	1.02067	0.392564	1.32822	0.52511	1.29733	1.05114	0.72771	0.916376	0.741332	2.16222	1.42089	2.38381	2.38381	2.09687	2.7233	1.08932	2.7233	0.435728	0.48514
	691	48	1.21232	0.763316	1.12252	2.05289	1.11198	0.427685	1.44805	0.572487	1.41438	1.14439	0.792273	0.997677	0.808217	2.3573	1.54908	2.59708	2.59708	2.28447	2.96491	1.18596	2.96491	0.474386	0.528182
	684	49	1.18919	0.748748	1.1011	2.0147	1.09129	0.419729	1.42042	0.561561	1.38739	1.12365	0.777911	0.979592	0.792792	2.31231	1.51952	2.54877	2.54877	2.24197	2.91116	1.16447	2.91116	0.465786	0.518607
	546	47	0.924242	0.58193	0.855779	1.56813	0.849406	0.326695	1.10396	0.436447	1.07828	0.875853	0.60636	0.763564	0.616161	1.79714	1.18098	1.98382	1.98382	1.74503	2.26917	0.907668	2.26917	0.363067	0.40424
12 noon	466	48	0.751637	0.473253	0.69596	1.2788	0.692682	0.266416	0.897789	0.35494	0.87691	0.716174	0.495813	0.624357	0.501092	1.46152	0.960425	1.61779	1.61779	1.42305	1.85547	0.742189	1.85547	0.296876	0.330542
	517	48	0.85606	0.539001	0.792648	1.45426	0.787723	0.30297	1.02252	0.40425	0.998736	0.813237	0.56301	0.708976	0.570707	1.66456	1.09385	1.83976	1.83976	1.61831	2.10695	0.842778	2.10695	0.337111	0.37534
	494	46	0.826576	0.520437	0.765348	1.40334	0.760142	0.292362	0.987299	0.390327	0.964338	0.784309	0.542983	0.683756	0.55105	1.60723	1.05618	1.77534	1.77534	1.56165	2.032	0.812799	2.032	0.325119	0.361989
	773	51	1.35381	0.852397	1.25353	2.29268	1.24187	0.477642	1.61705	0.639298	1.57944	1.27819	0.8849	1.11432	0.902538	2.6324	1.72986	2.90044	2.90044	2.55131	3.31155	1.32462	3.31155	0.529848	0.589933
	752	52	1.30201	0.819781	1.20556	2.20633	1.19509	0.459652	1.55517	0.614836	1.51901	1.2308	0.852092	1.073	0.868004	2.53168	1.66367	2.79119	2.79119	2.45522	3.18877	1.27551	3.18877	0.510203	0.568061
	647	52	1.08702	0.684419	1.0065	1.84509	0.999422	0.384393	1.29838	0.513314	1.26819	1.03096	0.713744	0.898789	0.724679	2.11365	1.38897	2.33419	2.33419	2.05322	2.67103	1.06841	2.67103	0.427365	0.475829
	628	49	1.07453	0.676555	0.994933	1.82204	0.986936	0.379591	1.28346	0.507416	1.25362	1.01707	0.704125	0.886676	0.716352	2.08936	1.37301	2.30503	2.30503	2.02757	2.63504	1.05401	2.63504	0.421606	0.469417
	558	48	0.940007	0.591856	0.870377	1.59531	0.864128	0.332357	1.12279	0.443892	1.09668	0.891269	0.617032	0.777003	0.626672	1.82779	1.20112	2.01821	2.01821	1.77528	2.30911	0.923644	2.30911	0.369457	0.411355
	411	47	0.647829	0.407892	0.599842	1.10368	0.597827	0.229933	0.773796	0.305919	0.7558	0.618921	0.428484	0.539572	0.431886	1.25967	0.827781	1.39625	1.39625	1.22818	1.60351	0.641403	1.60351	0.256561	0.285656
	441	45	0.726862	0.457654	0.673021	1.2351	0.669014	0.257313	0.868197	0.343241	0.848006	0.690862	0.478289	0.60229	0.484575	1.41334	0.928769	1.56251	1.56251	1.37443	1.78989	0.715957	1.78989	0.286383	0.318859
	558	47	0.948812	0.5974	0.878529	1.60942	0.871769	0.335296	1.1333	0.44805	1.10695	0.898691	0.622171	0.783474	0.632541	1.84491	1.21237	2.03605	2.03605	1.79097	2.32834	0.931336	2.32834	0.372534	0.41478
	522	47	0.875101	0.55099	0.810279	1.48556	0.804681	0.309493	1.04526	0.413242	1.02095	0.830176	0.574737	0.723743	0.583401	1.70159	1.11819	1.87937	1.87937	1.65315	2.15083	0.860332	2.15083	0.344133	0.383158
13:00:00	652	50	1.11486	0.701951	1.03228	1.8905	1.02402	0.393854	1.33164	0.526463	1.30067	1.05532	0.730609	0.920026	0.743243	2.16779	1.42455	2.39164	2.39164	2.10376	2.73415	1.09366	2.73415	0.437464	0.487073
	421	46	0.677108	0.426327	0.626952	1.15219	0.624103	0.24004	0.808768	0.319746	0.78996	0.645375	0.446798	0.562635	0.451406	1.3166	0.865194	1.45762	1.45762	1.28216	1.67205	0.668818	1.67205	0.267527	0.297865
	535	44	0.928132	0.584379	0.859381	1.57261	0.851829	0.327626	1.1086	0.438284	1.08282	0.877185	0.607282	0.764725	0.618755	1.8047	1.18595	1.98948	1.98948	1.75001	2.27262	0.909048	2.27262	0.363619	0.404855
	745	49	1.31409	0.827387	1.21675	2.22456	1.20497	0.463451	1.5696	0.62054	1.5331	1.23974	0.858285	1.0808	0.876057	2.55517	1.67911	2.81426	2.81426	2.47551	3.21194	1.28478	3.21194	0.513911	0.57219
	755	52	1.30815	0.823649	1.21125	2.21665	1.20069	0.461802	1.56251	0.617736	1.52617	1.23651	0.856045	1.07798	0.872098	2.54362	1.67152	2.80425	2.80425	2.4667	3.20356	1.28142	3.20356	0.51257	0.570696
	762	53	1.31368	0.827129	1.21637	2.22663	1.20609	0.463881	1.56911	0.620347	1.53262	1.24241	0.860129	1.08313	0.875784	2.55437	1.67859	2.81687	2.81687	2.47781	3.21885	1.28754	3.21885	0.515016	0.57342
	811	55	1.3964	0.879212	1.29296	2.367	1.28212	0.493124	1.66792	0.659409	1.62913	1.32082	0.914414	1.15148	0.93093	2.71521	1.78428	2.99445	2.99445	2.63401	3.422	1.3688	3.422	0.54752	0.60961
	767	55	1.30631	0.822488	1.20954	2.21562	1.20013	0.461587	1.56031	0.616866	1.52402	1.23708	0.85644	1.07848	0.87087	2.54004	1.66917	2.80295	2.80295	2.46555	3.20504	1.28202	3.20504	0.512807	0.57096
	764	53	1.31777	0.829708	1.22016	2.23351	1.20982	0.465314	1.574	0.622281	1.5374	1.24622	0.862764	1.08644	0.878514	2.56233	1.68382	2.82558	2.82558	2.48546	3.22871	1.29148	3.22871	0.516594	0.575176
	1050	56	1.87694	1.18178	1.73791	3.17515	1.71987	0.661489	2.2419	0.886334	2.18977	1.76826	1.22418	1.54156	1.2513	3.64961	2.39832	4.01683	4.01683	3.53332	4.58124	1.83249	4.58124	0.732998	0.816121
	958	58	1.67096	1.05209	1.54719	2.83042	1.53314	0.58967	1.99587	0.789067	1.94946	1.57832	1.09269	1.37597	1.11398	3.2491	2.13512	3.58072	3.58072	3.14971	4.08914	1.63566	4.08914	0.654262	0.728457
	1049	60	1.83968	1.15832	1.70341	3.11528	1.68744	0.649017	2.19739	0.868737	2.14629	1.73667	1.20231	1.51402	1.22645	3.57715	2.3507	3.9411	3.9411	3.46671	4.49939	1.79975	4.49939	0.719902	0.80154
14:00:00	215	58	0.149672	0.0942381	0.138585	0.2742	0.148525	0.057125	0.178775	0.0706786	0.174618	0.164246	0.113709	0.143189	0.0997815	0.291029	0.191248	0.346886	0.346886	0.305131	0.425531	0.170212	0.425531	0.0680849	0.0758059
	492	52	0.769655	0.484598	0.712644	1.31182	0.710572	0.273297	0.91931	0.363448	0.897931	0.735967	0.509516	0.641613	0.513104	1.49655	0.983448	1.65957	1.65957	1.45981	1.90675	0.762701	1.90675	0.305081	0.339677
	278	46	0.384316	0.241977	0.355848	0.660213	0.357615	0.137544	0.459044	0.181482	0.448368	0.373218	0.258381	0.325369	0.256211	0.747281	0.49107	0.835226	0.835226	0.734689	0.966936	0.386775	0.966936	0.15471	0.172254
	249	43	0.351351	0.221221	0.325325	0.602758	0.326494	0.125575	0.419669	0.165916	0.40991	0.340292	0.235587	0.296665	0.234234	0.683183	0.448949	0.76254	0.76254	0.670753	0.881633	0.352653	0.881633	0.141061	0.157058
	299	42	0.46253	0.291223	0.428269	0.788884	0.427312	0.164351	0.552467	0.218417	0.539619	0.442875	0.306606	0.386096	0.308354	0.899364	0.591011	0.998005	0.998005	0.877875	1.1474	0.458962	1.1474	0.183585	0.204404
	602	45	1.05651	0.66521	0.97825	1.78901	0.969046	0.37271	1.26194	0.498908	1.2326	0.997277	0.690422	0.869421	0.70434	2.05432	1.34998	2.26325	2.26325	1.99082	2.58376	1.0335	2.58376	0.413401	0.460282
	732	50	1.27866	0.805085	1.18395	2.16573	1.1731	0.451194	1.52729	0.603813	1.49177	1.20758	0.836017	1.05276	0.852442	2.48629	1.63385	2.73984	2.73984	2.41004	3.12861	1.25145	3.12861	0.500578	0.557345
	668	53	1.12121	0.705948	1.03816	1.90323	1.03092	0.396506	1.33922	0.529461	1.30808	1.06351	0.736275	0.927161	0.747474	2.18013	1.43266	2.40775	2.40775	2.11793	2.75535	1.10214	2.75535	0.440856	0.49085
	749	54	1.27825	0.804827	1.18357	2.1678	1.17422	0.451624	1.5268	0.60362	1.4913	1.21024	0.837862	1.05509	0.852169	2.48549	1.63332	2.74245	2.74245	2.41234	3.13552	1.25421	3.13552	0.501683	0.558575
	661	54	1.09807	0.69138	1.01674	1.86504	1.01023	0.38855	1.31159	0.518535	1.28109	1.04276	0.721913	0.909076	0.73205	2.13514	1.40309	2.35944	2.35944	2.07543	2.7016	1.08064	2.7016	0.432257	0.481275
	298	49	0.398853	0.25113	0.369308	0.686704	0.371965	0.143063	0.476408	0.188347	0.465328	0.389014	0.269317	0.33914	0.265902	0.775547	0.509645	0.868739	0.868739	0.764169	1.00786	0.403145	1.00786	0.161258	0.179545
	284	45	0.405405	0.255255	0.375375	0.694961	0.376437	0.144783	0.484234	0.191441	0.472972	0.392059	0.271426	0.341795	0.27027	0.788288	0.518018	0.879185	0.879185	0.773357	1.01575	0.406301	1.01575	0.16252	0.18095
15:00:00	370	45	0.58149	0.366123	0.538417	0.990835	0.536702	0.206424	0.694558	0.274593	0.678405	0.555734	0.384739	0.484486	0.38766	1.13068	0.743015	1.25349	1.25349	1.10261	1.4398	0.575921	1.4398	0.230369	0.256493
	297	45	0.432023	0.272014	0.400021	0.739686	0.400663	0.154101	0.516027	0.204011	0.504026	0.416801	0.288554	0.363365	0.288015	0.840044	0.552029	0.935766	0.935766	0.823127	1.07985	0.431941	1.07985	0.172776	0.19237
	172	42	0.202498	0.127499	0.187498	0.351953	0.190641	0.0733235	0.241872	0.0956239	0.236247	0.201168	0.13927	0.175377	0.134998	0.393746	0.258747	0.445251	0.445251	0.391656	0.521189	0.208476	0.521189	0.0833903	0.0928469
	186	41	0.239967	0.15109	0.222192	0.414224	0.224371	0.0862967	0.286627	0.113318	0.279961	0.235236	0.162855	0.205077	0.159978	0.466602	0.306625	0.524029	0.524029	0.460951	0.609451	0.24378	0.609451	0.0975122	0.10857
	164	40	0.203726	0.128272	0.188635	0.352641	0.191014	0.0734669	0.24334	0.0962041	0.237681	0.200788	0.139007	0.175046	0.135818	0.396134	0.260317	0.446121	0.446121	0.392421	0.520203	0.208081	0.520203	0.0832325	0.0926712
	211	40	0.299959	0.188863	0.27774	0.51434	0.278601	0.107154	0.358284	0.141647	0.349952	0.290238	0.200934	0.253028	0.199972	0.583253	0.383281	0.650684	0.650684	0.572361	0.751952	0.300781	0.751952	0.120312	0.133956
	168	41	0.203112	0.127885	0.188067	0.352297	0.190828	0.0733952	0.242606	0.095914	0.236964	0.200978	0.139139	0.175212	0.135408	0.39494	0.259532	0.445686	0.445686	0.392038	0.520696	0.208278	0.520696	0.0833114	0.092759
	201	40	0.279484	0.175971	0.258781	0.479936	0.259965	0.0999866	0.333828	0.131978	0.326064	0.271206	0.187758	0.236436	0.186323	0.543441	0.357118	0.60716	0.60716	0.534076	0.702644	0.281058	0.702644	0.112423	0.125172
	237	40	0.353194	0.222381	0.327031	0.60379	0.327053	0.12579	0.42187	0.166786	0.412059	0.339721	0.235192	0.296167	0.235462	0.686766	0.451303	0.763846	0.763846	0.671902	0.880154	0.352061	0.880154	0.140825	0.156794
	146	41	0.158067	0.0995237	0.146358	0.276608	0.149829	0.0576267	0.188802	0.0746427	0.184411	0.159108	0.110151	0.138709	0.105378	0.307353	0.201975	0.349933	0.349933	0.307811	0.412218	0.164887	0.412218	0.0659548	0.0734342
	117	40	0.107494	0.0676813	0.0995313	0.190942	0.103427	0.0397796	0.128395	0.0507609	0.125409	0.111337	0.0770796	0.0970632	0.0716625	0.209016	0.137353	0.241558	0.241558	0.212482	0.288454	0.115382	0.288454	0.0461526	0.0513864
	265	40	0.410524	0.258478	0.380115	0.700121	0.379232	0.145859	0.490348	0.193858	0.478944	0.393011	0.272084	0.342625	0.273682	0.798241	0.524558	0.885713	0.885713	0.7791	1.01822	0.407287	1.01822	0.162915	0.18139
16:00:00	691	44	1.24754	0.785489	1.15513	2.10931	1.14254	0.439439	1.49012	0.589117	1.45547	1.17408	0.812827	1.02356	0.831695	2.42578	1.59408	2.66846	2.66846	2.34725	3.04183	1.21673	3.04183	0.486693	0.541885
	292	45	0.421785	0.265568	0.390542	0.722484	0.391345	0.150517	0.503799	0.199176	0.492083	0.407285	0.281966	0.355069	0.28119	0.820137	0.538947	0.914004	0.914004	0.803985	1.0552	0.422079	1.0552	0.168832	0.187978
	388	45	0.618345	0.389328	0.572542	1.05276	0.570246	0.219325	0.738579	0.291996	0.721403	0.589992	0.408456	0.514352	0.41223	1.20234	0.790108	1.33183	1.33183	1.17152	1.52856	0.611423	1.52856	0.244569	0.272304
	237	43	0.326781	0.205751	0.302575	0.561473	0.304131	0.116974	0.390322	0.154313	0.381245	0.317454	0.219776	0.276755	0.217854	0.635408	0.417554	0.710312	0.710312	0.624811	0.822463	0.328985	0.822463	0.131594	0.146517
	451	44	0.756142	0.476089	0.700131	1.28361	0.695291	0.267419	0.903169	0.357067	0.882165	0.717316	0.496603	0.625352	0.504095	1.47028	0.966181	1.62388	1.62388	1.42841	1.85843	0.743372	1.85843	0.297349	0.331069
	557	47	0.946764	0.596111	0.876633	1.60598	0.869905	0.334579	1.13086	0.447083	1.10456	0.896788	0.620853	0.781815	0.631176	1.84093	1.20975	2.0317	2.0317	1.78714	2.32341	0.929363	2.32341	0.371745	0.413902
	690	51	1.18386	0.745396	1.09617	2.00713	1.0872	0.418152	1.41406	0.559047	1.38118	1.12022	0.775539	0.976605	0.789243	2.30196	1.51272	2.53919	2.53919	2.23355	2.90229	1.16092	2.90229	0.464366	0.517026
	619	51	1.03849	0.653865	0.961567	1.76286	0.954883	0.367263	1.24042	0.490399	1.21157	0.985096	0.68199	0.858802	0.692328	2.01929	1.32696	2.23017	2.23017	1.96172	2.5522	1.02088	2.5522	0.408352	0.45466
	912	54	1.612	1.01496	1.49259	2.72858	1.47798	0.568454	1.92544	0.761221	1.88066	1.52047	1.05263	1.32553	1.07466	3.13444	2.05977	3.45189	3.45189	3.03638	3.93924	1.5757	3.93924	0.630279	0.701754
	843	55	1.46191	0.920465	1.35362	2.47709	1.34176	0.51606	1.74618	0.690349	1.70557	1.38172	0.956578	1.20458	0.97461	2.84261	1.868	3.13373	3.13373	2.75652	3.57978	1.43191	3.57978	0.572766	0.637718
	672	54	1.1206	0.705561	1.03759	1.90289	1.03073	0.396434	1.33849	0.529171	1.30736	1.0637	0.736407	0.927327	0.747065	2.17894	1.43187	2.40731	2.40731	2.11754	2.75584	1.10234	2.75584	0.440935	0.490938
	289	47	0.398034	0.250614	0.36855	0.683952	0.370474	0.14249	0.475429	0.18796	0.464373	0.38673	0.267736	0.337149	0.265356	0.773955	0.508599	0.865257	0.865257	0.761106	1.00195	0.400778	1.00195	0.160311	0.178491
17:00:00	237	43	0.326781	0.205751	0.302575	0.561473	0.304131	0.116974	0.390322	0.154313	0.381245	0.317454	0.219776	0.276755	0.217854	0.635408	0.417554	0.710312	0.710312	0.624811	0.822463	0.328985	0.822463	0.131594	0.146517
	299	42	0.46253	0.291223	0.428269	0.788884	0.427312	0.164351	0.552467	0.218417	0.539619	0.442875	0.306606	0.386096	0.308354	0.899364	0.591011	0.998005	0.998005	0.877875	1.1474	0.458962	1.1474	0.183585	0.204404
	381	43	0.621621	0.391391	0.575575	1.05689	0.572483	0.220186	0.742492	0.293543	0.725225	0.591515	0.40951	0.515679	0.414414	1.20871	0.794293	1.33706	1.33706	1.17612	1.5325	0.613001	1.5325	0.2452	0.273007
	618	47	1.07166	0.67475	0.992279	1.81584	0.983582	0.378301	1.28004	0.506062	1.25027	1.01288	0.701227	0.883026	0.714441	2.08379	1.36935	2.2972	2.2972	2.02068	2.62419	1.04968	2.62419	0.41987	0.467484
	420	45	0.683865	0.430582	0.633208	1.16286	0.62988	0.242261	0.816839	0.322936	0.797842	0.650894	0.450619	0.567446	0.45591	1.32974	0.873827	1.47111	1.47111	1.29403	1.68634	0.674538	1.68634	0.269815	0.300413
	333	45	0.505733	0.318424	0.468271	0.86354	0.467751	0.179904	0.604069	0.238818	0.590021	0.485316	0.335988	0.423096	0.337155	0.983369	0.646214	1.09245	1.09245	0.960954	1.25736	0.502945	1.25736	0.201178	0.223992
	473	44	0.801187	0.504451	0.74184	1.3593	0.736289	0.283188	0.956973	0.378338	0.934718	0.759186	0.525591	0.661855	0.534125	1.55786	1.02374	1.71963	1.71963	1.51264	1.96691	0.786764	1.96691	0.314706	0.350394
	238	44	0.320024	0.201497	0.296319	0.550808	0.298354	0.114752	0.382251	0.151123	0.373362	0.311934	0.215955	0.271943	0.213349	0.622269	0.40892	0.696819	0.696819	0.612943	0.808164	0.323265	0.808164	0.129306	0.14397
	215	41	0.299345	0.188476	0.277171	0.513996	0.278414	0.107082	0.35755	0.141357	0.349235	0.290428	0.201066	0.253194	0.199563	0.582059	0.382496	0.650249	0.650249	0.571978	0.752445	0.300978	0.752445	0.120391	0.134044
	231	41	0.332105	0.209103	0.307504	0.569042	0.308231	0.11855	0.39668	0.156827	0.387455	0.32088	0.222147	0.279741	0.221403	0.645759	0.424356	0.719887	0.719887	0.633234	0.831338	0.332535	0.831338	0.133014	0.148098
	263	41	0.397625	0.250356	0.368171	0.679135	0.367865	0.141486	0.47494	0.187767	0.463895	0.381782	0.264311	0.332836	0.265083	0.773159	0.508076	0.859164	0.859164	0.755746	0.989125	0.39565	0.989125	0.15826	0.176207
	273	41	0.4181	0.263248	0.387129	0.713539	0.3865	0.148654	0.499397	0.197436	0.487783	0.400814	0.277487	0.349428	0.278733	0.812971	0.534238	0.902688	0.902688	0.794031	1.03843	0.415373	1.03843	0.166149	0.184991
18:00:00	318	42	0.501433	0.315717	0.46429	0.854251	0.462719	0.177969	0.598934	0.236788	0.585005	0.479035	0.33164	0.417621	0.334288	0.975008	0.64072	1.0807	1.0807	0.950617	1.24109	0.496436	1.24109	0.198575	0.221093
	212	41	0.293202	0.184609	0.271483	0.503675	0.272824	0.104932	0.350214	0.138456	0.342069	0.284719	0.197113	0.248216	0.195468	0.570115	0.374647	0.637191	0.637191	0.560492	0.737653	0.295061	0.737653	0.118024	0.131409
	186	40	0.248771	0.156634	0.230344	0.42833	0.232012	0.0892354	0.297143	0.117475	0.290233	0.242658	0.167994	0.211548	0.165847	0.483722	0.317874	0.541874	0.541874	0.476648	0.628681	0.251472	0.628681	0.100589	0.111996
	207	39	0.300573	0.18925	0.278308	0.514684	0.278787	0.107226	0.359018	0.141937	0.350668	0.290048	0.200802	0.252862	0.200382	0.584447	0.384066	0.651119	0.651119	0.572744	0.751459	0.300584	0.751459	0.120233	0.133868
	256	40	0.392096	0.246875	0.363052	0.669158	0.36246	0.139408	0.468337	0.185157	0.457446	0.375882	0.260226	0.327692	0.261398	0.762409	0.501012	0.846542	0.846542	0.744643	0.97384	0.389536	0.97384	0.155814	0.173484
	165	39	0.214578	0.135105	0.198683	0.370187	0.200518	0.0771223	0.256302	0.101329	0.250341	0.210113	0.145463	0.183176	0.143052	0.417235	0.274183	0.468318	0.468318	0.411947	0.544364	0.217746	0.544364	0.0870982	0.0969754
	128	38	0.147625	0.0929489	0.13669	0.256998	0.139207	0.0535412	0.17633	0.0697117	0.172229	0.147117	0.10185	0.128256	0.0984165	0.287048	0.188632	0.325124	0.325124	0.285989	0.381153	0.152461	0.381153	0.0609845	0.0679003
	137	38	0.166052	0.104551	0.153752	0.287961	0.155979	0.059992	0.19834	0.0784136	0.193728	0.164246	0.113709	0.143189	0.110702	0.322879	0.212178	0.364296	0.364296	0.320445	0.425531	0.170212	0.425531	0.0680849	0.0758059
	124	37	0.148239	0.0933357	0.137258	0.257342	0.139394	0.0536129	0.177063	0.0700018	0.172945	0.146927	0.101719	0.12809	0.098826	0.288243	0.189416	0.32556	0.32556	0.286372	0.38066	0.152264	0.38066	0.0609057	0.0678125
	153	37	0.207616	0.130721	0.192237	0.357114	0.193436	0.0743986	0.247986	0.0980411	0.242219	0.20212	0.139929	0.176207	0.138411	0.403699	0.265288	0.451779	0.451779	0.397398	0.523655	0.209462	0.523655	0.0837847	0.0932861
	131	37	0.162572	0.10236	0.150529	0.281425	0.152438	0.0586301	0.194183	0.0767699	0.189667	0.160249	0.110942	0.139705	0.108381	0.316111	0.20773	0.356026	0.356026	0.313171	0.415176	0.16607	0.415176	0.0664282	0.0739613
	106	37	0.111384	0.0701307	0.103133	0.195415	0.10585	0.0407114	0.133042	0.052598	0.129948	0.112669	0.0780019	0.0982246	0.074256	0.21658	0.142324	0.247216	0.247216	0.217459	0.291905	0.116762	0.291905	0.0467049	0.0520013
		Units Estimated	82	51	76	140	75	29	98	38	96	78	54	68	54	160	105	177	177	155	203	81	203	32	36
