# Supplementary material for: Machine-learning based control of bi-modular multilevel PWM inverter for high power applications
Source: PLoS One. 2024 Jul 22;19(7):e0305759. doi: 10.1371/journal.pone.0305759 (PMC11262659; doi:10.1371/journal.pone.0305759)
Supplement: S2 File — (XLSX) [file pone.0305759.s002.xlsx]

## Sheet: 13-7
Time stamp	I	T	E1	E2	E3	M1	M2	M3	I1	I2	I3	I4	I5	I6	G1	G2	G3	C1	C2	C3	R1	R2	R3	L1	F1
			27	17	25	43.92	23.79	9.15	32.25	12.75	31.5	23.79	16.47	20.74	18	52.5	34.5	56.16	56.16	49.4	61	24.4	61	9.76	10.98
7AM	6	27	0	0	0	0	0	0	0	0	0	0	0	0	0	0	0	0	0	0	0	0	0	0	0
	11	27	0.005796	0.00364933	0.00536667	0.00963312	0.00521794	0.0020069	0.006923	0.002737	0.006762	0.00521794	0.00361242	0.00454897	0.003864	0.01127	0.007406	0.0123178	0.0123178	0.0108351	0.0251625	0.010065	0.0251625	0.00214069	0.00240828
	16	27	0.016146	0.010166	0.01495	0.0268351	0.0145357	0.00559065	0.0192855	0.0076245	0.018837	0.0145357	0.0100632	0.0126721	0.010764	0.031395	0.020631	0.0343138	0.0343138	0.0301834	0.050325	0.02013	0.050325	0.00596336	0.00670878
	21	28	0.018009	0.011339	0.016675	0.0299315	0.0162129	0.00623572	0.0215107	0.00850425	0.0210105	0.0162129	0.0112243	0.0141343	0.012006	0.0350175	0.0230115	0.038273	0.038273	0.0336661	0.06039	0.024156	0.06039	0.00665144	0.00748287
	26	28	0.028359	0.0178557	0.0262583	0.0471335	0.0255306	0.00981947	0.0338732	0.0133917	0.0330855	0.0255306	0.0176751	0.0222575	0.018906	0.0551425	0.0362365	0.060269	0.060269	0.0530144	0.0855525	0.034221	0.0855525	0.0104741	0.0117834
	34	28	0.044919	0.0282823	0.0415917	0.0746567	0.040439	0.0155535	0.0536532	0.0212117	0.0524055	0.040439	0.0279963	0.0352545	0.029946	0.0873425	0.0573965	0.0954626	0.0954626	0.0839718	0.125812	0.050325	0.125812	0.0165904	0.0186642
	43	28	0.063549	0.0400123	0.0588417	0.10562	0.057211	0.0220042	0.0759057	0.0300092	0.0741405	0.057211	0.0396076	0.0498762	0.042366	0.123567	0.0812015	0.135055	0.135055	0.118799	0.171105	0.068442	0.171105	0.0234712	0.0264051
	51	28	0.080109	0.050439	0.074175	0.133143	0.0721194	0.0277382	0.0956857	0.0378292	0.0934605	0.0721194	0.0499288	0.0628733	0.053406	0.155767	0.102361	0.170249	0.170249	0.149756	0.211365	0.084546	0.211365	0.0295874	0.0332859
	59	29	0.088182	0.055522	0.08165	0.146561	0.0793872	0.0305335	0.105328	0.0416415	0.102879	0.0793872	0.0549604	0.0692094	0.058788	0.171465	0.112677	0.187406	0.187406	0.164848	0.236527	0.094611	0.236527	0.0325691	0.0366403
	70	29	0.110952	0.0698587	0.102733	0.184405	0.0998863	0.0384178	0.132526	0.052394	0.129444	0.0998863	0.069152	0.0870803	0.073968	0.21574	0.141772	0.235797	0.235797	0.207414	0.291885	0.116754	0.291885	0.040979	0.0461014
	81	29	0.133722	0.0841953	0.123817	0.22225	0.120385	0.0463021	0.159724	0.0631465	0.156009	0.120385	0.0833437	0.104951	0.089148	0.260015	0.170867	0.284188	0.284188	0.24998	0.347243	0.138897	0.347243	0.0493889	0.0555625
	93	29	0.158562	0.0998353	0.146817	0.263535	0.142748	0.054903	0.189393	0.0748765	0.184989	0.142748	0.0988255	0.124447	0.105708	0.308315	0.202607	0.336979	0.336979	0.296416	0.407632	0.163053	0.407632	0.0585633	0.0658837
08:00:00	103	30	0.170775	0.107525	0.158125	0.283833	0.153743	0.0591319	0.203981	0.0806437	0.199237	0.153743	0.106437	0.134032	0.11385	0.332062	0.218212	0.362934	0.362934	0.319247	0.44286	0.177144	0.44286	0.063074	0.0709582
	112	31	0.180918	0.113911	0.167517	0.300691	0.162874	0.0626439	0.216096	0.0854335	0.211071	0.162874	0.112759	0.141993	0.120612	0.351785	0.231173	0.38449	0.38449	0.338209	0.473055	0.189222	0.473055	0.0668202	0.0751727
	117	31	0.191268	0.120428	0.1771	0.317893	0.172192	0.0662277	0.228459	0.090321	0.223146	0.172192	0.11921	0.150116	0.127512	0.37191	0.244398	0.406486	0.406486	0.357557	0.498217	0.199287	0.498217	0.0706429	0.0794732
	118	32	0.184851	0.116388	0.171158	0.307228	0.166415	0.0640058	0.220794	0.0872907	0.215659	0.166415	0.11521	0.14508	0.123234	0.359432	0.236198	0.392849	0.392849	0.345561	0.488152	0.195261	0.488152	0.0682728	0.0768069
	119	32	0.186921	0.117691	0.173075	0.310668	0.168279	0.0647225	0.223267	0.0882682	0.218074	0.168279	0.116501	0.146704	0.124614	0.363457	0.238843	0.397248	0.397248	0.349431	0.493185	0.197274	0.493185	0.0690374	0.077667
	122	32	0.193131	0.121601	0.178825	0.320989	0.173869	0.0668728	0.230684	0.0912007	0.225319	0.173869	0.120371	0.151578	0.128754	0.375532	0.246778	0.410445	0.410445	0.36104	0.508282	0.203313	0.508282	0.071331	0.0802473
	119	32	0.186921	0.117691	0.173075	0.310668	0.168279	0.0647225	0.223267	0.0882682	0.218074	0.168279	0.116501	0.146704	0.124614	0.363457	0.238843	0.397248	0.397248	0.349431	0.493185	0.197274	0.493185	0.0690374	0.077667
	125	32	0.199341	0.125511	0.184575	0.331311	0.17946	0.069023	0.238102	0.0941332	0.232564	0.17946	0.124241	0.156452	0.132894	0.387607	0.254713	0.423643	0.423643	0.372649	0.52338	0.209352	0.52338	0.0736246	0.0828276
	128	32	0.205551	0.129421	0.190325	0.341632	0.185051	0.0711733	0.245519	0.0970657	0.239809	0.185051	0.128112	0.161326	0.137034	0.399682	0.262649	0.436841	0.436841	0.384258	0.538477	0.215391	0.538477	0.0759182	0.0854079
	130	32	0.209691	0.132028	0.194158	0.348513	0.188778	0.0726068	0.250464	0.0990207	0.244639	0.188778	0.130692	0.164575	0.139794	0.407732	0.267938	0.445639	0.445639	0.391997	0.548542	0.219417	0.548542	0.0774472	0.0871281
	145	32	0.240741	0.151578	0.222908	0.400119	0.216731	0.083358	0.287552	0.113683	0.280864	0.216731	0.150044	0.188945	0.160494	0.468107	0.307613	0.511627	0.511627	0.450042	0.62403	0.249612	0.62403	0.0889152	0.10003
	166	33	0.275724	0.173604	0.2553	0.458261	0.248225	0.0954711	0.329337	0.130203	0.321678	0.248225	0.171848	0.216401	0.183816	0.53613	0.352314	0.585973	0.585973	0.51544	0.714615	0.285846	0.714615	0.101836	0.114565
09:00:00	186	34	0.308637	0.194327	0.285775	0.512964	0.277855	0.106867	0.36865	0.145745	0.360076	0.277855	0.192361	0.242233	0.205758	0.600128	0.394369	0.655921	0.655921	0.576967	0.800167	0.320067	0.800167	0.113992	0.128241
	176	35	0.27945	0.17595	0.25875	0.464454	0.251579	0.0967612	0.333787	0.131962	0.326025	0.251579	0.17417	0.219325	0.1863	0.543375	0.357075	0.593892	0.593892	0.522405	0.734745	0.293898	0.734745	0.103212	0.116113
	169	35	0.26496	0.166827	0.245333	0.440371	0.238534	0.091744	0.31648	0.12512	0.30912	0.238534	0.165139	0.207953	0.17664	0.5152	0.33856	0.563098	0.563098	0.495317	0.699518	0.279807	0.699518	0.0978603	0.110093
	172	35	0.27117	0.170737	0.251083	0.450692	0.244125	0.0938942	0.323897	0.128052	0.316365	0.244125	0.16901	0.212827	0.18078	0.527275	0.346495	0.576295	0.576295	0.506926	0.714615	0.285846	0.714615	0.100154	0.112673
	192	35	0.31257	0.196803	0.289417	0.5195	0.281396	0.108229	0.373347	0.147602	0.364665	0.281396	0.194813	0.24532	0.20838	0.607775	0.399395	0.664279	0.664279	0.58432	0.815265	0.326106	0.815265	0.115445	0.129875
	221	36	0.364113	0.229256	0.337142	0.605166	0.327798	0.126076	0.434913	0.171942	0.424798	0.327798	0.226937	0.285773	0.242742	0.707997	0.465255	0.773819	0.773819	0.680674	0.94611	0.378444	0.94611	0.134481	0.151292
	254	37	0.423936	0.266923	0.392533	0.704594	0.381655	0.14679	0.506368	0.200192	0.494592	0.381655	0.264223	0.332725	0.282624	0.82432	0.541696	0.900956	0.900956	0.792508	1.09708	0.438834	1.09708	0.156576	0.176148
	292	38	0.494109	0.311106	0.457508	0.821223	0.444829	0.171088	0.590186	0.233329	0.57646	0.444829	0.307959	0.3878	0.329406	0.960767	0.631361	1.05009	1.05009	0.923689	1.27322	0.509289	1.27322	0.182494	0.205306
	303	39	0.508392	0.320099	0.470733	0.844962	0.457688	0.176034	0.607246	0.240074	0.593124	0.457688	0.316861	0.39901	0.338928	0.98854	0.649612	1.08044	1.08044	0.95039	1.31348	0.525393	1.31348	0.187769	0.211241
	282	39	0.464922	0.292729	0.430483	0.772714	0.418553	0.160982	0.555323	0.219546	0.542409	0.418553	0.289768	0.364893	0.309948	0.904015	0.594067	0.98806	0.98806	0.869127	1.2078	0.48312	1.2078	0.171714	0.193178
	256	39	0.411102	0.258842	0.38065	0.683263	0.370101	0.142347	0.491038	0.194131	0.479619	0.370101	0.256224	0.322652	0.274068	0.799365	0.525297	0.873681	0.873681	0.768516	1.07695	0.430782	1.07695	0.151836	0.170816
	276	39	0.452502	0.284909	0.418983	0.752071	0.407372	0.156682	0.540488	0.213681	0.527919	0.407372	0.282027	0.355145	0.301668	0.879865	0.578197	0.961665	0.961665	0.845909	1.17761	0.471042	1.17761	0.167127	0.188018
10:00:00	294	40	0.481275	0.303025	0.445625	0.799893	0.433275	0.166644	0.574856	0.227269	0.561487	0.433275	0.29996	0.377727	0.32085	0.935812	0.614962	1.02281	1.02281	0.899697	1.25309	0.501237	1.25309	0.177754	0.199973
	308	40	0.510255	0.321272	0.472458	0.848059	0.459365	0.176679	0.609471	0.240954	0.595297	0.459365	0.318022	0.400472	0.34017	0.992162	0.651992	1.0844	1.0844	0.953873	1.32355	0.529419	1.32355	0.188457	0.212015
	313	41	0.512118	0.322445	0.474183	0.851155	0.461042	0.177324	0.611696	0.241833	0.597471	0.461042	0.319183	0.401934	0.341412	0.995785	0.654373	1.08836	1.08836	0.957356	1.33361	0.533445	1.33361	0.189146	0.212789
	287	41	0.458298	0.288558	0.42435	0.761705	0.41259	0.158688	0.547411	0.216418	0.534681	0.41259	0.285639	0.359694	0.305532	0.891135	0.585603	0.973983	0.973983	0.856744	1.20277	0.481107	1.20277	0.169268	0.190426
	323	41	0.532818	0.335478	0.49335	0.885559	0.479678	0.184491	0.636421	0.251609	0.621621	0.479678	0.332085	0.418181	0.355212	1.03604	0.680823	1.13235	1.13235	0.996052	1.38394	0.553575	1.38394	0.196791	0.22139
	454	41	0.803988	0.506215	0.744433	1.33625	0.723803	0.278386	0.960319	0.379661	0.937986	0.723803	0.501094	0.631008	0.535992	1.56331	1.02732	1.70865	1.70865	1.50298	2.04319	0.817278	2.04319	0.296945	0.334063
	469	44	0.809577	0.509734	0.749608	1.34554	0.728834	0.280321	0.966995	0.3823	0.944506	0.728834	0.504578	0.635394	0.539718	1.57418	1.03446	1.72053	1.72053	1.51343	2.07339	0.829356	2.07339	0.299009	0.336385
	482	44	0.836487	0.526677	0.774525	1.39027	0.753061	0.289639	0.999137	0.395008	0.975901	0.753061	0.52135	0.656514	0.557658	1.6265	1.06884	1.77772	1.77772	1.56373	2.13881	0.855525	2.13881	0.308948	0.347566
	468	45	0.79902	0.503087	0.739833	1.32799	0.71933	0.276666	0.954385	0.377315	0.93219	0.71933	0.497998	0.627108	0.53268	1.55365	1.02097	1.69809	1.69809	1.49369	2.05326	0.821304	2.05326	0.29511	0.331999
	612	47	1.08013	0.680079	1.00012	1.7952	0.9724	0.374	1.29015	0.510059	1.26015	0.9724	0.6732	0.847734	0.720084	2.10024	1.38016	2.2955	2.2955	2.01919	2.74775	1.0991	2.74775	0.398933	0.4488
	649	47	1.15672	0.728303	1.07103	1.9225	1.04135	0.40052	1.38163	0.546227	1.3495	1.04135	0.720936	0.907845	0.771144	2.24917	1.47803	2.45827	2.45827	2.16237	2.93395	1.17358	2.93395	0.427221	0.480624
	469	47	0.784116	0.493703	0.726033	1.30322	0.705913	0.271505	0.936583	0.370277	0.914802	0.705913	0.488709	0.615411	0.522744	1.52467	1.00193	1.66642	1.66642	1.46583	2.0281	0.811239	2.0281	0.289605	0.325806
11:00:00	455	46	0.763623	0.4808	0.707058	1.26916	0.687464	0.264409	0.912105	0.3606	0.890893	0.687464	0.475936	0.599327	0.509082	1.48482	0.97574	1.62286	1.62286	1.42752	1.97274	0.789096	1.97274	0.282036	0.317291
	404	45	0.66654	0.419673	0.617167	1.10781	0.600063	0.230794	0.796145	0.314755	0.77763	0.600063	0.415428	0.523132	0.44436	1.29605	0.85169	1.41654	1.41654	1.24603	1.73118	0.692472	1.73118	0.24618	0.276952
	412	43	0.700074	0.440787	0.648217	1.16354	0.630253	0.242405	0.836199	0.33059	0.816753	0.630253	0.436329	0.549451	0.466716	1.36125	0.894539	1.48781	1.48781	1.30872	1.80163	0.720654	1.80163	0.258565	0.290886
	373	42	0.627831	0.395301	0.581325	1.04347	0.565215	0.21739	0.749909	0.296476	0.732469	0.565215	0.391302	0.492751	0.418554	1.22078	0.802229	1.33428	1.33428	1.17367	1.62046	0.648186	1.62046	0.231883	0.260868
	340	42	0.559521	0.352291	0.518075	0.92994	0.503718	0.193738	0.668317	0.264218	0.652774	0.503718	0.348728	0.439138	0.373014	1.08796	0.714943	1.1891	1.1891	1.04597	1.45439	0.581757	1.45439	0.206653	0.232485
	335	41	0.557658	0.351118	0.51635	0.926844	0.50204	0.193092	0.666091	0.263339	0.650601	0.50204	0.347566	0.437676	0.371772	1.08434	0.712563	1.18514	1.18514	1.04249	1.44433	0.577731	1.44433	0.205965	0.231711
	300	40	0.493695	0.310845	0.457125	0.820535	0.444457	0.170945	0.589691	0.233134	0.575977	0.444457	0.307701	0.387475	0.32913	0.959962	0.630832	1.04921	1.04921	0.922915	1.28329	0.513315	1.28329	0.182341	0.205134
	315	40	0.524745	0.330395	0.485875	0.872141	0.47241	0.181696	0.626779	0.247796	0.612202	0.47241	0.327053	0.411845	0.34983	1.02034	0.670507	1.1152	1.1152	0.98096	1.35878	0.54351	1.35878	0.193809	0.218035
	296	40	0.485415	0.305632	0.449458	0.806774	0.437002	0.168078	0.579801	0.229224	0.566317	0.437002	0.30254	0.380977	0.32361	0.943862	0.620252	1.03161	1.03161	0.907437	1.26316	0.505263	1.26316	0.179283	0.201693
	263	40	0.417105	0.262622	0.386208	0.693241	0.375505	0.144425	0.498209	0.196966	0.486623	0.375505	0.259965	0.327364	0.27807	0.811038	0.532968	0.886439	0.886439	0.779738	1.09709	0.438834	1.09709	0.154053	0.17331
	305	40	0.504045	0.317362	0.466708	0.837737	0.453774	0.174529	0.602054	0.238021	0.588052	0.453774	0.314152	0.395598	0.33603	0.980087	0.644057	1.07121	1.07121	0.942264	1.30845	0.52338	1.30845	0.186164	0.209434
	334	41	0.555588	0.349815	0.514433	0.923403	0.500177	0.192376	0.663619	0.262361	0.648186	0.500177	0.346276	0.436052	0.370392	1.08031	0.709918	1.18075	1.18075	1.03862	1.43929	0.575718	1.43929	0.205201	0.230851
12 noon	319	42	0.516051	0.324921	0.477825	0.857692	0.464583	0.178686	0.616394	0.243691	0.602059	0.464583	0.321634	0.405021	0.344034	1.00343	0.659398	1.09672	1.09672	0.964708	1.34871	0.539484	1.34871	0.190598	0.214423
	375	43	0.623484	0.392564	0.5773	1.03625	0.561301	0.215885	0.744717	0.294423	0.727398	0.561301	0.388593	0.48934	0.415656	1.21233	0.796674	1.32504	1.32504	1.16554	1.61543	0.646173	1.61543	0.230277	0.259062
	320	43	0.509634	0.320881	0.471883	0.847026	0.458806	0.176464	0.60873	0.24066	0.594573	0.458806	0.317635	0.399985	0.339756	0.990955	0.651199	1.08308	1.08308	0.952712	1.33864	0.535458	1.33864	0.188228	0.211757
	351	43	0.573804	0.361284	0.5313	0.953679	0.516576	0.198683	0.685377	0.270963	0.669438	0.516576	0.35763	0.450348	0.382536	1.11573	0.733194	1.21946	1.21946	1.07267	1.49465	0.597861	1.49465	0.211929	0.23842
	399	44	0.664677	0.4185	0.615442	1.10471	0.598386	0.230148	0.79392	0.313875	0.775456	0.598386	0.414267	0.52167	0.443118	1.29243	0.849309	1.41258	1.41258	1.24255	1.72111	0.688446	1.72111	0.245492	0.276178
	510	45	0.88596	0.557827	0.820333	1.47249	0.797599	0.306769	1.05823	0.41837	1.03362	0.797599	0.552184	0.695343	0.59064	1.7227	1.13206	1.88286	1.88286	1.65622	2.26462	0.90585	2.26462	0.32722	0.368123
	589	49	1.01554	0.639415	0.940317	1.68786	0.914258	0.351638	1.21301	0.479561	1.1848	0.914258	0.632948	0.797045	0.677028	1.97466	1.29764	2.15825	2.15825	1.89846	2.6018	1.04072	2.6018	0.37508	0.421965
	376	49	0.574632	0.361805	0.532067	0.955055	0.517321	0.19897	0.686366	0.271354	0.670404	0.517321	0.358146	0.450998	0.383088	1.11734	0.734252	1.22122	1.22122	1.07422	1.52988	0.611952	1.52988	0.212234	0.238764
	289	47	0.411516	0.259103	0.381033	0.683952	0.370474	0.14249	0.491533	0.194327	0.480102	0.370474	0.256482	0.322977	0.274344	0.80017	0.525826	0.874561	0.874561	0.76929	1.12225	0.448899	1.12225	0.151989	0.170988
	413	47	0.668196	0.420716	0.6187	1.11056	0.601554	0.231367	0.798123	0.315537	0.779562	0.601554	0.41646	0.524432	0.445464	1.29927	0.853806	1.42006	1.42006	1.24913	1.74628	0.698511	1.74628	0.246791	0.27764
	418	49	0.661572	0.416545	0.612567	1.09955	0.595591	0.229073	0.790211	0.312409	0.771834	0.595591	0.412332	0.519233	0.441048	1.28639	0.845342	1.40598	1.40598	1.23675	1.74124	0.696498	1.74124	0.244345	0.274888
	435	48	0.705249	0.444046	0.653008	1.17214	0.634911	0.244197	0.842381	0.333034	0.82279	0.634911	0.439554	0.553513	0.470166	1.37132	0.901151	1.49881	1.49881	1.3184	1.84189	0.736758	1.84189	0.260477	0.293036
13:00:00	391	47	0.622656	0.392043	0.576533	1.03487	0.560556	0.215598	0.743728	0.294032	0.726432	0.560556	0.388077	0.48869	0.415104	1.21072	0.795616	1.32328	1.32328	1.164	1.63556	0.654225	1.63556	0.229972	0.258718
	592	49	1.02175	0.643325	0.946067	1.69818	0.919848	0.353788	1.22043	0.482494	1.19204	0.919848	0.636818	0.801919	0.681168	1.98674	1.30557	2.17145	2.17145	1.91007	2.6169	1.04676	2.6169	0.377374	0.424545
	509	49	0.849942	0.535149	0.786983	1.41263	0.765174	0.294298	1.01521	0.401361	0.991599	0.765174	0.529736	0.667074	0.566628	1.65266	1.08604	1.80631	1.80631	1.58889	2.1992	0.879681	2.1992	0.313917	0.353157
	727	53	1.26725	0.797901	1.17338	2.10621	1.14087	0.438794	1.51366	0.598425	1.47846	1.14087	0.78983	0.994601	0.844836	2.4641	1.61927	2.69319	2.69319	2.36901	3.2359	1.29436	3.2359	0.468047	0.526553
	750	56	1.2894	0.811846	1.19389	2.14303	1.16081	0.446464	1.54012	0.608885	1.5043	1.16081	0.803634	1.01198	0.859602	2.50717	1.64757	2.74026	2.74026	2.41042	3.30635	1.32254	3.30635	0.476228	0.535756
	728	58	1.22689	0.772486	1.13601	2.03913	1.10453	0.424818	1.46545	0.579364	1.43137	1.10453	0.764672	0.96292	0.817926	2.38562	1.56769	2.60741	2.60741	2.29355	3.16544	1.26618	3.16544	0.453139	0.509781
	544	55	0.87147	0.548703	0.806917	1.44841	0.784555	0.301752	1.04092	0.411528	1.01672	0.784555	0.543153	0.683971	0.58098	1.69453	1.11355	1.85206	1.85206	1.62913	2.28476	0.913902	2.28476	0.321869	0.362102
	702	52	1.22399	0.770661	1.13332	2.03431	1.10192	0.423814	1.46199	0.577996	1.42799	1.10192	0.762866	0.960646	0.815994	2.37998	1.56399	2.60125	2.60125	2.28813	3.12518	1.25007	3.12518	0.452069	0.508577
	914	55	1.63737	1.03094	1.51608	2.72136	1.47407	0.566949	1.95575	0.773203	1.91027	1.47407	1.02051	1.28508	1.09158	3.18377	2.09219	3.47977	3.47977	3.06091	4.14678	1.65871	4.14678	0.604746	0.680339
	1104	61	1.97975	1.24651	1.8331	3.2904	1.7823	0.6855	2.3647	0.934881	2.30971	1.7823	1.2339	1.5538	1.31983	3.84951	2.52968	4.20739	4.20739	3.70095	5.01237	2.00495	5.01237	0.7312	0.8226
	555	58	0.868779	0.547009	0.804425	1.44394	0.782132	0.30082	1.03771	0.410257	1.01358	0.782132	0.541476	0.681859	0.579186	1.68929	1.11011	1.84634	1.84634	1.6241	2.29482	0.917928	2.29482	0.320875	0.360984
	620	52	1.05425	0.663788	0.976158	1.7522	0.949106	0.365041	1.25924	0.497841	1.22996	0.949106	0.657073	0.827426	0.702834	2.04993	1.3471	2.24051	2.24051	1.97082	2.71252	1.08501	2.71252	0.389377	0.438049
14:00:00	974	57	1.7446	1.09845	1.61537	2.89957	1.5706	0.604077	2.08382	0.823837	2.03536	1.5706	1.08734	1.36924	1.16306	3.39227	2.22921	3.70765	3.70765	3.26136	4.41853	1.76741	4.41853	0.644349	0.724892
	743	57	1.26643	0.797379	1.17262	2.10484	1.14012	0.438508	1.51268	0.598035	1.4775	1.14012	0.789314	0.993951	0.844284	2.4625	1.61821	2.69143	2.69143	2.36746	3.25603	1.30241	3.25603	0.467741	0.526209
	643	55	1.0764	0.677733	0.996667	1.78901	0.969046	0.37271	1.2857	0.5083	1.2558	0.969046	0.670878	0.844809	0.7176	2.093	1.3754	2.28758	2.28758	2.01223	2.78297	1.11319	2.78297	0.397557	0.447252
	485	53	0.766314	0.482494	0.70955	1.27364	0.689886	0.265341	0.915319	0.36187	0.894033	0.689886	0.477614	0.601439	0.510876	1.49005	0.979179	1.62858	1.62858	1.43255	2.01803	0.807213	2.01803	0.28303	0.318409
	468	46	0.790533	0.497743	0.731975	1.31389	0.71169	0.273727	0.944248	0.373307	0.922288	0.71169	0.492708	0.620447	0.527022	1.53715	1.01013	1.68005	1.68005	1.47783	2.03816	0.815265	2.03816	0.291975	0.328472
	555	46	0.970623	0.611133	0.898725	1.6132	0.873819	0.336084	1.15936	0.45835	1.13239	0.873819	0.604951	0.761791	0.647082	1.88732	1.24024	2.06278	2.06278	1.81449	2.47599	0.990396	2.47599	0.35849	0.403301
	612	50	1.05466	0.664048	0.976542	1.75288	0.949479	0.365184	1.25974	0.498036	1.23044	0.949479	0.657331	0.827751	0.70311	2.05074	1.34763	2.24139	2.24139	1.9716	2.70245	1.08098	2.70245	0.38953	0.438221
	346	46	0.537993	0.338736	0.498142	0.89416	0.484337	0.186283	0.642603	0.254052	0.627658	0.484337	0.33531	0.422242	0.358662	1.0461	0.687435	1.14335	1.14335	1.00573	1.4242	0.569679	1.4242	0.198702	0.22354
	767	51	1.36703	0.860721	1.26577	2.27204	1.23069	0.473342	1.63284	0.645541	1.59487	1.23069	0.852015	1.07291	0.911352	2.65811	1.74676	2.90523	2.90523	2.55553	3.46739	1.38696	3.46739	0.504898	0.56801
	758	53	1.33142	0.838304	1.2328	2.21287	1.19864	0.461014	1.59031	0.628728	1.55333	1.19864	0.829824	1.04496	0.887616	2.58888	1.70126	2.82957	2.82957	2.48897	3.3919	1.35676	3.3919	0.491748	0.553216
	784	55	1.36827	0.861503	1.26692	2.2741	1.23181	0.473772	1.63432	0.646127	1.59631	1.23181	0.852789	1.07388	0.91218	2.66052	1.74835	2.90787	2.90787	2.55785	3.49255	1.39702	3.49255	0.505357	0.568526
	507	55	0.79488	0.50048	0.736	1.32111	0.715603	0.275232	0.94944	0.37536	0.92736	0.715603	0.495418	0.623859	0.52992	1.5456	1.01568	1.68929	1.68929	1.48595	2.09855	0.839421	2.09855	0.293581	0.330278
15:00:00	784	56	1.35978	0.85616	1.25906	2.26	1.22417	0.470833	1.62419	0.64212	1.58641	1.22417	0.8475	1.06722	0.906522	2.64402	1.7375	2.88983	2.88983	2.54198	3.47746	1.39098	3.47746	0.502222	0.565
	374	53	0.536544	0.337824	0.4968	0.891752	0.483032	0.185782	0.640872	0.253368	0.625968	0.483032	0.334407	0.421105	0.357696	1.04328	0.685584	1.14027	1.14027	1.00302	1.45942	0.58377	1.45942	0.198167	0.222938
	379	50	0.572355	0.360372	0.529958	0.951271	0.515272	0.198181	0.683646	0.270279	0.667747	0.515272	0.356726	0.449211	0.38157	1.11291	0.731342	1.21638	1.21638	1.06996	1.52988	0.611952	1.52988	0.211393	0.237818
	658	50	1.14988	0.724002	1.06471	1.91114	1.0352	0.398155	1.37347	0.543001	1.34153	1.0352	0.716678	0.902484	0.76659	2.23589	1.4693	2.44376	2.44376	2.1496	2.93395	1.17358	2.93395	0.424698	0.477786
	786	54	1.3809	0.869454	1.27861	2.29509	1.24317	0.478144	1.6494	0.65209	1.61105	1.24317	0.860659	1.08379	0.920598	2.68508	1.76448	2.93471	2.93471	2.58145	3.51772	1.40709	3.51772	0.51002	0.573773
	650	54	1.09938	0.6922	1.01794	1.8272	0.989731	0.380666	1.31314	0.51915	1.28261	0.989731	0.685199	0.862843	0.732918	2.13768	1.40476	2.33642	2.33642	2.05518	2.8333	1.13332	2.8333	0.406044	0.456799
	623	51	1.06895	0.673041	0.989767	1.77662	0.962337	0.37013	1.2768	0.504781	1.24711	0.962337	0.666233	0.838961	0.712632	2.07851	1.36588	2.27175	2.27175	1.9983	2.74271	1.09708	2.74271	0.394805	0.444156
	727	58	1.22482	0.771182	1.13409	2.03568	1.10266	0.424101	1.46298	0.578387	1.42896	1.10266	0.763382	0.961296	0.816546	2.38159	1.56505	2.60301	2.60301	2.28968	3.16041	1.26416	3.16041	0.452374	0.508921
	591	54	0.977247	0.615304	0.904858	1.62421	0.879782	0.338378	1.16727	0.461478	1.14012	0.879782	0.60908	0.766989	0.651498	1.9002	1.2487	2.07686	2.07686	1.82687	2.53638	1.01455	2.53638	0.360936	0.406053
	587	52	0.985941	0.620778	0.912908	1.63866	0.887609	0.341388	1.17765	0.465583	1.15026	0.887609	0.614498	0.773813	0.657294	1.91711	1.25981	2.09534	2.09534	1.84312	2.54644	1.01858	2.54644	0.364147	0.409666
	687	51	1.20143	0.756455	1.11243	1.99681	1.0816	0.416002	1.43504	0.567341	1.40167	1.0816	0.748803	0.942937	0.800952	2.33611	1.53516	2.5533	2.5533	2.24595	3.06479	1.22592	3.06479	0.443735	0.499202
	500	48	0.839799	0.528762	0.777592	1.39577	0.756042	0.290785	1.00309	0.396572	0.979765	0.756042	0.523414	0.659114	0.559866	1.63294	1.07308	1.78476	1.78476	1.56992	2.16901	0.867603	2.16901	0.310171	0.348943
16:00:00	433	46	0.718083	0.452126	0.664892	1.19347	0.646465	0.248641	0.85771	0.339095	0.837763	0.646465	0.447553	0.563585	0.478722	1.39627	0.91755	1.52608	1.52608	1.34239	1.86202	0.74481	1.86202	0.265217	0.298369
	432	44	0.732987	0.46151	0.678692	1.21825	0.659883	0.253801	0.875512	0.346133	0.855151	0.659883	0.456842	0.575283	0.488658	1.42525	0.936594	1.55776	1.55776	1.37025	1.88719	0.754875	1.88719	0.270721	0.304561
	344	43	0.559314	0.352161	0.517883	0.929596	0.503531	0.193666	0.668069	0.26412	0.652533	0.503531	0.348599	0.438976	0.372876	1.08755	0.714679	1.18866	1.18866	1.04558	1.45942	0.58377	1.45942	0.206577	0.232399
	395	43	0.664884	0.418631	0.615633	1.10506	0.598572	0.23022	0.794167	0.313973	0.775698	0.598572	0.414396	0.521832	0.443256	1.29283	0.849574	1.41302	1.41302	1.24294	1.71608	0.686433	1.71608	0.245568	0.276264
	419	44	0.706077	0.444567	0.653775	1.17352	0.635657	0.244483	0.84337	0.333425	0.823756	0.635657	0.44007	0.554162	0.470718	1.37293	0.902209	1.50057	1.50057	1.31994	1.82176	0.728706	1.82176	0.260782	0.29338
	423	43	0.722844	0.455124	0.6693	1.20139	0.650752	0.250289	0.863397	0.341343	0.843318	0.650752	0.45052	0.567322	0.481896	1.40553	0.923634	1.5362	1.5362	1.35129	1.85699	0.742797	1.85699	0.266975	0.300347
	506	45	0.87768	0.552613	0.812667	1.45873	0.790145	0.303902	1.04834	0.41446	1.02396	0.790145	0.547024	0.688845	0.58512	1.7066	1.12148	1.86526	1.86526	1.64074	2.24449	0.897798	2.24449	0.324162	0.364682
	473	45	0.80937	0.509603	0.749417	1.3452	0.728648	0.280249	0.966747	0.382202	0.944265	0.728648	0.504449	0.635232	0.53958	1.57377	1.03419	1.72009	1.72009	1.51304	2.07842	0.831369	2.07842	0.298933	0.336299
	460	45	0.78246	0.49266	0.7245	1.30047	0.704422	0.270931	0.934605	0.369495	0.91287	0.704422	0.487677	0.614111	0.52164	1.52145	0.99981	1.6629	1.6629	1.46273	2.013	0.8052	2.013	0.288994	0.325118
	408	45	0.67482	0.424887	0.624833	1.12157	0.607517	0.23366	0.806035	0.318665	0.78729	0.607517	0.420589	0.52963	0.44988	1.31215	0.86227	1.43414	1.43414	1.26151	1.75131	0.700524	1.75131	0.249238	0.280393
	513	45	0.89217	0.561737	0.826083	1.48281	0.80319	0.308919	1.06565	0.421302	1.04086	0.80319	0.556055	0.700217	0.59478	1.73477	1.13999	1.89606	1.89606	1.66783	2.27972	0.911889	2.27972	0.329514	0.370703
	640	47	1.13809	0.716573	1.05378	1.89153	1.02458	0.394069	1.35938	0.53743	1.32777	1.02458	0.709324	0.893223	0.758724	2.21294	1.45422	2.41868	2.41868	2.12754	2.88865	1.15546	2.88865	0.42034	0.472883
17:00:00	683	50	1.20164	0.756585	1.11262	1.99715	1.08179	0.416073	1.43529	0.567439	1.40191	1.08179	0.748932	0.9431	0.80109	2.33651	1.53542	2.55374	2.55374	2.24634	3.05976	1.2239	3.05976	0.443812	0.499288
	489	50	0.800055	0.503738	0.740792	1.32971	0.720262	0.277024	0.955621	0.377804	0.933397	0.720262	0.498643	0.627921	0.53337	1.55566	1.02229	1.70029	1.70029	1.49563	2.08345	0.833382	2.08345	0.295492	0.332429
	553	48	0.949509	0.597839	0.879175	1.57811	0.85481	0.328773	1.13414	0.448379	1.10776	0.85481	0.591792	0.745219	0.633006	1.84627	1.21326	2.01791	2.01791	1.77502	2.43573	0.974292	2.43573	0.350691	0.394528
	692	51	1.21178	0.762971	1.12202	2.01401	1.09092	0.419585	1.4474	0.572228	1.41374	1.09092	0.755254	0.95106	0.807852	2.35623	1.54838	2.57529	2.57529	2.2653	3.08995	1.23598	3.08995	0.447558	0.503503
	593	51	1.00685	0.633941	0.932267	1.67341	0.906431	0.348627	1.20262	0.475456	1.17466	0.906431	0.627529	0.790222	0.671232	1.95776	1.28653	2.13977	2.13977	1.88221	2.59174	1.03669	2.59174	0.371869	0.418353
	608	53	1.02092	0.642804	0.9453	1.69681	0.919103	0.353501	1.21944	0.482103	1.19108	0.919103	0.636302	0.801269	0.680616	1.98513	1.30451	2.16969	2.16969	1.90852	2.63703	1.05481	2.63703	0.377068	0.424201
	462	51	0.735678	0.463205	0.681183	1.22272	0.662306	0.254733	0.878726	0.347403	0.858291	0.662306	0.458519	0.577395	0.490452	1.43049	0.940033	1.56348	1.56348	1.37528	1.93248	0.772992	1.93248	0.271715	0.30568
	274	46	0.388953	0.244896	0.360142	0.646451	0.350161	0.134677	0.464583	0.183672	0.453778	0.350161	0.242419	0.305269	0.259302	0.756297	0.496996	0.82661	0.82661	0.72711	1.06186	0.424743	1.06186	0.143656	0.161613
	116	41	0.104328	0.065688	0.0966	0.173396	0.0939229	0.0361242	0.124614	0.049266	0.121716	0.0939229	0.0650236	0.0818815	0.069552	0.20286	0.133308	0.22172	0.22172	0.195031	0.34221	0.136884	0.34221	0.0385325	0.043349
	157	39	0.206172	0.129812	0.1909	0.342664	0.18561	0.0713883	0.246261	0.097359	0.240534	0.18561	0.128499	0.161813	0.137448	0.40089	0.263442	0.43816	0.43816	0.385419	0.578737	0.231495	0.578737	0.0761475	0.085666
	128	39	0.146142	0.0920153	0.135317	0.242892	0.131567	0.0506025	0.174558	0.0690115	0.170499	0.131567	0.0910846	0.114699	0.097428	0.284165	0.186737	0.310584	0.310584	0.273198	0.432795	0.173118	0.432795	0.0539761	0.0607231
	105	38	0.107019	0.0673823	0.0990917	0.177869	0.0963455	0.037056	0.127828	0.0505367	0.124855	0.0963455	0.0667008	0.0839935	0.071346	0.208092	0.136746	0.227439	0.227439	0.200062	0.332145	0.132858	0.332145	0.0395264	0.0444672
18:00:00	110	38	0.117369	0.073899	0.108675	0.195071	0.105663	0.0406397	0.140191	0.0554242	0.13693	0.105663	0.0731515	0.0921167	0.078246	0.228217	0.149971	0.249435	0.249435	0.21941	0.357308	0.142923	0.357308	0.043349	0.0487677
	119	38	0.135999	0.085629	0.125925	0.226034	0.122435	0.0470905	0.162443	0.0642217	0.158665	0.122435	0.0847629	0.106738	0.090666	0.264442	0.173776	0.289027	0.289027	0.254237	0.4026	0.16104	0.4026	0.0502298	0.0565086
	79	35	0.07866	0.0495267	0.0728333	0.130735	0.0708149	0.0272365	0.093955	0.037145	0.09177	0.0708149	0.0490257	0.0617361	0.05244	0.15295	0.10051	0.16717	0.16717	0.147047	0.246592	0.098637	0.246592	0.0290523	0.0326838
	78	27	0.144486	0.0909727	0.133783	0.24014	0.130076	0.0500292	0.17258	0.0682295	0.168567	0.130076	0.0900525	0.113399	0.096324	0.280945	0.184621	0.307064	0.307064	0.270103	0.36234	0.144936	0.36234	0.0533644	0.060035
	79	27	0.146556	0.092276	0.1357	0.24358	0.131939	0.0507459	0.175053	0.069207	0.170982	0.131939	0.0913426	0.115024	0.097704	0.28497	0.187266	0.311463	0.311463	0.273972	0.367372	0.146949	0.367372	0.054129	0.0608951
	54	27	0.094806	0.0596927	0.0877833	0.15757	0.0853506	0.0328271	0.11324	0.0447695	0.110607	0.0853506	0.0590889	0.0744082	0.063204	0.184345	0.121141	0.201483	0.201483	0.177231	0.24156	0.096624	0.24156	0.0350156	0.0393926
	39	27	0.063756	0.0401427	0.0590333	0.105964	0.0573973	0.0220759	0.076153	0.030107	0.074382	0.0573973	0.0397366	0.0500387	0.042504	0.12397	0.081466	0.135495	0.135495	0.119186	0.166072	0.066429	0.166072	0.0235476	0.0264911
	37	26	0.068103	0.0428797	0.0630583	0.113189	0.0613108	0.0235811	0.0813452	0.0321597	0.0794535	0.0613108	0.0424459	0.0534504	0.045402	0.132422	0.0870205	0.144734	0.144734	0.127312	0.171105	0.068442	0.171105	0.0251531	0.0282973
	41	27	0.067896	0.0427493	0.0628667	0.112845	0.0611244	0.0235094	0.081098	0.032062	0.079212	0.0611244	0.0423169	0.053288	0.045264	0.13202	0.086756	0.144294	0.144294	0.126925	0.176138	0.070455	0.176138	0.0250767	0.0282113
	32	27	0.049266	0.0310193	0.0456167	0.0818815	0.0443525	0.0170586	0.0588455	0.0232645	0.057477	0.0443525	0.0307056	0.0386663	0.032844	0.095795	0.062951	0.104701	0.104701	0.0920981	0.130845	0.052338	0.130845	0.0181959	0.0204704
	25	28	0.026289	0.0165523	0.0243417	0.0436931	0.0236671	0.00910272	0.0314007	0.0124142	0.0306705	0.0236671	0.0163849	0.0206328	0.017526	0.0511175	0.0335915	0.0558698	0.0558698	0.0491448	0.08052	0.032208	0.08052	0.00970957	0.0109233
	10	29	0	0	0	0	0	0	0	0	0	0	0	0	0	0	0	0	0	0	0	0	0	0	0
		Units Estimated	88	55	82	147	79	30	105	41	103	79	55	69	59	172	113	188	188	165	229	91	229	32	36

## Sheet: 14-7
Time stamp	I	T	E1	E2	E3	M1	M2	M3	I1	I2	I3	I4	I5	I6	G1	G2	G3	C1	C2	C3	R1	R2	R3	L1	F1
			27	17	25	43.92	23.79	9.15	32.25	12.75	31.5	23.79	16.47	20.74	18	52.5	34.5	56.16	56.16	49.4	61	24.4	61	9.76	10.98
7AM	2	27	0	0	0	0	0	0	0	0	0	0	0	0	0	0	0	0	0	0	0	0	0	0	0
	4	27	0	0	0	0	0	0	0	0	0	0	0	0	0	0	0	0	0	0	0	0	0	0	0
	6	27	0	0	0	0	0	0	0	0	0	0	0	0	0	0	0	0	0	0	0	0	0	0	0
	10	27	0.003726	0.002346	0.00345	0.00619272	0.00335439	0.00129015	0.0044505	0.0017595	0.004347	0.00335439	0.00232227	0.00292434	0.002484	0.007245	0.004761	0.00791856	0.00791856	0.0069654	0.02013	0.008052	0.02013	0.00137616	0.00154818
	16	27	0.016146	0.010166	0.01495	0.0268351	0.0145357	0.00559065	0.0192855	0.0076245	0.018837	0.0145357	0.0100632	0.0126721	0.010764	0.031395	0.020631	0.0343138	0.0343138	0.0301834	0.050325	0.02013	0.050325	0.00596336	0.00670878
	20	27	0.024426	0.0153793	0.0226167	0.0405967	0.0219899	0.00845765	0.0291755	0.0115345	0.028497	0.0219899	0.0152238	0.0191707	0.016284	0.047495	0.031211	0.0519106	0.0519106	0.0456621	0.070455	0.028182	0.070455	0.00902149	0.0101492
	28	27	0.040986	0.025806	0.03795	0.0681199	0.0368983	0.0141916	0.0489555	0.0193545	0.047817	0.0368983	0.025545	0.0321677	0.027324	0.079695	0.052371	0.0871042	0.0871042	0.0766194	0.110715	0.044286	0.110715	0.0151378	0.01703
	40	27	0.065826	0.041446	0.06095	0.109405	0.0592609	0.0227926	0.0786255	0.0310845	0.076797	0.0592609	0.0410268	0.0516633	0.043884	0.127995	0.084111	0.139895	0.139895	0.123055	0.171105	0.068442	0.171105	0.0243122	0.0273512
	48	28	0.073899	0.046529	0.068425	0.122822	0.0665287	0.025588	0.0882682	0.0348967	0.0862155	0.0665287	0.0460584	0.0579994	0.049266	0.143692	0.0944265	0.157051	0.157051	0.138147	0.196267	0.078507	0.196267	0.0272938	0.0307056
	57	28	0.092529	0.058259	0.085675	0.153786	0.0833007	0.0320387	0.110521	0.0436942	0.10795	0.0833007	0.0576697	0.0726211	0.061686	0.179918	0.118232	0.196644	0.196644	0.172974	0.24156	0.096624	0.24156	0.0341746	0.0384465
	68	28	0.115299	0.0725957	0.106758	0.19163	0.1038	0.039923	0.137718	0.0544467	0.134515	0.1038	0.0718614	0.0904921	0.076866	0.224192	0.147326	0.245035	0.245035	0.21554	0.296918	0.118767	0.296918	0.0425845	0.0479076
	74	29	0.119232	0.075072	0.1104	0.198167	0.10734	0.0412848	0.142416	0.056304	0.139104	0.10734	0.0743126	0.0935789	0.079488	0.23184	0.152352	0.253394	0.253394	0.222893	0.312015	0.124806	0.312015	0.0440371	0.0495418
08:00:00	74	29	0.119232	0.075072	0.1104	0.198167	0.10734	0.0412848	0.142416	0.056304	0.139104	0.10734	0.0743126	0.0935789	0.079488	0.23184	0.152352	0.253394	0.253394	0.222893	0.312015	0.124806	0.312015	0.0440371	0.0495418
	73	29	0.117162	0.0737687	0.108483	0.194727	0.105477	0.040568	0.139943	0.0553265	0.136689	0.105477	0.0730225	0.0919542	0.078108	0.227815	0.149707	0.248995	0.248995	0.219023	0.306982	0.122793	0.306982	0.0432726	0.0486817
	74	30	0.110745	0.0697283	0.102542	0.184061	0.0996999	0.0383461	0.132279	0.0522962	0.129202	0.0996999	0.069023	0.0869179	0.07383	0.215337	0.141507	0.235357	0.235357	0.207027	0.296917	0.118767	0.296917	0.0409025	0.0460153
	82	30	0.127305	0.080155	0.117875	0.211585	0.114608	0.0440801	0.152059	0.0601162	0.148522	0.114608	0.0793442	0.0999149	0.08487	0.247537	0.162667	0.270551	0.270551	0.237984	0.337178	0.134871	0.337178	0.0470188	0.0528961
	94	30	0.152145	0.095795	0.140875	0.252869	0.136971	0.0526811	0.181729	0.0718462	0.177502	0.136971	0.094826	0.119411	0.10143	0.295837	0.194407	0.323341	0.323341	0.28442	0.397567	0.159027	0.397567	0.0561932	0.0632173
	107	30	0.179055	0.112738	0.165792	0.297595	0.161197	0.0619989	0.213871	0.0845537	0.208897	0.161197	0.111598	0.140531	0.11937	0.348162	0.228792	0.380531	0.380531	0.334726	0.46299	0.185196	0.46299	0.0661321	0.0743986
	120	31	0.197478	0.124338	0.18285	0.328214	0.177783	0.0683779	0.235876	0.0932535	0.230391	0.177783	0.12308	0.15499	0.131652	0.383985	0.252333	0.419684	0.419684	0.369166	0.513315	0.205326	0.513315	0.0729365	0.0820535
	131	31	0.220248	0.138675	0.203933	0.366059	0.198282	0.0762622	0.263074	0.104006	0.256956	0.198282	0.137272	0.172861	0.146832	0.42826	0.281428	0.468075	0.468075	0.411733	0.568672	0.227469	0.568672	0.0813463	0.0915146
	140	32	0.230391	0.145061	0.213325	0.382917	0.207413	0.0797743	0.275189	0.108796	0.26879	0.207413	0.143594	0.180822	0.153594	0.447983	0.294388	0.489631	0.489631	0.430694	0.598867	0.239547	0.598867	0.0850926	0.0957291
	147	32	0.244881	0.154184	0.226742	0.406999	0.220458	0.0847915	0.292497	0.115638	0.285694	0.220458	0.152625	0.192194	0.163254	0.476157	0.312903	0.520425	0.520425	0.457782	0.634095	0.253638	0.634095	0.0904443	0.10175
	155	33	0.252954	0.159267	0.234217	0.420417	0.227726	0.0875868	0.302139	0.11945	0.295113	0.227726	0.157656	0.19853	0.168636	0.491855	0.323219	0.537582	0.537582	0.472873	0.659257	0.263703	0.659257	0.093426	0.105104
	158	34	0.250677	0.157834	0.232108	0.416632	0.225676	0.0867984	0.29942	0.118375	0.292456	0.225676	0.156237	0.196743	0.167118	0.487427	0.320309	0.532743	0.532743	0.468617	0.659257	0.263703	0.659257	0.092585	0.104158
09:00:00	146	34	0.225837	0.142194	0.209108	0.375348	0.203313	0.0781974	0.26975	0.106645	0.263476	0.203313	0.140755	0.177247	0.150558	0.439127	0.288569	0.479953	0.479953	0.422181	0.598867	0.239547	0.598867	0.0834106	0.0938369
	124	33	0.188784	0.118864	0.1748	0.313764	0.169956	0.0653676	0.225492	0.089148	0.220248	0.169956	0.117662	0.148167	0.125856	0.36708	0.241224	0.401207	0.401207	0.352914	0.50325	0.2013	0.50325	0.0697254	0.0784411
	121	33	0.182574	0.114954	0.16905	0.303443	0.164365	0.0632173	0.218075	0.0862155	0.213003	0.164365	0.113791	0.143293	0.121716	0.355005	0.233289	0.388009	0.388009	0.341305	0.488152	0.195261	0.488152	0.0674318	0.0758608
	152	33	0.246744	0.155357	0.228467	0.410096	0.222135	0.0854366	0.294722	0.116518	0.287868	0.222135	0.153786	0.193656	0.164496	0.47978	0.315284	0.524385	0.524385	0.461264	0.64416	0.257664	0.64416	0.0911324	0.102524
	167	33	0.277794	0.174907	0.257217	0.461702	0.250088	0.0961879	0.331809	0.131181	0.324093	0.250088	0.173138	0.218026	0.185196	0.540155	0.354959	0.590373	0.590373	0.519309	0.719647	0.287859	0.719647	0.1026	0.115425
	175	34	0.285867	0.17999	0.264692	0.475119	0.257356	0.0989832	0.341452	0.134993	0.333511	0.257356	0.17817	0.224362	0.190578	0.555852	0.365275	0.60753	0.60753	0.534401	0.74481	0.297924	0.74481	0.105582	0.11878
	177	34	0.290007	0.182597	0.268525	0.482	0.261083	0.100417	0.346397	0.136948	0.338341	0.261083	0.18075	0.227611	0.193338	0.563902	0.370564	0.616328	0.616328	0.54214	0.754875	0.30195	0.754875	0.107111	0.1205
	207	34	0.352107	0.221697	0.326025	0.585212	0.31699	0.121919	0.420572	0.166273	0.410791	0.31699	0.219455	0.27635	0.234738	0.684652	0.449914	0.748304	0.748304	0.65823	0.90585	0.36234	0.90585	0.130047	0.146303
	227	35	0.38502	0.24242	0.3565	0.639914	0.34662	0.133315	0.459885	0.181815	0.44919	0.34662	0.239968	0.302182	0.25668	0.74865	0.49197	0.818251	0.818251	0.719758	0.991402	0.396561	0.991402	0.142203	0.159979
	236	36	0.395163	0.248806	0.365892	0.656772	0.355752	0.136828	0.472	0.186605	0.461023	0.355752	0.24629	0.310143	0.263442	0.768372	0.50493	0.839807	0.839807	0.738719	1.0216	0.408639	1.0216	0.145949	0.164193
	227	36	0.376533	0.237076	0.348642	0.625809	0.33898	0.130377	0.449748	0.177807	0.439288	0.33898	0.234678	0.295521	0.251022	0.732147	0.481125	0.800214	0.800214	0.703892	0.976305	0.390522	0.976305	0.139069	0.156452
	258	37	0.432216	0.272136	0.4002	0.718356	0.389109	0.149657	0.516258	0.204102	0.504252	0.389109	0.269383	0.339223	0.288144	0.84042	0.552276	0.918553	0.918553	0.807986	1.11721	0.446886	1.11721	0.159635	0.179589
10:00:00	279	37	0.475686	0.299506	0.44045	0.790604	0.428244	0.164709	0.56818	0.224629	0.554967	0.428244	0.296476	0.373341	0.317124	0.924945	0.607821	1.01094	1.01094	0.889249	1.2229	0.489159	1.2229	0.17569	0.197651
	284	37	0.486036	0.306023	0.450033	0.807806	0.437562	0.168293	0.580543	0.229517	0.567042	0.437562	0.302927	0.381464	0.324024	0.94507	0.621046	1.03293	1.03293	0.908598	1.24806	0.499224	1.24806	0.179512	0.201951
	278	38	0.465129	0.292859	0.430675	0.773058	0.41874	0.161054	0.555571	0.219644	0.54265	0.41874	0.289897	0.365055	0.310086	0.904417	0.594332	0.9885	0.9885	0.869514	1.20277	0.481107	1.20277	0.171791	0.193264
	287	38	0.483759	0.304589	0.447925	0.804021	0.435512	0.167504	0.577823	0.228442	0.564385	0.435512	0.301508	0.379677	0.322506	0.940642	0.618136	1.02809	1.02809	0.904341	1.24806	0.499224	1.24806	0.178671	0.201005
	292	39	0.485622	0.305762	0.44965	0.807118	0.437189	0.16815	0.580048	0.229321	0.566559	0.437189	0.302669	0.381139	0.323748	0.944265	0.620517	1.03205	1.03205	0.907824	1.25812	0.50325	1.25812	0.17936	0.201779
	302	39	0.506322	0.318795	0.468817	0.841522	0.455824	0.175317	0.604773	0.239096	0.590709	0.455824	0.315571	0.397385	0.337548	0.984515	0.646967	1.07604	1.07604	0.94652	1.30845	0.52338	1.30845	0.187005	0.21038
	321	39	0.545652	0.343559	0.505233	0.906889	0.491232	0.188935	0.651751	0.257669	0.636594	0.491232	0.340084	0.428253	0.363768	1.06099	0.697222	1.15963	1.15963	1.02004	1.40407	0.561627	1.40407	0.201531	0.226722
	327	40	0.549585	0.346035	0.508875	0.913426	0.494773	0.190297	0.656449	0.259526	0.641182	0.494773	0.342535	0.43134	0.36639	1.06864	0.702248	1.16799	1.16799	1.0274	1.41917	0.567666	1.41917	0.202984	0.228357
	311	41	0.507978	0.319838	0.47035	0.844274	0.457315	0.17589	0.606751	0.239878	0.592641	0.457315	0.316603	0.398685	0.338652	0.987735	0.649083	1.07956	1.07956	0.949616	1.32355	0.529419	1.32355	0.187616	0.211069
	331	41	0.549378	0.345905	0.508683	0.913082	0.494586	0.190225	0.656201	0.259429	0.640941	0.494586	0.342406	0.431178	0.366252	1.06824	0.701983	1.16755	1.16755	1.02701	1.4242	0.569679	1.4242	0.202907	0.228271
	369	41	0.628038	0.395431	0.581517	1.04382	0.565401	0.217462	0.750157	0.296573	0.732711	0.565401	0.391432	0.492914	0.418692	1.22118	0.802493	1.33472	1.33472	1.17406	1.61543	0.646173	1.61543	0.231959	0.260954
	370	42	0.621621	0.391391	0.575575	1.03315	0.559624	0.21524	0.742492	0.293543	0.725224	0.559624	0.387432	0.487877	0.414414	1.20871	0.794293	1.32108	1.32108	1.16206	1.60537	0.642147	1.60537	0.229589	0.258288
11:00:00	364	42	0.609201	0.383571	0.564075	1.01251	0.548443	0.21094	0.727657	0.287678	0.710734	0.548443	0.379691	0.47813	0.406134	1.18456	0.778423	1.29468	1.29468	1.13884	1.57517	0.630069	1.57517	0.225002	0.253127
	326	42	0.530541	0.334044	0.491242	0.881775	0.477628	0.183703	0.633702	0.250533	0.618964	0.477628	0.330665	0.416394	0.353694	1.03161	0.677913	1.12751	1.12751	0.991796	1.38394	0.553575	1.38394	0.19595	0.220444
	302	40	0.497835	0.313452	0.460958	0.827416	0.448184	0.172378	0.594636	0.235089	0.580807	0.448184	0.310281	0.390724	0.33189	0.968012	0.636122	1.05801	1.05801	0.930655	1.29335	0.517341	1.29335	0.18387	0.206854
	309	41	0.503838	0.317231	0.466517	0.837393	0.453588	0.174457	0.601807	0.237924	0.587811	0.453588	0.314023	0.395436	0.335892	0.979685	0.643793	1.07077	1.07077	0.941877	1.31348	0.525393	1.31348	0.186087	0.209348
	327	40	0.549585	0.346035	0.508875	0.913426	0.494773	0.190297	0.656449	0.259526	0.641182	0.494773	0.342535	0.43134	0.36639	1.06864	0.702248	1.16799	1.16799	1.0274	1.41917	0.567666	1.41917	0.202984	0.228357
	342	40	0.580635	0.365585	0.537625	0.965032	0.522726	0.201048	0.693536	0.274189	0.677408	0.522726	0.361887	0.45571	0.38709	1.12901	0.741923	1.23398	1.23398	1.08544	1.49465	0.597861	1.49465	0.214452	0.241258
	351	40	0.599265	0.377315	0.554875	0.995996	0.539498	0.207499	0.715789	0.282986	0.699142	0.539498	0.373498	0.470331	0.39951	1.16524	0.765728	1.27357	1.27357	1.12027	1.53994	0.615978	1.53994	0.221332	0.248999
	319	40	0.533025	0.335608	0.493542	0.885903	0.479864	0.184563	0.636669	0.251706	0.621862	0.479864	0.332214	0.418343	0.35535	1.03644	0.681088	1.13279	1.13279	0.996439	1.37891	0.551562	1.37891	0.196867	0.221476
	458	42	0.803781	0.506084	0.744242	1.33591	0.723616	0.278314	0.960072	0.379563	0.937744	0.723616	0.500965	0.630845	0.535854	1.56291	1.02705	1.70821	1.70821	1.50259	2.04823	0.819291	2.04823	0.296868	0.333977
	451	44	0.772317	0.486274	0.715108	1.28361	0.695291	0.267419	0.92249	0.364705	0.901036	0.695291	0.481355	0.606151	0.514878	1.50173	0.986849	1.64134	1.64134	1.44377	1.9828	0.793122	1.9828	0.285247	0.320903
	405	43	0.685584	0.431664	0.6348	1.13946	0.617208	0.237388	0.818892	0.323748	0.799848	0.617208	0.427298	0.538079	0.457056	1.33308	0.876024	1.45702	1.45702	1.28163	1.76641	0.706563	1.76641	0.253213	0.284865
	331	40	0.557865	0.351248	0.516542	0.927188	0.502227	0.193164	0.666339	0.263436	0.650842	0.502227	0.347695	0.437839	0.37191	1.08474	0.712827	1.18558	1.18558	1.04288	1.43929	0.575718	1.43929	0.206042	0.231797
12 noon	287	40	0.466785	0.293902	0.432208	0.77581	0.420231	0.161627	0.557549	0.220426	0.544582	0.420231	0.290929	0.366355	0.31119	0.907637	0.596447	0.99202	0.99202	0.87261	1.21786	0.487146	1.21786	0.172402	0.193953
	278	39	0.456642	0.287515	0.422817	0.758952	0.411099	0.158115	0.545434	0.215636	0.532749	0.411099	0.284607	0.358394	0.304428	0.887915	0.583487	0.970464	0.970464	0.853648	1.18767	0.475068	1.18767	0.168656	0.189738
	271	39	0.442152	0.278392	0.4094	0.734869	0.398054	0.153098	0.528126	0.208794	0.515844	0.398054	0.275576	0.347022	0.294768	0.85974	0.564972	0.939669	0.939669	0.826561	1.15244	0.460977	1.15244	0.163304	0.183717
	274	39	0.448362	0.282302	0.41515	0.745191	0.403645	0.155248	0.535543	0.211727	0.523089	0.403645	0.279446	0.351896	0.298908	0.871815	0.572907	0.952867	0.952867	0.83817	1.16754	0.467016	1.16754	0.165598	0.186298
	285	38	0.479619	0.301982	0.444092	0.797141	0.431785	0.166071	0.572878	0.226487	0.559555	0.431785	0.298928	0.376428	0.319746	0.932592	0.612846	1.01929	1.01929	0.896602	1.23799	0.495198	1.23799	0.177142	0.199285
	279	39	0.458712	0.288819	0.424733	0.762393	0.412963	0.158832	0.547906	0.216614	0.535164	0.412963	0.285897	0.360019	0.305808	0.89194	0.586132	0.974863	0.974863	0.857518	1.1927	0.477081	1.1927	0.169421	0.190598
	291	39	0.483552	0.304459	0.447733	0.803677	0.435325	0.167433	0.577576	0.228344	0.564144	0.435325	0.301379	0.379514	0.322368	0.94024	0.617872	1.02765	1.02765	0.903954	1.25309	0.501237	1.25309	0.178595	0.200919
	297	38	0.504459	0.317622	0.467092	0.838425	0.454147	0.174672	0.602548	0.238217	0.588535	0.454147	0.31441	0.395923	0.336306	0.980892	0.644586	1.07209	1.07209	0.943038	1.29838	0.519354	1.29838	0.186317	0.209606
	297	39	0.495972	0.312279	0.459233	0.82432	0.446507	0.171733	0.592411	0.234209	0.578634	0.446507	0.30912	0.389262	0.330648	0.96439	0.633742	1.05405	1.05405	0.927172	1.28329	0.513315	1.28329	0.183182	0.20608
	303	39	0.508392	0.320099	0.470733	0.844962	0.457688	0.176034	0.607246	0.240074	0.593124	0.457688	0.316861	0.39901	0.338928	0.98854	0.649612	1.08044	1.08044	0.95039	1.31348	0.525393	1.31348	0.187769	0.211241
	305	39	0.512532	0.322705	0.474567	0.851843	0.461415	0.177467	0.612191	0.242029	0.597954	0.461415	0.319441	0.402259	0.341688	0.99659	0.654902	1.08924	1.08924	0.958129	1.32355	0.529419	1.32355	0.189298	0.212961
	306	39	0.514602	0.324009	0.476483	0.855283	0.463279	0.178184	0.614664	0.243006	0.600369	0.463279	0.320731	0.403884	0.343068	1.00061	0.657547	1.09364	1.09364	0.961999	1.32858	0.531432	1.32858	0.190063	0.213821
13:00:00	302	39	0.506322	0.318795	0.468817	0.841522	0.455824	0.175317	0.604773	0.239096	0.590709	0.455824	0.315571	0.397385	0.337548	0.984515	0.646967	1.07604	1.07604	0.94652	1.30845	0.52338	1.30845	0.187005	0.21038
	319	39	0.541512	0.340952	0.5014	0.900009	0.487505	0.187502	0.646806	0.255714	0.631764	0.487505	0.337503	0.425004	0.361008	1.05294	0.691932	1.15083	1.15083	1.0123	1.394	0.557601	1.394	0.200002	0.225002
	345	39	0.595332	0.374839	0.551233	0.989459	0.535957	0.206137	0.711091	0.281129	0.694554	0.535957	0.371047	0.467245	0.396888	1.15759	0.760702	1.26521	1.26521	1.11292	1.52485	0.609939	1.52485	0.21988	0.247365
	367	40	0.632385	0.398168	0.585542	1.05104	0.569315	0.218967	0.755349	0.298626	0.737783	0.569315	0.394141	0.496325	0.42159	1.22964	0.808047	1.34396	1.34396	1.18218	1.62046	0.648186	1.62046	0.233565	0.262761
	372	41	0.634248	0.399341	0.587267	1.05414	0.570992	0.219612	0.757574	0.299506	0.739956	0.570992	0.395302	0.497788	0.422832	1.23326	0.810428	1.34791	1.34791	1.18567	1.63053	0.652212	1.63053	0.234253	0.263535
	373	42	0.627831	0.395301	0.581325	1.04347	0.565215	0.21739	0.749909	0.296476	0.732469	0.565215	0.391302	0.492751	0.418554	1.22078	0.802229	1.33428	1.33428	1.17367	1.62046	0.648186	1.62046	0.231883	0.260868
	414	42	0.712701	0.448738	0.659908	1.18453	0.64162	0.246777	0.851282	0.336553	0.831484	0.64162	0.444199	0.559361	0.475134	1.38581	0.910673	1.51464	1.51464	1.33233	1.8268	0.730719	1.8268	0.263229	0.296132
	438	43	0.753894	0.474674	0.69805	1.25299	0.678705	0.26104	0.900484	0.356005	0.879543	0.678705	0.469873	0.591691	0.502596	1.4659	0.963309	1.60219	1.60219	1.40933	1.93248	0.772992	1.93248	0.278443	0.313248
	379	43	0.631764	0.397777	0.584967	1.05001	0.568755	0.218752	0.754607	0.298333	0.737058	0.568755	0.393754	0.495838	0.421176	1.22843	0.807254	1.34264	1.34264	1.18102	1.63556	0.654225	1.63556	0.233336	0.262503
	343	42	0.565731	0.356201	0.523825	0.940261	0.509308	0.195888	0.675734	0.267151	0.660019	0.509308	0.352598	0.444012	0.377154	1.10003	0.722878	1.2023	1.2023	1.05758	1.46949	0.587796	1.46949	0.208947	0.235065
	423	42	0.731331	0.460468	0.677158	1.21549	0.658392	0.253228	0.873534	0.345351	0.853219	0.658392	0.45581	0.573983	0.487554	1.42203	0.934478	1.55424	1.55424	1.36715	1.87209	0.748836	1.87209	0.27011	0.303873
	397	43	0.669024	0.421237	0.619467	1.11194	0.602299	0.231654	0.799112	0.315928	0.780528	0.602299	0.416976	0.525081	0.446016	1.30088	0.854864	1.42182	1.42182	1.25068	1.72615	0.690459	1.72615	0.247097	0.277984
14:00:00	417	42	0.718911	0.452648	0.665658	1.19485	0.647211	0.248927	0.858699	0.339486	0.838729	0.647211	0.448069	0.564235	0.479274	1.39788	0.918608	1.52784	1.52784	1.34394	1.84189	0.736758	1.84189	0.265522	0.298713
	415	42	0.714771	0.450041	0.661825	1.18797	0.643484	0.247494	0.853754	0.337531	0.833899	0.643484	0.445489	0.560986	0.476514	1.38983	0.913318	1.51904	1.51904	1.3362	1.83183	0.732732	1.83183	0.263993	0.296993
	431	42	0.747891	0.470894	0.692492	1.24302	0.673301	0.258962	0.893314	0.353171	0.872539	0.673301	0.466131	0.58698	0.498594	1.45423	0.955638	1.58943	1.58943	1.39811	1.91235	0.76494	1.91235	0.276226	0.310754
	443	44	0.755757	0.475847	0.699775	1.25609	0.680382	0.261685	0.90271	0.356885	0.881716	0.680382	0.471034	0.593154	0.503838	1.46953	0.965689	1.60615	1.60615	1.41282	1.94254	0.777018	1.94254	0.279131	0.314023
	459	44	0.788877	0.4967	0.730442	1.31114	0.710199	0.273153	0.94227	0.372525	0.920356	0.710199	0.491676	0.619148	0.525918	1.53393	1.00801	1.67654	1.67654	1.47473	2.02306	0.809226	2.02306	0.291364	0.327784
	418	43	0.712494	0.448607	0.659717	1.18419	0.641434	0.246705	0.851034	0.336455	0.831243	0.641434	0.44407	0.559199	0.474996	1.3854	0.910409	1.5142	1.5142	1.33194	1.83183	0.732732	1.83183	0.263152	0.296046
	414	43	0.704214	0.443394	0.65205	1.17042	0.63398	0.243838	0.841144	0.332545	0.821583	0.63398	0.438909	0.5527	0.469476	1.3693	0.899829	1.49661	1.49661	1.31646	1.8117	0.72468	1.8117	0.260094	0.292606
	514	44	0.902727	0.568384	0.835858	1.50036	0.812694	0.312575	1.07826	0.426288	1.05318	0.812694	0.562634	0.708503	0.601818	1.7553	1.15348	1.91849	1.91849	1.68756	2.29985	0.919941	2.29985	0.333413	0.37509
	543	45	0.95427	0.600837	0.883583	1.58602	0.859097	0.330422	1.13982	0.450628	1.11332	0.859097	0.594759	0.748956	0.63618	1.85552	1.21934	2.02803	2.02803	1.78392	2.4307	0.972279	2.4307	0.35245	0.396506
	476	44	0.824067	0.518857	0.763025	1.36962	0.741879	0.285338	0.984302	0.389143	0.961411	0.741879	0.513609	0.646767	0.549378	1.60235	1.05297	1.75132	1.75132	1.54051	2.10862	0.843447	2.10862	0.304361	0.342406
	451	43	0.780804	0.491617	0.722967	1.29772	0.702931	0.270358	0.932627	0.368713	0.910938	0.702931	0.486645	0.612812	0.520536	1.51823	0.997694	1.65938	1.65938	1.45964	1.9979	0.799161	1.9979	0.288382	0.32443
	473	43	0.826344	0.520291	0.765133	1.37341	0.743929	0.286127	0.987022	0.390218	0.964068	0.743929	0.515028	0.648554	0.550896	1.60678	1.05588	1.75616	1.75616	1.54477	2.10862	0.843447	2.10862	0.305202	0.343352
15:00:00	500	43	0.882234	0.555481	0.816883	1.4663	0.794245	0.305479	1.05378	0.41661	1.02927	0.794245	0.549862	0.692419	0.588156	1.71545	1.1273	1.87494	1.87494	1.64925	2.24449	0.897798	2.24449	0.325844	0.366575
	339	42	0.557451	0.350988	0.516158	0.9265	0.501854	0.193021	0.665844	0.263241	0.650359	0.501854	0.347437	0.437514	0.371634	1.08393	0.712298	1.1847	1.1847	1.0421	1.44936	0.579744	1.44936	0.205889	0.231625
	442	42	0.770661	0.485231	0.713575	1.28086	0.6938	0.266846	0.920512	0.363923	0.899104	0.6938	0.480323	0.604851	0.513774	1.49851	0.984733	1.63782	1.63782	1.44068	1.96771	0.787083	1.96771	0.284636	0.320215
	330	42	0.538821	0.339258	0.498908	0.895536	0.485082	0.18657	0.643592	0.254443	0.628624	0.485082	0.335826	0.422892	0.359214	1.04771	0.688493	1.14511	1.14511	1.00727	1.40407	0.561627	1.40407	0.199008	0.223884
	421	42	0.727191	0.457861	0.673325	1.20861	0.654665	0.251794	0.868589	0.343396	0.848389	0.654665	0.45323	0.570734	0.484794	1.41398	0.929188	1.54544	1.54544	1.35941	1.86202	0.74481	1.86202	0.268581	0.302153
	607	44	1.09524	0.689594	1.01411	1.82032	0.986004	0.379232	1.3082	0.517195	1.27778	0.986004	0.682618	0.859593	0.730158	2.12963	1.39947	2.32762	2.32762	2.04744	2.76787	1.10715	2.76787	0.404515	0.455079
	677	48	1.20619	0.759452	1.11684	2.00472	1.08589	0.41765	1.44073	0.569589	1.40722	1.08589	0.75177	0.946674	0.804126	2.34537	1.54124	2.56341	2.56341	2.25485	3.05976	1.2239	3.05976	0.445494	0.50118
	684	46	1.23765	0.779263	1.14597	2.05702	1.11422	0.428545	1.47831	0.584447	1.44393	1.11422	0.771381	0.971368	0.825102	2.40655	1.58145	2.63028	2.63028	2.31367	3.12518	1.25007	3.12518	0.457114	0.514254
	471	45	0.80523	0.506997	0.745583	1.33832	0.724921	0.278816	0.961802	0.380247	0.939435	0.724921	0.501868	0.631982	0.53682	1.56572	1.0289	1.71129	1.71129	1.5053	2.06836	0.827343	2.06836	0.297403	0.334579
	365	43	0.602784	0.379531	0.558133	1.00184	0.542666	0.208718	0.719992	0.284648	0.703248	0.542666	0.375692	0.473093	0.401856	1.17208	0.770224	1.28105	1.28105	1.12685	1.56511	0.626043	1.56511	0.222632	0.250461
	449	43	0.776664	0.489011	0.719133	1.29084	0.699204	0.268925	0.927682	0.366758	0.906108	0.699204	0.484064	0.609562	0.517776	1.51018	0.992404	1.65058	1.65058	1.4519	1.98784	0.795135	1.98784	0.286853	0.32271
	366	43	0.604854	0.380834	0.56005	1.00528	0.544529	0.209434	0.722464	0.285625	0.705663	0.544529	0.376982	0.474718	0.403236	1.1761	0.772869	1.28545	1.28545	1.13072	1.57014	0.628056	1.57014	0.223397	0.251321
16:00:00	365	43	0.602784	0.379531	0.558133	1.00184	0.542666	0.208718	0.719992	0.284648	0.703248	0.542666	0.375692	0.473093	0.401856	1.17208	0.770224	1.28105	1.28105	1.12685	1.56511	0.626043	1.56511	0.222632	0.250461
	408	43	0.691794	0.435574	0.64055	1.14978	0.622798	0.239538	0.826309	0.32668	0.807093	0.622798	0.431168	0.542952	0.461196	1.34515	0.883959	1.47021	1.47021	1.29324	1.7815	0.712602	1.7815	0.255507	0.287445
	430	44	0.728847	0.458904	0.674858	1.21136	0.656156	0.252368	0.870567	0.344178	0.850321	0.656156	0.454262	0.572033	0.485898	1.4172	0.931304	1.54896	1.54896	1.36251	1.87712	0.750849	1.87712	0.269192	0.302841
	579	45	1.02879	0.647757	0.952583	1.70988	0.926184	0.356225	1.22883	0.485817	1.20025	0.926184	0.641205	0.807443	0.68586	2.00042	1.31456	2.1864	2.1864	1.92322	2.61187	1.04475	2.61187	0.379973	0.42747
	456	47	0.757206	0.476759	0.701117	1.2585	0.681687	0.262187	0.90444	0.357569	0.883407	0.681687	0.471937	0.594291	0.504804	1.47234	0.967541	1.60923	1.60923	1.41552	1.96267	0.78507	1.96267	0.279666	0.314625
	260	43	0.385434	0.242681	0.356883	0.640602	0.346993	0.133459	0.460379	0.18201	0.449673	0.346993	0.240226	0.302507	0.256956	0.749455	0.492499	0.819131	0.819131	0.720532	1.03669	0.414678	1.03669	0.142356	0.160151
	398	42	0.679581	0.427884	0.629242	1.12948	0.611803	0.235309	0.811722	0.320913	0.792845	0.611803	0.423556	0.533367	0.453054	1.32141	0.868354	1.44426	1.44426	1.27041	1.74628	0.698511	1.74628	0.250996	0.282371
	387	45	0.63135	0.397517	0.584583	1.04932	0.568383	0.218609	0.754112	0.298137	0.736575	0.568383	0.393496	0.495513	0.4209	1.22762	0.806725	1.34176	1.34176	1.18025	1.64563	0.658251	1.64563	0.233183	0.26233
	227	41	0.334098	0.210358	0.30935	0.555281	0.300777	0.115683	0.399061	0.157768	0.389781	0.300777	0.20823	0.262216	0.222732	0.649635	0.426903	0.710031	0.710031	0.624564	0.900817	0.360327	0.900817	0.123396	0.13882
	715	44	1.3188	0.830354	1.22111	2.19188	1.18727	0.456641	1.57523	0.622765	1.5386	1.18727	0.821955	1.03505	0.879198	2.56433	1.68513	2.80273	2.80273	2.46536	3.31138	1.32455	3.31138	0.487084	0.54797
	872	52	1.57589	0.992228	1.45916	2.61918	1.41872	0.545662	1.88231	0.744171	1.83854	1.41872	0.982191	1.23683	1.05059	3.06423	2.01364	3.34911	3.34911	2.94598	3.98071	1.59228	3.98071	0.582039	0.654794
	490	51	0.793638	0.499698	0.73485	1.31905	0.714485	0.274802	0.947956	0.374773	0.925911	0.714485	0.494644	0.622884	0.529092	1.54318	1.01409	1.68665	1.68665	1.48363	2.07339	0.829356	2.07339	0.293122	0.329762
17:00:00	203	43	0.267444	0.168391	0.247633	0.4445	0.240771	0.0926041	0.319447	0.126293	0.312018	0.240771	0.166687	0.209903	0.178296	0.52003	0.341734	0.568377	0.568377	0.499961	0.749843	0.299937	0.749843	0.0987777	0.111125
	255	40	0.400545	0.252195	0.370875	0.665717	0.360597	0.138691	0.478429	0.189146	0.467302	0.360597	0.249644	0.314367	0.26703	0.778837	0.511807	0.851245	0.851245	0.74878	1.05682	0.42273	1.05682	0.147937	0.166429
	294	39	0.489762	0.308369	0.453483	0.813999	0.440916	0.169583	0.584993	0.231276	0.571389	0.440916	0.305249	0.384388	0.326508	0.952315	0.625807	1.04085	1.04085	0.915563	1.26819	0.507276	1.26819	0.180889	0.2035
	283	36	0.492453	0.310063	0.455975	0.818471	0.443339	0.170515	0.588208	0.232547	0.574528	0.443339	0.306927	0.3865	0.328302	0.957547	0.629245	1.04657	1.04657	0.920594	1.25812	0.50325	1.25812	0.181882	0.204618
	235	34	0.410067	0.25819	0.379692	0.681543	0.369169	0.141988	0.489802	0.193643	0.478411	0.369169	0.255579	0.32184	0.273378	0.797352	0.523975	0.871482	0.871482	0.766581	1.04676	0.418704	1.04676	0.151454	0.170386
	235	36	0.393093	0.247503	0.363975	0.653332	0.353888	0.136111	0.469528	0.185627	0.458608	0.353888	0.244999	0.308518	0.262062	0.764347	0.502285	0.835408	0.835408	0.73485	1.01656	0.406626	1.01656	0.145185	0.163333
	164	35	0.25461	0.16031	0.23575	0.423169	0.229217	0.0881602	0.304117	0.120232	0.297045	0.229217	0.158688	0.19983	0.16974	0.495075	0.325335	0.541102	0.541102	0.475969	0.674355	0.269742	0.674355	0.0940376	0.105792
	230	36	0.382743	0.240986	0.354392	0.63613	0.34457	0.132527	0.457165	0.18074	0.446533	0.34457	0.238549	0.300395	0.255162	0.744223	0.489061	0.813412	0.813412	0.715501	0.991402	0.396561	0.991402	0.141362	0.159032
	295	36	0.517293	0.325703	0.478975	0.859756	0.465701	0.179116	0.617878	0.244277	0.603508	0.465701	0.322408	0.405996	0.344862	1.00585	0.660985	1.09936	1.09936	0.96703	1.31851	0.527406	1.31851	0.191057	0.214939
	202	36	0.324783	0.204493	0.300725	0.539799	0.292391	0.112458	0.387935	0.15337	0.378914	0.292391	0.202425	0.254905	0.216522	0.631523	0.415	0.690234	0.690234	0.607151	0.850492	0.340197	0.850492	0.119955	0.13495
	162	35	0.25047	0.157703	0.231917	0.416288	0.22549	0.0867267	0.299172	0.118277	0.292215	0.22549	0.156108	0.196581	0.16698	0.487025	0.320045	0.532303	0.532303	0.46823	0.66429	0.265716	0.66429	0.0925085	0.104072
	139	34	0.211347	0.13307	0.195692	0.351265	0.190268	0.0731802	0.252442	0.0998027	0.246571	0.190268	0.131724	0.165875	0.140898	0.410952	0.270055	0.449158	0.449158	0.395093	0.56364	0.225456	0.56364	0.0780589	0.0878162
18:00:00	146	34	0.225837	0.142194	0.209108	0.375348	0.203313	0.0781974	0.26975	0.106645	0.263476	0.203313	0.140755	0.177247	0.150558	0.439127	0.288569	0.479953	0.479953	0.422181	0.598867	0.239547	0.598867	0.0834106	0.0938369
	139	34	0.211347	0.13307	0.195692	0.351265	0.190268	0.0731802	0.252442	0.0998027	0.246571	0.190268	0.131724	0.165875	0.140898	0.410952	0.270055	0.449158	0.449158	0.395093	0.56364	0.225456	0.56364	0.0780589	0.0878162
	127	34	0.186507	0.11743	0.172692	0.30998	0.167906	0.0645792	0.222772	0.0880728	0.217591	0.167906	0.116243	0.146379	0.124338	0.362652	0.238314	0.396368	0.396368	0.348657	0.50325	0.2013	0.50325	0.0688845	0.077495
	110	34	0.151317	0.0952737	0.140108	0.251493	0.136226	0.0523944	0.18074	0.0714552	0.176536	0.136226	0.09431	0.118761	0.100878	0.294227	0.193349	0.321582	0.321582	0.282873	0.417697	0.167079	0.417697	0.0558874	0.0628733
	95	34	0.120267	0.0757237	0.111358	0.199887	0.108272	0.0416432	0.143652	0.0567927	0.140311	0.108272	0.0749577	0.0943912	0.080178	0.233852	0.153674	0.255594	0.255594	0.224828	0.34221	0.136884	0.34221	0.0444194	0.0499718
	85	34	0.099567	0.0626903	0.0921917	0.165483	0.0896368	0.0344757	0.118927	0.0470177	0.116162	0.0896368	0.0620562	0.0781449	0.066378	0.193603	0.127224	0.211602	0.211602	0.186131	0.291885	0.116754	0.291885	0.0367741	0.0413708
	74	33	0.085284	0.0536973	0.0789667	0.141744	0.0767783	0.0295301	0.101867	0.040273	0.099498	0.0767783	0.0531542	0.0669349	0.056856	0.16583	0.108974	0.181247	0.181247	0.15943	0.251625	0.10065	0.251625	0.0314988	0.0354361
	63	33	0.062514	0.0393607	0.0578833	0.1039	0.0562792	0.0216458	0.0746695	0.0295205	0.072933	0.0562792	0.0389625	0.0490639	0.041676	0.121555	0.079879	0.132856	0.132856	0.116864	0.196267	0.078507	0.196267	0.0230889	0.025975
	57	33	0.050094	0.0315407	0.0463833	0.0832577	0.0450979	0.0173453	0.0598345	0.0236555	0.058443	0.0450979	0.0312216	0.0393161	0.033396	0.097405	0.064009	0.106461	0.106461	0.0936459	0.166072	0.066429	0.166072	0.0185017	0.0208144
	50	33	0.035604	0.0224173	0.0329667	0.0591749	0.0320531	0.0123281	0.042527	0.016813	0.041538	0.0320531	0.0221906	0.0279437	0.023736	0.06923	0.045494	0.0756662	0.0756662	0.0665583	0.130845	0.052338	0.130845	0.01315	0.0147937
	45	33	0.025254	0.0159007	0.0233833	0.0419729	0.0227353	0.00874435	0.0301645	0.0119255	0.029463	0.0227353	0.0157398	0.0198205	0.016836	0.049105	0.032269	0.0536702	0.0536702	0.0472099	0.105682	0.042273	0.105682	0.00932731	0.0104932
	42	33	0.019044	0.0119907	0.0176333	0.0316517	0.0171447	0.0065941	0.022747	0.008993	0.022218	0.0171447	0.0118694	0.0149466	0.012696	0.03703	0.024334	0.0404726	0.0404726	0.0356009	0.090585	0.036234	0.090585	0.00703371	0.00791292
		Units Estimated	67	42	62	112	60	23	80	31	79	60	42	53	45	131	86	143	143	126	174	69	174	25	28

## Sheet: 15-7
Time stamp	I	T	E1	E2	E3	M1	M2	M3	I1	I2	I3	I4	I5	I6	G1	G2	G3	C1	C2	C3	R1	R2	R3	L1	F1
			27	17	25	43.92	23.79	9.15	32.25	12.75	31.5	23.79	16.47	20.74	18	52.5	34.5	56.16	56.16	49.4	61	24.4	61	9.76	10.98
7AM	0	25	0	0	0	0	0	0	0	0	0	0	0	0	0	0	0	0	0	0	0	0	0	0	0
	0	25	0	0	0	0	0	0	0	0	0	0	0	0	0	0	0	0	0	0	0	0	0	0	0
	0	25	0	0	0	0	0	0	0	0	0	0	0	0	0	0	0	0	0	0	0	0	0	0	0
	0	25	0	0	0	0	0	0	0	0	0	0	0	0	0	0	0	0	0	0	0	0	0	0	0
	0	25	0	0	0	0	0	0	0	0	0	0	0	0	0	0	0	0	0	0	0	0	0	0	0
	1	25	0	0	0	0	0	0	0	0	0	0	0	0	0	0	0	0	0	0	0	0	0	0	0
	1	25	0	0	0	0	0	0	0	0	0	0	0	0	0	0	0	0	0	0	0	0	0	0	0
	1	25	0	0	0	0	0	0	0	0	0	0	0	0	0	0	0	0	0	0	0	0	0	0	0
	3	25	0	0	0	0	0	0	0	0	0	0	0	0	0	0	0	0	0	0	0	0	0	0	0
	3	25	0	0	0	0	0	0	0	0	0	0	0	0	0	0	0	0	0	0	0	0	0	0	0
	4	25	0	0	0	0	0	0	0	0	0	0	0	0	0	0	0	0	0	0	0	0	0	0	0
	5	25	0	0	0	0	0	0	0	0	0	0	0	0	0	0	0	0	0	0	0	0	0	0	0
08:00:00	6	25	0	0	0	0	0	0	0	0	0	0	0	0	0	0	0	0	0	0	0	0	0	0	0
	7	25	0	0	0	0	0	0	0	0	0	0	0	0	0	0	0	0	0	0	0	0	0	0	0
	9	25	0	0	0	0	0	0	0	0	0	0	0	0	0	0	0	0	0	0	0	0	0	0	0
	10	25	0.0207	0.0130333	0.0191667	0.034404	0.0186355	0.0071675	0.024725	0.009775	0.02415	0.0186355	0.0129015	0.0162463	0.0138	0.04025	0.02645	0.043992	0.043992	0.0386967	0.050325	0.02013	0.050325	0.00764533	0.008601
	12	25	0.02484	0.01564	0.023	0.0412848	0.0223626	0.008601	0.02967	0.01173	0.02898	0.0223626	0.0154818	0.0194956	0.01656	0.0483	0.03174	0.0527904	0.0527904	0.046436	0.06039	0.024156	0.06039	0.0091744	0.0103212
	14	25	0.02898	0.0182467	0.0268333	0.0481656	0.0260897	0.0100345	0.034615	0.013685	0.03381	0.0260897	0.0180621	0.0227449	0.01932	0.05635	0.03703	0.0615888	0.0615888	0.0541753	0.070455	0.028182	0.070455	0.0107035	0.0120414
	14	26	0.020493	0.012903	0.018975	0.03406	0.0184491	0.00709582	0.0244777	0.00967725	0.0239085	0.0184491	0.0127725	0.0160839	0.013662	0.0398475	0.0261855	0.0435521	0.0435521	0.0383097	0.0553575	0.022143	0.0553575	0.00756888	0.00851499
	16	26	0.024633	0.0155097	0.0228083	0.0409408	0.0221762	0.00852932	0.0294228	0.0116322	0.0287385	0.0221762	0.0153528	0.0193331	0.016422	0.0478975	0.0314755	0.0523505	0.0523505	0.046049	0.0654225	0.026169	0.0654225	0.00909795	0.0102352
	13	26	0.018423	0.0115997	0.0170583	0.0306196	0.0165856	0.00637907	0.0220052	0.00869975	0.0214935	0.0165856	0.0114823	0.0144592	0.012282	0.0358225	0.0235405	0.0391529	0.0391529	0.03444	0.050325	0.02013	0.050325	0.00680435	0.00765489
	15	26	0.022563	0.0142063	0.0208917	0.0375004	0.0203127	0.00781257	0.0269502	0.0106547	0.0263235	0.0203127	0.0140626	0.0177085	0.015042	0.0438725	0.0288305	0.0479513	0.0479513	0.0421794	0.06039	0.024156	0.06039	0.00833341	0.00937509
	20	26	0.032913	0.020723	0.030475	0.0547024	0.0296304	0.0113963	0.0393127	0.0155423	0.0383985	0.0296304	0.0205134	0.0258317	0.021942	0.0639975	0.0420555	0.0699473	0.0699473	0.0615277	0.0855525	0.034221	0.0855525	0.0121561	0.0136756
	23	26	0.039123	0.024633	0.036225	0.0650236	0.0352211	0.0135466	0.0467302	0.0184747	0.0456435	0.0352211	0.0243838	0.0307056	0.026082	0.0760725	0.0499905	0.0831449	0.0831449	0.0731367	0.10065	0.04026	0.10065	0.0144497	0.0162559
09:00:00	22	26	0.037053	0.0233297	0.0343083	0.0615832	0.0333575	0.0128298	0.0442577	0.0174972	0.0432285	0.0333575	0.0230937	0.0290809	0.024702	0.0720475	0.0473455	0.0787457	0.0787457	0.069267	0.0956175	0.038247	0.0956175	0.0136851	0.0153958
	26	26	0.045333	0.028543	0.041975	0.0753448	0.0408117	0.0156968	0.0541477	0.0214072	0.0528885	0.0408117	0.0282543	0.0355795	0.030222	0.0881475	0.0579255	0.0963425	0.0963425	0.0847457	0.115747	0.046299	0.115747	0.0167433	0.0188362
	25	26	0.043263	0.0272397	0.0400583	0.0719044	0.0389482	0.0149801	0.0516753	0.0204297	0.0504735	0.0389482	0.0269641	0.0339548	0.028842	0.0841225	0.0552805	0.0919433	0.0919433	0.080876	0.110715	0.044286	0.110715	0.0159787	0.0179761
	30	26	0.053613	0.0337563	0.0496417	0.0891064	0.0482659	0.0185638	0.0640377	0.0253172	0.0625485	0.0482659	0.0334149	0.042078	0.035742	0.104247	0.0685055	0.113939	0.113939	0.100224	0.135877	0.054351	0.135877	0.0198014	0.0222766
	32	26	0.057753	0.036363	0.053475	0.0959872	0.051993	0.0199973	0.0689827	0.0272722	0.0673785	0.051993	0.0359952	0.0453273	0.038502	0.112297	0.0737955	0.122738	0.122738	0.107964	0.145943	0.058377	0.145943	0.0213305	0.0239968
	27	26	0.047403	0.0298463	0.0438917	0.0787852	0.0426753	0.0164136	0.0566202	0.0223847	0.0553035	0.0426753	0.0295444	0.0372041	0.031602	0.0921725	0.0605705	0.100742	0.100742	0.0886154	0.12078	0.048312	0.12078	0.0175078	0.0196963
	27	26	0.047403	0.0298463	0.0438917	0.0787852	0.0426753	0.0164136	0.0566202	0.0223847	0.0553035	0.0426753	0.0295444	0.0372041	0.031602	0.0921725	0.0605705	0.100742	0.100742	0.0886154	0.12078	0.048312	0.12078	0.0175078	0.0196963
	37	26	0.068103	0.0428797	0.0630583	0.113189	0.0613108	0.0235811	0.0813452	0.0321597	0.0794535	0.0613108	0.0424459	0.0534504	0.045402	0.132422	0.0870205	0.144734	0.144734	0.127312	0.171105	0.068442	0.171105	0.0251531	0.0282973
	41	26	0.076383	0.048093	0.070725	0.126951	0.068765	0.0264481	0.0912353	0.0360697	0.0891135	0.068765	0.0476065	0.059949	0.050922	0.148523	0.0976005	0.16233	0.16233	0.142791	0.191235	0.076494	0.191235	0.0282113	0.0317377
	45	26	0.084663	0.0533063	0.0783917	0.140712	0.0762192	0.0293151	0.101125	0.0399798	0.0987735	0.0762192	0.0527671	0.0664475	0.056442	0.164623	0.10818	0.179927	0.179927	0.158269	0.211365	0.084546	0.211365	0.0312694	0.0351781
	47	26	0.088803	0.055913	0.082225	0.147593	0.0799463	0.0307486	0.10607	0.0419347	0.103604	0.0799463	0.0553474	0.0696968	0.059202	0.172673	0.113471	0.188726	0.188726	0.166009	0.22143	0.088572	0.22143	0.0327985	0.0368983
	47	26	0.088803	0.055913	0.082225	0.147593	0.0799463	0.0307486	0.10607	0.0419347	0.103604	0.0799463	0.0553474	0.0696968	0.059202	0.172673	0.113471	0.188726	0.188726	0.166009	0.22143	0.088572	0.22143	0.0327985	0.0368983
10:00:00	44	26	0.082593	0.052003	0.076475	0.137272	0.0743556	0.0285983	0.0986527	0.0390022	0.0963585	0.0743556	0.051477	0.0648229	0.055062	0.160597	0.105535	0.175528	0.175528	0.1544	0.206332	0.082533	0.206332	0.0305049	0.034318
	50	26	0.095013	0.059823	0.087975	0.157914	0.0855369	0.0328988	0.113488	0.0448672	0.110849	0.0855369	0.0592179	0.0745707	0.063342	0.184748	0.121405	0.201923	0.201923	0.177618	0.236527	0.094611	0.236527	0.0350921	0.0394786
	52	26	0.099153	0.0624297	0.0918083	0.164795	0.089264	0.0343323	0.118433	0.0468222	0.115678	0.089264	0.0617982	0.0778199	0.066102	0.192797	0.126695	0.210722	0.210722	0.185357	0.246592	0.098637	0.246592	0.0366211	0.0411988
	53	26	0.101223	0.063733	0.093725	0.168236	0.0911276	0.0350491	0.120905	0.0477997	0.118093	0.0911276	0.0630883	0.0794446	0.067482	0.196822	0.12934	0.215121	0.215121	0.189227	0.251625	0.10065	0.251625	0.0373857	0.0420589
	56	26	0.107433	0.067643	0.099475	0.178557	0.0967182	0.0371993	0.128323	0.0507322	0.125338	0.0967182	0.0669588	0.0843185	0.071622	0.208898	0.137275	0.228318	0.228318	0.200836	0.266722	0.106689	0.266722	0.0396793	0.0446392
	58	26	0.111573	0.0702497	0.103308	0.185438	0.100445	0.0386328	0.133268	0.0526873	0.130168	0.100445	0.0695391	0.0875677	0.074382	0.216947	0.142565	0.237117	0.237117	0.208575	0.276787	0.110715	0.276787	0.0412083	0.0463594
	60	26	0.115713	0.0728563	0.107142	0.192318	0.104172	0.0400663	0.138213	0.0546422	0.134998	0.104172	0.0721194	0.090817	0.077142	0.224997	0.147856	0.245915	0.245915	0.216314	0.286852	0.114741	0.286852	0.0427374	0.0480796
	62	26	0.119853	0.075463	0.110975	0.199199	0.1079	0.0414998	0.143158	0.0565972	0.139828	0.1079	0.0746997	0.0940663	0.079902	0.233047	0.153145	0.254714	0.254714	0.224054	0.296917	0.118767	0.296917	0.0442665	0.0497998
	66	26	0.128133	0.0806763	0.118642	0.212961	0.115354	0.0443668	0.153048	0.0605072	0.149488	0.115354	0.0798603	0.100565	0.085422	0.249147	0.163725	0.27231	0.27231	0.239532	0.317047	0.126819	0.317047	0.0473246	0.0532402
	68	26	0.132273	0.083283	0.122475	0.219842	0.119081	0.0458003	0.157993	0.0624622	0.154318	0.119081	0.0824406	0.103814	0.088182	0.257197	0.169015	0.281109	0.281109	0.247272	0.327112	0.130845	0.327112	0.0488537	0.0549604
	66	26	0.128133	0.0806763	0.118642	0.212961	0.115354	0.0443668	0.153048	0.0605072	0.149488	0.115354	0.0798603	0.100565	0.085422	0.249147	0.163725	0.27231	0.27231	0.239532	0.317047	0.126819	0.317047	0.0473246	0.0532402
	69	26	0.134343	0.0845863	0.124392	0.223282	0.120944	0.0465171	0.160465	0.0634397	0.156733	0.120944	0.0837307	0.105439	0.089562	0.261222	0.17166	0.285508	0.285508	0.251141	0.332145	0.132858	0.332145	0.0496182	0.0558205
11:00:00	73	25	0.15111	0.0951433	0.139917	0.251149	0.136039	0.0523227	0.180492	0.0713575	0.176295	0.136039	0.0941809	0.118598	0.10074	0.293825	0.193085	0.321142	0.321142	0.282486	0.367372	0.146949	0.367372	0.0558109	0.0627873
	78	25	0.16146	0.10166	0.1495	0.268351	0.145357	0.0559065	0.192855	0.076245	0.18837	0.145357	0.100632	0.126721	0.10764	0.31395	0.20631	0.343138	0.343138	0.301834	0.392535	0.157014	0.392535	0.0596336	0.0670878
	78	25	0.16146	0.10166	0.1495	0.268351	0.145357	0.0559065	0.192855	0.076245	0.18837	0.145357	0.100632	0.126721	0.10764	0.31395	0.20631	0.343138	0.343138	0.301834	0.392535	0.157014	0.392535	0.0596336	0.0670878
	86	26	0.169533	0.106743	0.156975	0.281769	0.152625	0.0587018	0.202498	0.0800572	0.197788	0.152625	0.105663	0.133057	0.113022	0.329647	0.216625	0.360294	0.360294	0.316926	0.417697	0.167079	0.417697	0.0626153	0.0704422
	87	26	0.171603	0.108046	0.158892	0.285209	0.154488	0.0594186	0.20497	0.0810347	0.200203	0.154488	0.106953	0.134682	0.114402	0.333672	0.21927	0.364694	0.364694	0.320795	0.42273	0.169092	0.42273	0.0633798	0.0713023
	89	26	0.175743	0.110653	0.162725	0.29209	0.158215	0.0608521	0.209915	0.0829897	0.205033	0.158215	0.109534	0.137931	0.117162	0.341722	0.22456	0.373492	0.373492	0.328535	0.432795	0.173118	0.432795	0.0649089	0.0730225
	89	26	0.175743	0.110653	0.162725	0.29209	0.158215	0.0608521	0.209915	0.0829897	0.205033	0.158215	0.109534	0.137931	0.117162	0.341722	0.22456	0.373492	0.373492	0.328535	0.432795	0.173118	0.432795	0.0649089	0.0730225
	92	26	0.181953	0.114563	0.168475	0.302411	0.163806	0.0630023	0.217333	0.0859222	0.212278	0.163806	0.113404	0.142805	0.121302	0.353797	0.232495	0.38669	0.38669	0.340144	0.447892	0.179157	0.447892	0.0672025	0.0756028
	95	26	0.188163	0.118473	0.174225	0.312732	0.169397	0.0651526	0.22475	0.0888547	0.219523	0.169397	0.117275	0.147679	0.125442	0.365872	0.24043	0.399887	0.399887	0.351753	0.46299	0.185196	0.46299	0.0694961	0.0781831
	97	26	0.192303	0.12108	0.178058	0.319613	0.173124	0.0665861	0.229695	0.0908097	0.224353	0.173124	0.119855	0.150928	0.128202	0.373922	0.24572	0.408686	0.408686	0.359492	0.473055	0.189222	0.473055	0.0710251	0.0799033
	98	26	0.194373	0.122383	0.179975	0.323054	0.174987	0.0673028	0.232168	0.0917872	0.226768	0.174987	0.121145	0.152553	0.129582	0.377947	0.248365	0.413085	0.413085	0.363362	0.478087	0.191235	0.478087	0.0717897	0.0807634
	101	26	0.200583	0.126293	0.185725	0.333375	0.180578	0.0694531	0.239585	0.0947198	0.234013	0.180578	0.125016	0.157427	0.133722	0.390022	0.2563	0.426282	0.426282	0.374971	0.493185	0.197274	0.493185	0.0740833	0.0833437
12 noon	103	26	0.204723	0.1289	0.189558	0.340256	0.184305	0.0708866	0.24453	0.0966747	0.238843	0.184305	0.127596	0.160676	0.136482	0.398072	0.26159	0.435081	0.435081	0.38271	0.50325	0.2013	0.50325	0.0756123	0.0850639
	105	26	0.208863	0.131506	0.193392	0.347136	0.188032	0.0723201	0.249475	0.0986297	0.243673	0.188032	0.130176	0.163926	0.139242	0.406122	0.26688	0.443879	0.443879	0.390449	0.513315	0.205326	0.513315	0.0771414	0.0867841
	108	26	0.215073	0.135416	0.199142	0.357458	0.193623	0.0744703	0.256893	0.101562	0.250918	0.193623	0.134047	0.168799	0.143382	0.418197	0.274815	0.457077	0.457077	0.402058	0.528412	0.211365	0.528412	0.079435	0.0893644
	107	26	0.213003	0.134113	0.197225	0.354017	0.191759	0.0737536	0.25442	0.100585	0.248503	0.191759	0.132756	0.167175	0.142002	0.414172	0.27217	0.452678	0.452678	0.398189	0.52338	0.209352	0.52338	0.0786705	0.0885043
	106	26	0.210933	0.13281	0.195308	0.350577	0.189896	0.0730368	0.251948	0.0996072	0.246088	0.189896	0.131466	0.16555	0.140622	0.410147	0.269525	0.448278	0.448278	0.394319	0.518347	0.207339	0.518347	0.0779059	0.0876442
	109	26	0.217143	0.13672	0.201058	0.360898	0.195486	0.0751871	0.259365	0.10254	0.253333	0.195486	0.135337	0.170424	0.144762	0.422222	0.27746	0.461476	0.461476	0.405928	0.533445	0.213378	0.533445	0.0801995	0.0902245
	119	26	0.237843	0.149753	0.220225	0.395302	0.214122	0.0823546	0.28409	0.112315	0.277483	0.214122	0.148238	0.18667	0.158562	0.462472	0.30391	0.505468	0.505468	0.444625	0.58377	0.233508	0.58377	0.0878449	0.0988255
	117	26	0.233703	0.147146	0.216392	0.388421	0.210395	0.0809211	0.279145	0.11036	0.272653	0.210395	0.145658	0.183421	0.155802	0.454422	0.29862	0.49667	0.49667	0.436885	0.573705	0.229482	0.573705	0.0863158	0.0971053
	118	26	0.235773	0.14845	0.218308	0.391862	0.212258	0.0816378	0.281618	0.111337	0.275068	0.212258	0.146948	0.185046	0.157182	0.458447	0.301265	0.501069	0.501069	0.440755	0.578737	0.231495	0.578737	0.0870803	0.0979654
	133	26	0.266823	0.168	0.247058	0.443468	0.240212	0.0923891	0.318705	0.126	0.311294	0.240212	0.1663	0.209415	0.177882	0.518822	0.340941	0.567057	0.567057	0.4988	0.654225	0.26169	0.654225	0.0985483	0.110867
	140	26	0.281313	0.177123	0.260475	0.46755	0.253256	0.0974063	0.336013	0.132842	0.328199	0.253256	0.175331	0.220788	0.187542	0.546998	0.359456	0.597851	0.597851	0.525888	0.689453	0.275781	0.689453	0.1039	0.116888
	135	26	0.270963	0.170606	0.250892	0.450348	0.243939	0.0938226	0.32365	0.127955	0.316124	0.243939	0.168881	0.212665	0.180642	0.526873	0.346231	0.575855	0.575855	0.506539	0.66429	0.265716	0.66429	0.100077	0.112587
13:00:00	143	27	0.279036	0.175689	0.258367	0.463766	0.251207	0.0966179	0.333293	0.131767	0.325542	0.251207	0.173912	0.219001	0.186024	0.54257	0.356546	0.593012	0.593012	0.521631	0.689452	0.275781	0.689452	0.103059	0.115941
	150	27	0.293526	0.184813	0.271783	0.487849	0.264251	0.101635	0.3506	0.138609	0.342447	0.264251	0.182943	0.230373	0.195684	0.570745	0.375061	0.623807	0.623807	0.548719	0.72468	0.289872	0.72468	0.108411	0.121962
	148	27	0.289386	0.182206	0.26795	0.480968	0.260524	0.100202	0.345655	0.136654	0.337617	0.260524	0.180363	0.227124	0.192924	0.562695	0.369771	0.615008	0.615008	0.540979	0.714615	0.285846	0.714615	0.106882	0.120242
	140	27	0.272826	0.171779	0.252617	0.453445	0.245616	0.0944676	0.325875	0.128834	0.318297	0.245616	0.170042	0.214127	0.181884	0.530495	0.348611	0.579815	0.579815	0.510022	0.674355	0.269742	0.674355	0.100765	0.113361
	139	27	0.270756	0.170476	0.2507	0.450004	0.243752	0.0937509	0.323403	0.127857	0.315882	0.243752	0.168752	0.212502	0.180504	0.52647	0.345966	0.575415	0.575415	0.506152	0.669322	0.267729	0.669322	0.100001	0.112501
	147	27	0.287316	0.180903	0.266033	0.477528	0.258661	0.0994849	0.343183	0.135677	0.335202	0.258661	0.179073	0.225499	0.191544	0.55867	0.367126	0.610609	0.610609	0.53711	0.709582	0.283833	0.709582	0.106117	0.119382
	158	27	0.310086	0.195239	0.287117	0.515372	0.27916	0.107369	0.37038	0.146429	0.361767	0.27916	0.193264	0.24337	0.206724	0.602945	0.396221	0.659	0.659	0.579676	0.76494	0.305976	0.76494	0.114527	0.128843
	171	27	0.336996	0.212183	0.312033	0.560097	0.303386	0.116687	0.402523	0.159137	0.393162	0.303386	0.210036	0.26449	0.224664	0.65527	0.430606	0.71619	0.71619	0.629982	0.830363	0.332145	0.830363	0.124466	0.140024
	179	28	0.345069	0.217266	0.319508	0.573515	0.310654	0.119482	0.412166	0.162949	0.40258	0.310654	0.215068	0.270826	0.230046	0.670967	0.440921	0.733347	0.733347	0.645073	0.855525	0.34221	0.855525	0.127448	0.143379
	183	28	0.353349	0.222479	0.327175	0.587276	0.318108	0.122349	0.422056	0.166859	0.41224	0.318108	0.220229	0.277325	0.235566	0.687067	0.451501	0.750943	0.750943	0.660552	0.875655	0.350262	0.875655	0.130506	0.146819
	183	28	0.353349	0.222479	0.327175	0.587276	0.318108	0.122349	0.422056	0.166859	0.41224	0.318108	0.220229	0.277325	0.235566	0.687067	0.451501	0.750943	0.750943	0.660552	0.875655	0.350262	0.875655	0.130506	0.146819
	170	27	0.334926	0.210879	0.310117	0.556657	0.301522	0.11597	0.40005	0.158159	0.390747	0.301522	0.208746	0.262866	0.223284	0.651245	0.427961	0.711791	0.711791	0.626112	0.82533	0.330132	0.82533	0.123701	0.139164
14:00:00	164	28	0.314019	0.197716	0.290758	0.521909	0.282701	0.108731	0.375078	0.148287	0.366356	0.282701	0.195716	0.246457	0.209346	0.610592	0.401246	0.667359	0.667359	0.587028	0.780037	0.312015	0.780037	0.11598	0.130477
	128	27	0.247986	0.156139	0.229617	0.41216	0.223253	0.0858667	0.296205	0.117104	0.289317	0.223253	0.15456	0.194631	0.165324	0.482195	0.316871	0.527024	0.527024	0.463586	0.613965	0.245586	0.613965	0.0915911	0.10304
	197	27	0.390816	0.246069	0.361867	0.649548	0.351838	0.135322	0.466808	0.184552	0.455952	0.351838	0.24358	0.306731	0.260544	0.75992	0.499376	0.830569	0.830569	0.730593	0.961207	0.384483	0.961207	0.144344	0.162387
	194	28	0.376119	0.236816	0.348258	0.625121	0.338607	0.130233	0.449253	0.177612	0.438806	0.338607	0.23442	0.295196	0.250746	0.731343	0.480596	0.799335	0.799335	0.703118	0.931012	0.372405	0.931012	0.138916	0.15628
	232	28	0.454779	0.286342	0.421092	0.755856	0.409422	0.15747	0.543208	0.214757	0.530575	0.409422	0.283446	0.356932	0.303186	0.884292	0.581106	0.966504	0.966504	0.850166	1.12225	0.448899	1.12225	0.167968	0.188964
	239	28	0.469269	0.295466	0.434508	0.779939	0.422467	0.162487	0.560516	0.221599	0.54748	0.422467	0.292477	0.368304	0.312846	0.912467	0.599621	0.997299	0.997299	0.877253	1.15747	0.46299	1.15747	0.17332	0.194985
	191	28	0.369909	0.232906	0.342508	0.614799	0.333016	0.128083	0.441836	0.174679	0.431561	0.333016	0.23055	0.290322	0.246606	0.719267	0.472661	0.786137	0.786137	0.691509	0.915915	0.366366	0.915915	0.136622	0.1537
	178	27	0.351486	0.221306	0.32545	0.58418	0.316431	0.121704	0.41983	0.165979	0.410067	0.316431	0.219067	0.275863	0.234324	0.683445	0.449121	0.746984	0.746984	0.657069	0.86559	0.346236	0.86559	0.129818	0.146045
	194	28	0.376119	0.236816	0.348258	0.625121	0.338607	0.130233	0.449253	0.177612	0.438806	0.338607	0.23442	0.295196	0.250746	0.731343	0.480596	0.799335	0.799335	0.703118	0.931012	0.372405	0.931012	0.138916	0.15628
	207	28	0.403029	0.253759	0.373175	0.669846	0.362833	0.139551	0.481396	0.190319	0.4702	0.362833	0.251192	0.316316	0.268686	0.783667	0.514981	0.856524	0.856524	0.753424	0.996435	0.398574	0.996435	0.148855	0.167461
	216	28	0.421659	0.265489	0.390425	0.700809	0.379605	0.146002	0.503648	0.199117	0.491935	0.379605	0.262804	0.330938	0.281106	0.819892	0.538786	0.896117	0.896117	0.788251	1.04173	0.416691	1.04173	0.155735	0.175202
	242	29	0.466992	0.294032	0.4324	0.776154	0.420417	0.161699	0.557796	0.220524	0.544824	0.420417	0.291058	0.366517	0.311328	0.90804	0.596712	0.99246	0.99246	0.872997	1.15747	0.46299	1.15747	0.172479	0.194039
15:00:00	250	29	0.483552	0.304459	0.447733	0.803677	0.435325	0.167433	0.577576	0.228344	0.564144	0.435325	0.301379	0.379514	0.322368	0.94024	0.617872	1.02765	1.02765	0.903954	1.19773	0.479094	1.19773	0.178595	0.200919
	269	29	0.522882	0.329222	0.48415	0.869045	0.470733	0.181051	0.624553	0.246916	0.610029	0.470733	0.325892	0.410382	0.348588	1.01671	0.668127	1.11124	1.11124	0.977478	1.29335	0.517341	1.29335	0.193121	0.217261
	226	29	0.433872	0.273179	0.401733	0.721108	0.3906	0.150231	0.518236	0.204884	0.506184	0.3906	0.270415	0.340523	0.289248	0.84364	0.554392	0.922072	0.922072	0.811082	1.07695	0.430782	1.07695	0.160246	0.180277
	179	28	0.345069	0.217266	0.319508	0.573515	0.310654	0.119482	0.412166	0.162949	0.40258	0.310654	0.215068	0.270826	0.230046	0.670967	0.440921	0.733347	0.733347	0.645073	0.855525	0.34221	0.855525	0.127448	0.143379
	89	28	0.158769	0.0999657	0.147008	0.263879	0.142934	0.0549747	0.189641	0.0749742	0.18523	0.142934	0.0989545	0.124609	0.105846	0.308717	0.202871	0.337419	0.337419	0.296803	0.4026	0.16104	0.4026	0.0586397	0.0659697
	92	27	0.173466	0.109219	0.160617	0.288306	0.156165	0.0600636	0.207195	0.0819145	0.202377	0.156165	0.108115	0.136144	0.115644	0.337295	0.221651	0.368653	0.368653	0.324278	0.432795	0.173118	0.432795	0.0640679	0.0720764
	279	27	0.560556	0.352943	0.519033	0.93166	0.504649	0.194096	0.669553	0.264707	0.653982	0.504649	0.349373	0.439951	0.373704	1.08997	0.716266	1.1913	1.1913	1.04791	1.37387	0.549549	1.37387	0.207036	0.232915
	249	28	0.489969	0.308499	0.453675	0.814343	0.441102	0.169655	0.585241	0.231374	0.57163	0.441102	0.305379	0.384551	0.326646	0.952717	0.626072	1.04129	1.04129	0.91595	1.2078	0.48312	1.2078	0.180965	0.203586
	279	29	0.543582	0.342255	0.503317	0.903449	0.489368	0.188219	0.649278	0.256691	0.634179	0.489368	0.338793	0.426629	0.362388	1.05696	0.694577	1.15523	1.15523	1.01617	1.34368	0.537471	1.34368	0.200766	0.225862
	249	30	0.472995	0.297812	0.437958	0.786131	0.425821	0.163777	0.564966	0.223359	0.551827	0.425821	0.294799	0.371229	0.31533	0.919712	0.604382	1.00522	1.00522	0.884219	1.1776	0.471042	1.1776	0.174696	0.196533
	233	31	0.431388	0.271615	0.399433	0.716979	0.388364	0.149371	0.515269	0.203711	0.503286	0.388364	0.268867	0.338574	0.287592	0.83881	0.551218	0.916793	0.916793	0.806439	1.08199	0.432795	1.08199	0.159329	0.179245
	220	30	0.412965	0.260015	0.382375	0.68636	0.371778	0.142992	0.493264	0.195011	0.481792	0.371778	0.257385	0.324114	0.27531	0.802987	0.527678	0.87764	0.87764	0.771998	1.03166	0.412665	1.03166	0.152524	0.17159
16:00:00	177	30	0.323955	0.203972	0.299958	0.538423	0.291646	0.112171	0.386946	0.152979	0.377947	0.291646	0.201908	0.254255	0.21597	0.629912	0.413942	0.688475	0.688475	0.605603	0.815265	0.326106	0.815265	0.119649	0.134606
	107	29	0.187542	0.118082	0.17365	0.3117	0.168838	0.0649375	0.224008	0.0885615	0.218799	0.168838	0.116888	0.147192	0.125028	0.364665	0.239637	0.398568	0.398568	0.350592	0.478087	0.191235	0.478087	0.0692667	0.0779251
	100	29	0.173052	0.108959	0.160233	0.287617	0.155793	0.0599203	0.206701	0.081719	0.201894	0.155793	0.107857	0.135819	0.115368	0.33649	0.221122	0.367773	0.367773	0.323504	0.44286	0.177144	0.44286	0.063915	0.0719044
	128	29	0.231012	0.145452	0.2139	0.383949	0.207972	0.0799893	0.275931	0.109089	0.269514	0.207972	0.143981	0.181309	0.154008	0.44919	0.295182	0.490951	0.490951	0.431855	0.58377	0.233508	0.58377	0.0853219	0.0959872
	169	30	0.307395	0.193545	0.284625	0.510899	0.276737	0.106437	0.367166	0.145159	0.358627	0.276737	0.191587	0.241258	0.20493	0.597713	0.392783	0.653281	0.653281	0.574645	0.775005	0.310002	0.775005	0.113533	0.127725
	201	31	0.365148	0.229908	0.3381	0.606887	0.32873	0.126435	0.436149	0.172431	0.426006	0.32873	0.227582	0.286585	0.243432	0.71001	0.466578	0.776019	0.776019	0.682609	0.920947	0.368379	0.920947	0.134864	0.151722
	191	31	0.344448	0.216875	0.318933	0.572483	0.310095	0.119267	0.411424	0.162656	0.401856	0.310095	0.214681	0.270339	0.229632	0.66976	0.440128	0.732027	0.732027	0.643913	0.870622	0.348249	0.870622	0.127218	0.143121
	164	31	0.288558	0.181685	0.267183	0.479592	0.259779	0.0999149	0.344666	0.136263	0.336651	0.259779	0.179847	0.226474	0.192372	0.561085	0.368713	0.613248	0.613248	0.539432	0.734745	0.293898	0.734745	0.106576	0.119898
	167	31	0.294768	0.185595	0.272933	0.489913	0.26537	0.102065	0.352084	0.139196	0.343896	0.26537	0.183717	0.231348	0.196512	0.57316	0.376648	0.626446	0.626446	0.551041	0.749843	0.299937	0.749843	0.10887	0.122478
	145	31	0.249228	0.156921	0.230767	0.414224	0.224371	0.0862967	0.297689	0.117691	0.290766	0.224371	0.155334	0.195606	0.166152	0.48461	0.318458	0.529664	0.529664	0.465908	0.639127	0.255651	0.639127	0.0920498	0.103556
	161	31	0.282348	0.177775	0.261433	0.469271	0.254188	0.0977647	0.337249	0.133331	0.329406	0.254188	0.175976	0.2216	0.188232	0.54901	0.360778	0.600051	0.600051	0.527823	0.719647	0.287859	0.719647	0.104282	0.117318
	157	31	0.274068	0.172561	0.253767	0.455509	0.246734	0.0948977	0.327359	0.129421	0.319746	0.246734	0.170816	0.215101	0.182712	0.53291	0.350198	0.582454	0.582454	0.512344	0.699518	0.279807	0.699518	0.101224	0.113877
17:00:00	196	31	0.354798	0.223391	0.328517	0.589685	0.319412	0.122851	0.423786	0.167543	0.413931	0.319412	0.221132	0.278462	0.236532	0.689885	0.453353	0.754023	0.754023	0.663261	0.895785	0.358314	0.895785	0.131041	0.147421
	218	32	0.391851	0.246721	0.362825	0.651268	0.35277	0.135681	0.468044	0.185041	0.457159	0.35277	0.244225	0.307543	0.261234	0.761932	0.500698	0.832769	0.832769	0.732528	0.991402	0.396561	0.991402	0.144726	0.162817
	195	32	0.344241	0.216744	0.318742	0.572139	0.309908	0.119196	0.411177	0.162558	0.401614	0.309908	0.214552	0.270177	0.229494	0.669357	0.439863	0.731587	0.731587	0.643526	0.875655	0.350262	0.875655	0.127142	0.143035
	134	31	0.226458	0.142585	0.209683	0.37638	0.203872	0.0784124	0.270491	0.106938	0.264201	0.203872	0.141142	0.177735	0.150972	0.440335	0.289363	0.481272	0.481272	0.423342	0.58377	0.233508	0.58377	0.0836399	0.0940949
	115	31	0.187128	0.117821	0.173267	0.311012	0.168465	0.0647942	0.223514	0.088366	0.218316	0.168465	0.11663	0.146867	0.124752	0.36386	0.239108	0.397688	0.397688	0.349818	0.488152	0.195261	0.488152	0.0691138	0.077753
	106	30	0.176985	0.111435	0.163875	0.294154	0.159334	0.0612821	0.211399	0.0835762	0.206482	0.159334	0.110308	0.138906	0.11799	0.344137	0.226147	0.376132	0.376132	0.330856	0.457957	0.183183	0.457957	0.0653676	0.0735385
	100	30	0.164565	0.103615	0.152375	0.273512	0.148152	0.0569816	0.196564	0.0777112	0.191992	0.148152	0.102567	0.129158	0.10971	0.319987	0.210277	0.349736	0.349736	0.307638	0.427762	0.171105	0.427762	0.0607804	0.0683779
	185	30	0.340515	0.214398	0.315292	0.565946	0.306554	0.117905	0.406726	0.160799	0.397267	0.306554	0.21223	0.267252	0.22701	0.662112	0.435103	0.723668	0.723668	0.63656	0.855525	0.34221	0.855525	0.125766	0.141486
	127	30	0.220455	0.138805	0.204125	0.366403	0.198468	0.0763339	0.263321	0.104104	0.257197	0.198468	0.137401	0.173023	0.14697	0.428662	0.281692	0.468515	0.468515	0.412119	0.56364	0.225456	0.56364	0.0814228	0.0916006
	117	31	0.191268	0.120428	0.1771	0.317893	0.172192	0.0662277	0.228459	0.090321	0.223146	0.172192	0.11921	0.150116	0.127512	0.37191	0.244398	0.406486	0.406486	0.357557	0.498217	0.199287	0.498217	0.0706429	0.0794732
	98	31	0.151938	0.0956647	0.140683	0.252525	0.136785	0.0526094	0.181481	0.0717485	0.177261	0.136785	0.094697	0.119248	0.101292	0.295435	0.194143	0.322901	0.322901	0.284034	0.4026	0.16104	0.4026	0.0561167	0.0631313
	69	30	0.100395	0.0632117	0.0929583	0.166859	0.0903822	0.0347624	0.119916	0.0474087	0.117127	0.0903822	0.0625723	0.0787947	0.06693	0.195212	0.128282	0.213361	0.213361	0.187679	0.271755	0.108702	0.271755	0.0370799	0.0417148
18:00:00	62	30	0.085905	0.0540883	0.0795417	0.142777	0.0773373	0.0297451	0.102609	0.0405662	0.100222	0.0773373	0.0535412	0.0674223	0.05727	0.167037	0.109767	0.182567	0.182567	0.160591	0.236527	0.094611	0.236527	0.0317281	0.0356941
	59	30	0.079695	0.0501783	0.0737917	0.132455	0.0717467	0.0275949	0.0951912	0.0376337	0.0929775	0.0717467	0.0496708	0.0625484	0.05313	0.154962	0.101832	0.169369	0.169369	0.148982	0.22143	0.088572	0.22143	0.0294345	0.0331138
	52	30	0.065205	0.041055	0.060375	0.108373	0.0587018	0.0225776	0.0778838	0.0307912	0.0760725	0.0587018	0.0406397	0.0511759	0.04347	0.126787	0.0833175	0.138575	0.138575	0.121894	0.186202	0.074481	0.186202	0.0240828	0.0270931
	39	30	0.038295	0.0241117	0.0354583	0.0636474	0.0344757	0.0132599	0.0457412	0.0180837	0.0446775	0.0344757	0.0238678	0.0300557	0.02553	0.0744625	0.0489325	0.0813852	0.0813852	0.0715888	0.12078	0.048312	0.12078	0.0141439	0.0159118
	49	29	0.067482	0.0424887	0.0624833	0.112157	0.0607517	0.0233661	0.0806035	0.0318665	0.078729	0.0607517	0.0420589	0.052963	0.044988	0.131215	0.086227	0.143414	0.143414	0.126151	0.186202	0.074481	0.186202	0.0249238	0.0280393
	54	29	0.077832	0.0490053	0.0720667	0.129359	0.0700695	0.0269498	0.092966	0.036754	0.090804	0.0700695	0.0485096	0.0610862	0.051888	0.15134	0.099452	0.16541	0.16541	0.145499	0.211365	0.084546	0.211365	0.0287465	0.0323398
	71	29	0.113022	0.071162	0.10465	0.187846	0.10175	0.0391345	0.134998	0.0533715	0.131859	0.10175	0.0704422	0.088705	0.075348	0.219765	0.144417	0.240196	0.240196	0.211284	0.296917	0.118767	0.296917	0.0417435	0.0469615
	81	29	0.133722	0.0841953	0.123817	0.22225	0.120385	0.0463021	0.159724	0.0631465	0.156009	0.120385	0.0833437	0.104951	0.089148	0.260015	0.170867	0.284188	0.284188	0.24998	0.347243	0.138897	0.347243	0.0493889	0.0555625
	79	29	0.129582	0.0815887	0.119983	0.215369	0.116658	0.0448685	0.154778	0.0611915	0.151179	0.116658	0.0807634	0.101702	0.086388	0.251965	0.165577	0.27539	0.27539	0.242241	0.337178	0.134871	0.337178	0.0478598	0.0538423
	63	29	0.096462	0.0607353	0.0893167	0.160323	0.0868414	0.0334006	0.115218	0.0455515	0.112539	0.0868414	0.060121	0.0757079	0.064308	0.187565	0.123257	0.205003	0.205003	0.180326	0.256657	0.102663	0.256657	0.0356273	0.0400807
	63	30	0.087975	0.0553917	0.0814583	0.146217	0.0792009	0.0304619	0.105081	0.0415437	0.102637	0.0792009	0.0548314	0.0690469	0.05865	0.171062	0.112412	0.186966	0.186966	0.164461	0.24156	0.096624	0.24156	0.0324927	0.0365542
	49	30	0.0602775	0.0379525	0.0558125	0.0980514	0.0531112	0.0204274	0.0719981	0.0284644	0.0703237	0.0531112	0.0367693	0.046302	0.040185	0.117206	0.0770212	0.125377	0.125377	0.110285	0.171105	0.068442	0.171105	0.0217892	0.0245128
		Units Estimated	27	17	25	46	25	9	33	13	32	25	17	21	18	54	35	59	59	52	69	27	69	10	11

## Sheet: 16-7
Time stamp	I	T	E1	E2	E3	M1	M2	M3	I1	I2	I3	I4	I5	I6	G1	G2	G3	C1	C2	C3	R1	R2	R3	L1	F1
			27	17	25	43.92	23.79	9.15	32.25	12.75	31.5	23.79	16.47	20.74	18	52.5	34.5	56.16	56.16	49.4	61	24.4	61	9.76	10.98
7AM	1	26	0	0	0	0	0	0	0	0	0	0	0	0	0	0	0	0	0	0	0	0	0	0	0
	2	26	0	0	0	0	0	0	0	0	0	0	0	0	0	0	0	0	0	0	0	0	0	0	0
	3	26	0	0	0	0	0	0	0	0	0	0	0	0	0	0	0	0	0	0	0	0	0	0	0
	8	26	0	0	0	0	0	0	0	0	0	0	0	0	0	0	0	0	0	0	0	0	0	0	0
	16	25	0.03312	0.0208533	0.0306667	0.0550464	0.0298168	0.011468	0.03956	0.01564	0.03864	0.0298168	0.0206424	0.0259941	0.02208	0.0644	0.04232	0.0703872	0.0703872	0.0619147	0.08052	0.032208	0.08052	0.0122325	0.0137616
	20	26	0.032913	0.020723	0.030475	0.0547024	0.0296304	0.0113963	0.0393127	0.0155423	0.0383985	0.0296304	0.0205134	0.0258317	0.021942	0.0639975	0.0420555	0.0699473	0.0699473	0.0615277	0.0855525	0.034221	0.0855525	0.0121561	0.0136756
	28	26	0.049473	0.0311497	0.0458083	0.0822256	0.0445388	0.0171303	0.0590927	0.0233623	0.0577185	0.0445388	0.0308346	0.0388287	0.032982	0.0961975	0.0632155	0.105141	0.105141	0.092485	0.125812	0.050325	0.125812	0.0182723	0.0205564
	35	26	0.063963	0.040273	0.059225	0.106308	0.0575837	0.0221476	0.0764003	0.0302048	0.0746235	0.0575837	0.0398656	0.0502012	0.042642	0.124373	0.0817305	0.135935	0.135935	0.119573	0.16104	0.064416	0.16104	0.0236241	0.0265771
	44	27	0.074106	0.0466593	0.0686167	0.123166	0.0667151	0.0256596	0.0885155	0.0349945	0.086457	0.0667151	0.0461874	0.0581619	0.049404	0.144095	0.094691	0.157491	0.157491	0.138534	0.191235	0.076494	0.191235	0.0273703	0.0307916
	50	27	0.086526	0.0544793	0.0801167	0.143809	0.0778964	0.0299601	0.103351	0.0408595	0.100947	0.0778964	0.0539283	0.0679097	0.057684	0.168245	0.110561	0.183887	0.183887	0.161752	0.22143	0.088572	0.22143	0.0319575	0.0359522
	55	27	0.096876	0.060996	0.0897	0.161011	0.0872141	0.0335439	0.115713	0.045747	0.113022	0.0872141	0.060379	0.0760328	0.064584	0.18837	0.123786	0.205883	0.205883	0.1811	0.246592	0.098637	0.246592	0.0357802	0.0402527
	55	27	0.096876	0.060996	0.0897	0.161011	0.0872141	0.0335439	0.115713	0.045747	0.113022	0.0872141	0.060379	0.0760328	0.064584	0.18837	0.123786	0.205883	0.205883	0.1811	0.246592	0.098637	0.246592	0.0357802	0.0402527
08:00:00	63	27	0.113436	0.0714227	0.105033	0.188534	0.102123	0.0392779	0.135493	0.053567	0.132342	0.102123	0.0707002	0.0890299	0.075624	0.22057	0.144946	0.241076	0.241076	0.212058	0.286853	0.114741	0.286853	0.0418964	0.0471335
	67	28	0.113229	0.0712923	0.104842	0.18819	0.101936	0.0392062	0.135246	0.0534692	0.1321	0.101936	0.0705712	0.0888674	0.075486	0.220167	0.144681	0.240636	0.240636	0.211671	0.291885	0.116754	0.291885	0.04182	0.0470475
	61	28	0.100809	0.0634723	0.0933417	0.167547	0.0907549	0.0349057	0.120411	0.0476042	0.11761	0.0907549	0.0628303	0.0791196	0.067206	0.196017	0.128811	0.214241	0.214241	0.188453	0.26169	0.104676	0.26169	0.0372328	0.0418869
	53	28	0.084249	0.0530457	0.0780083	0.140024	0.0758465	0.0291717	0.100631	0.0397842	0.0982905	0.0758465	0.0525091	0.0661226	0.056166	0.163818	0.107651	0.179047	0.179047	0.157495	0.22143	0.088572	0.22143	0.0311165	0.0350061
	45	27	0.076176	0.0479627	0.0705333	0.126607	0.0685786	0.0263764	0.090988	0.035972	0.088872	0.0685786	0.0474775	0.0597865	0.050784	0.14812	0.097336	0.161891	0.161891	0.142404	0.196267	0.078507	0.196267	0.0281348	0.0316517
	51	27	0.088596	0.0557827	0.0820333	0.147249	0.0797599	0.0306769	0.105823	0.041837	0.103362	0.0797599	0.0552184	0.0695343	0.059064	0.17227	0.113206	0.188286	0.188286	0.165622	0.226462	0.090585	0.226462	0.032722	0.0368123
	79	28	0.138069	0.0869323	0.127842	0.229475	0.124299	0.0478072	0.164916	0.0651993	0.16108	0.124299	0.086053	0.108363	0.092046	0.268467	0.176421	0.293427	0.293427	0.258107	0.352275	0.14091	0.352275	0.0509944	0.0573687
	97	28	0.175329	0.110392	0.162342	0.291402	0.157843	0.0607087	0.209421	0.0827942	0.20455	0.157843	0.109276	0.137606	0.116886	0.340917	0.224031	0.372612	0.372612	0.327761	0.44286	0.177144	0.44286	0.064756	0.0728505
	107	29	0.187542	0.118082	0.17365	0.3117	0.168838	0.0649375	0.224008	0.0885615	0.218799	0.168838	0.116888	0.147192	0.125028	0.364665	0.239637	0.398568	0.398568	0.350592	0.478087	0.191235	0.478087	0.0692667	0.0779251
	123	29	0.220662	0.138935	0.204317	0.366747	0.198654	0.0764056	0.263568	0.104202	0.257439	0.198654	0.13753	0.173186	0.147108	0.429065	0.281957	0.468955	0.468955	0.412506	0.558607	0.223443	0.558607	0.0814993	0.0916867
	132	29	0.239292	0.150665	0.221567	0.39771	0.215426	0.0828563	0.285821	0.112999	0.279174	0.215426	0.149141	0.187808	0.159528	0.46529	0.305762	0.508548	0.508548	0.447333	0.6039	0.24156	0.6039	0.0883801	0.0994276
	124	30	0.214245	0.134895	0.198375	0.356081	0.192877	0.0741836	0.255904	0.101171	0.249952	0.192877	0.133531	0.16815	0.14283	0.416587	0.273757	0.455317	0.455317	0.40051	0.548542	0.219417	0.548542	0.0791292	0.0890203
09:00:00	121	29	0.216522	0.136329	0.200483	0.359866	0.194927	0.074972	0.258623	0.102246	0.252609	0.194927	0.13495	0.169937	0.144348	0.421015	0.276667	0.460156	0.460156	0.404767	0.548542	0.219417	0.548542	0.0799702	0.0899665
	122	29	0.218592	0.137632	0.2024	0.363306	0.196791	0.0756888	0.261096	0.103224	0.255024	0.196791	0.13624	0.171561	0.145728	0.42504	0.279312	0.464556	0.464556	0.408637	0.553575	0.22143	0.553575	0.0807347	0.0908266
	136	30	0.239085	0.150535	0.221375	0.397366	0.21524	0.0827846	0.285574	0.112901	0.278932	0.21524	0.149012	0.187645	0.15939	0.464888	0.305497	0.508108	0.508108	0.446946	0.608932	0.243573	0.608932	0.0883036	0.0993416
	162	30	0.292905	0.184422	0.271208	0.486817	0.263692	0.10142	0.349859	0.138316	0.341722	0.263692	0.182556	0.229886	0.19527	0.569538	0.374267	0.622487	0.622487	0.547558	0.739777	0.295911	0.739777	0.108181	0.121704
	186	30	0.342585	0.215702	0.317208	0.569386	0.308418	0.118622	0.409199	0.161776	0.399682	0.308418	0.21352	0.268877	0.22839	0.666138	0.437748	0.728068	0.728068	0.64043	0.860557	0.344223	0.860557	0.12653	0.142347
	198	31	0.358938	0.225998	0.33235	0.596565	0.32314	0.124284	0.428731	0.169498	0.418761	0.32314	0.223712	0.281711	0.239292	0.697935	0.458643	0.762821	0.762821	0.671	0.90585	0.36234	0.90585	0.13257	0.149141
	210	31	0.383778	0.241638	0.35535	0.63785	0.345502	0.132885	0.458401	0.181228	0.447741	0.345502	0.239194	0.301207	0.255852	0.746235	0.490383	0.815612	0.815612	0.717436	0.96624	0.386496	0.96624	0.141744	0.159463
	209	31	0.381708	0.240335	0.353433	0.63441	0.343639	0.132169	0.455929	0.180251	0.445326	0.343639	0.237904	0.299582	0.254472	0.74221	0.487738	0.811212	0.811212	0.713567	0.961207	0.384483	0.961207	0.14098	0.158602
	203	31	0.369288	0.232515	0.341933	0.613767	0.332457	0.127868	0.441094	0.174386	0.430836	0.332457	0.230163	0.289835	0.246192	0.71806	0.471868	0.784817	0.784817	0.690349	0.931012	0.372405	0.931012	0.136393	0.153442
	197	31	0.356868	0.224695	0.330433	0.593125	0.321276	0.123568	0.426259	0.168521	0.416346	0.321276	0.222422	0.280087	0.237912	0.69391	0.455998	0.758422	0.758422	0.667131	0.900817	0.360327	0.900817	0.131806	0.148281
	201	31	0.365148	0.229908	0.3381	0.606887	0.32873	0.126435	0.436149	0.172431	0.426006	0.32873	0.227582	0.286585	0.243432	0.71001	0.466578	0.776019	0.776019	0.682609	0.920947	0.368379	0.920947	0.134864	0.151722
	224	31	0.412758	0.259885	0.382183	0.686016	0.371592	0.14292	0.493016	0.194913	0.481551	0.371592	0.257256	0.323952	0.275172	0.802585	0.527413	0.8772	0.8772	0.771612	1.03669	0.414678	1.03669	0.152448	0.171504
10:00:00	242	31	0.450018	0.283345	0.416683	0.747943	0.405136	0.155821	0.537521	0.212508	0.525021	0.405136	0.280479	0.353195	0.300012	0.875035	0.575023	0.956386	0.956386	0.841266	1.12728	0.450912	1.12728	0.16621	0.186986
	253	31	0.472788	0.297681	0.437767	0.785787	0.425635	0.163706	0.564719	0.223261	0.551586	0.425635	0.29467	0.371066	0.315192	0.91931	0.604118	1.00478	1.00478	0.883832	1.18264	0.473055	1.18264	0.174619	0.196447
	244	31	0.454158	0.285951	0.420517	0.754824	0.408863	0.157255	0.542466	0.214463	0.529851	0.408863	0.283059	0.356445	0.302772	0.883085	0.580313	0.965184	0.965184	0.849005	1.13734	0.454938	1.13734	0.167739	0.188706
	237	30	0.448155	0.282172	0.414958	0.744847	0.403459	0.155176	0.535296	0.211629	0.522847	0.403459	0.279317	0.351733	0.29877	0.871412	0.572642	0.952427	0.952427	0.837783	1.11721	0.446886	1.11721	0.165521	0.186212
	245	30	0.464715	0.292598	0.430292	0.77237	0.418367	0.16091	0.555076	0.219449	0.542167	0.418367	0.289639	0.36473	0.30981	0.903613	0.593803	0.98762	0.98762	0.86874	1.15747	0.46299	1.15747	0.171638	0.193092
	257	30	0.489555	0.308238	0.453292	0.813655	0.44073	0.169511	0.584746	0.231179	0.571148	0.44073	0.30512	0.384226	0.32637	0.951913	0.625543	1.04041	1.04041	0.915176	1.21786	0.487146	1.21786	0.180812	0.203414
	274	31	0.516258	0.325051	0.478017	0.858036	0.464769	0.178757	0.616641	0.243788	0.602301	0.464769	0.321763	0.405184	0.344172	1.00384	0.659663	1.09716	1.09716	0.965095	1.28832	0.515328	1.28832	0.190675	0.214509
	292	32	0.545031	0.343168	0.504658	0.905857	0.490673	0.18872	0.651009	0.257376	0.635869	0.490673	0.339696	0.427766	0.363354	1.05978	0.696428	1.15831	1.15831	1.01888	1.36381	0.545523	1.36381	0.201302	0.226464
	307	33	0.567594	0.357374	0.52555	0.943358	0.510985	0.196533	0.677959	0.26803	0.662193	0.510985	0.353759	0.445474	0.378396	1.10365	0.725259	1.20626	1.20626	1.06106	1.4242	0.569679	1.4242	0.209635	0.235839
	322	34	0.590157	0.37158	0.546442	0.980858	0.531298	0.204345	0.70491	0.278685	0.688516	0.531298	0.367822	0.463183	0.393438	1.14753	0.754089	1.25421	1.25421	1.10324	1.48459	0.593835	1.48459	0.217968	0.245215
	337	35	0.61272	0.385787	0.567333	1.01836	0.551611	0.212158	0.73186	0.28934	0.71484	0.551611	0.381884	0.480891	0.40848	1.1914	0.78292	1.30216	1.30216	1.14542	1.54498	0.617991	1.54498	0.226302	0.25459
	348	35	0.63549	0.400123	0.588417	1.0562	0.57211	0.220042	0.759057	0.300092	0.741405	0.57211	0.396076	0.498762	0.42366	1.23567	0.812015	1.35055	1.35055	1.18799	1.60033	0.640134	1.60033	0.234712	0.264051
11:00:00	401	35	0.7452	0.4692	0.69	1.23854	0.670878	0.25803	0.8901	0.3519	0.8694	0.670878	0.464454	0.584868	0.4968	1.449	0.9522	1.58371	1.58371	1.39308	1.86706	0.746823	1.86706	0.275232	0.309636
	426	36	0.788463	0.49644	0.730058	1.31045	0.709826	0.27301	0.941775	0.37233	0.919873	0.709826	0.491418	0.618823	0.525642	1.53312	1.00748	1.67566	1.67566	1.47396	1.97777	0.791109	1.97777	0.291211	0.327612
	390	37	0.705456	0.444176	0.6532	1.17249	0.635098	0.244268	0.842628	0.333132	0.823032	0.635098	0.439683	0.553675	0.470304	1.37172	0.901416	1.49925	1.49925	1.31878	1.7815	0.712602	1.7815	0.260553	0.293122
	341	36	0.612513	0.385656	0.567142	1.01801	0.551424	0.212086	0.731613	0.289242	0.714599	0.551424	0.381755	0.480729	0.408342	1.191	0.782656	1.30172	1.30172	1.14503	1.55001	0.620004	1.55001	0.226225	0.254504
	286	34	0.515637	0.32466	0.477442	0.857004	0.46421	0.178542	0.6159	0.243495	0.601576	0.46421	0.321376	0.404696	0.343758	1.00263	0.658869	1.09584	1.09584	0.963934	1.30342	0.521367	1.30342	0.190445	0.214251
	210	34	0.358317	0.225607	0.331775	0.595533	0.322581	0.124069	0.42799	0.169205	0.418036	0.322581	0.223325	0.281224	0.238878	0.696727	0.457849	0.761502	0.761502	0.669839	0.920947	0.368379	0.920947	0.132341	0.148883
	292	33	0.536544	0.337824	0.4968	0.891752	0.483032	0.185782	0.640872	0.253368	0.625968	0.483032	0.334407	0.421105	0.357696	1.04328	0.685584	1.14027	1.14027	1.00302	1.34871	0.539484	1.34871	0.198167	0.222938
	250	34	0.441117	0.27774	0.408442	0.733149	0.397123	0.152739	0.52689	0.208305	0.514636	0.397123	0.274931	0.346209	0.294078	0.857727	0.56365	0.93747	0.93747	0.824626	1.12225	0.448899	1.12225	0.162922	0.183287
	289	34	0.521847	0.32857	0.483192	0.867325	0.469801	0.180693	0.623317	0.246428	0.608821	0.469801	0.325247	0.40957	0.347898	1.0147	0.666804	1.10904	1.10904	0.975543	1.31851	0.527406	1.31851	0.192739	0.216831
	282	35	0.49887	0.314103	0.461917	0.829136	0.449116	0.172737	0.595872	0.235577	0.582015	0.449116	0.310926	0.391537	0.33258	0.970025	0.637445	1.06021	1.06021	0.93259	1.26819	0.507276	1.26819	0.184253	0.207284
	412	36	0.759483	0.478193	0.703225	1.26228	0.683736	0.262976	0.90716	0.358645	0.886063	0.683736	0.473356	0.596078	0.506322	1.47677	0.97045	1.61407	1.61407	1.41978	1.90732	0.762927	1.90732	0.280507	0.315571
	470	38	0.862569	0.543099	0.798675	1.43361	0.776541	0.29867	1.03029	0.407324	1.00633	0.776541	0.537606	0.676985	0.575046	1.67722	1.10217	1.83315	1.83315	1.61249	2.16901	0.867603	2.16901	0.318581	0.358404
12 noon	412	39	0.734022	0.462162	0.67965	1.21997	0.660815	0.25416	0.876748	0.346621	0.856359	0.660815	0.457487	0.576095	0.489348	1.42726	0.937917	1.55996	1.55996	1.37218	1.86202	0.74481	1.86202	0.271104	0.304991
	341	38	0.595539	0.374969	0.551425	0.989803	0.536143	0.206209	0.711338	0.281227	0.694795	0.536143	0.371176	0.467407	0.397026	1.15799	0.760966	1.26565	1.26565	1.1133	1.51982	0.607926	1.51982	0.219956	0.247451
	421	38	0.761139	0.479236	0.704758	1.26504	0.685227	0.263549	0.909138	0.359427	0.887995	0.685227	0.474388	0.597378	0.507426	1.47999	0.972566	1.61759	1.61759	1.42288	1.92241	0.768966	1.92241	0.281119	0.316259
	467	39	0.847872	0.533845	0.785067	1.40919	0.76331	0.293581	1.01274	0.400384	0.989184	0.76331	0.528445	0.66545	0.565248	1.64864	1.08339	1.80191	1.80191	1.58502	2.13881	0.855525	2.13881	0.313153	0.352297
	408	40	0.717255	0.451605	0.664125	1.1921	0.64572	0.248354	0.856721	0.338704	0.836797	0.64572	0.447037	0.562935	0.47817	1.39466	0.916492	1.52432	1.52432	1.34084	1.8268	0.730719	1.8268	0.264911	0.298025
	386	40	0.671715	0.422932	0.621958	1.11641	0.604722	0.232585	0.802326	0.317199	0.783667	0.604722	0.418654	0.527194	0.44781	1.30611	0.858302	1.42754	1.42754	1.25571	1.71608	0.686433	1.71608	0.248091	0.279102
	434	40	0.771075	0.485492	0.713958	1.28155	0.694172	0.266989	0.921006	0.364119	0.899587	0.694172	0.480581	0.605176	0.51405	1.49931	0.985262	1.6387	1.6387	1.44145	1.95764	0.783057	1.95764	0.284789	0.320387
	477	41	0.851598	0.536191	0.788517	1.41538	0.766664	0.294871	1.01719	0.402143	0.993531	0.766664	0.530768	0.668374	0.567732	1.65588	1.08815	1.80983	1.80983	1.59198	2.15894	0.863577	2.15894	0.314529	0.353845
	514	41	0.928188	0.584415	0.859433	1.54268	0.835616	0.321391	1.10867	0.438311	1.08289	0.835616	0.578503	0.728486	0.618792	1.80481	1.18602	1.9726	1.9726	1.73516	2.34515	0.938058	2.34515	0.342817	0.385669
	492	43	0.865674	0.545054	0.80155	1.43878	0.779337	0.299745	1.034	0.408791	1.00995	0.779337	0.539541	0.679422	0.577116	1.68325	1.10614	1.83975	1.83975	1.61829	2.20423	0.881694	2.20423	0.319728	0.359694
	441	43	0.760104	0.478584	0.7038	1.26331	0.684296	0.263191	0.907902	0.358938	0.886788	0.684296	0.473743	0.596565	0.506736	1.47798	0.971244	1.61539	1.61539	1.42094	1.94758	0.779031	1.94758	0.280737	0.315829
	441	42	0.768591	0.483928	0.711658	1.27742	0.691936	0.266129	0.918039	0.362946	0.896689	0.691936	0.479033	0.603226	0.512394	1.49448	0.982088	1.63342	1.63342	1.43681	1.96267	0.78507	1.96267	0.283871	0.319355
13:00:00	522	43	0.927774	0.584154	0.85905	1.54199	0.835243	0.321247	1.10817	0.438116	1.0824	0.835243	0.578245	0.728161	0.618516	1.80401	1.18549	1.97172	1.97172	1.73438	2.35521	0.942084	2.35521	0.342664	0.385497
	592	45	1.0557	0.6647	0.9775	1.7546	0.95041	0.365542	1.26097	0.498525	1.23165	0.95041	0.657976	0.828563	0.7038	2.05275	1.34895	2.24359	2.24359	1.97353	2.67729	1.07092	2.67729	0.389912	0.438651
	653	45	1.18197	0.744203	1.09442	1.96447	1.06409	0.409264	1.4118	0.558153	1.37897	1.06409	0.736676	0.927666	0.78798	2.29827	1.51029	2.51194	2.51194	2.20958	2.98427	1.19371	2.98427	0.436549	0.491117
	685	49	1.21426	0.764535	1.12432	2.01814	1.09316	0.420446	1.45037	0.573401	1.41664	1.09316	0.756802	0.95301	0.809508	2.36106	1.55156	2.58057	2.58057	2.26995	3.08492	1.23397	3.08492	0.448475	0.504535
	759	49	1.36744	0.860982	1.26615	2.27273	1.23106	0.473485	1.63333	0.645736	1.59535	1.23106	0.852273	1.07323	0.911628	2.65891	1.74729	2.90611	2.90611	2.5563	3.45733	1.38293	3.45733	0.505051	0.568182
	578	49	0.992772	0.625079	0.919233	1.65002	0.893759	0.343753	1.18581	0.468809	1.15823	0.893759	0.618756	0.779174	0.661848	1.93039	1.26854	2.10986	2.10986	1.85589	2.54644	1.01858	2.54644	0.36667	0.412504
	431	45	0.72243	0.454863	0.668917	1.2007	0.650379	0.250146	0.862902	0.341147	0.842835	0.650379	0.450262	0.566997	0.48162	1.40472	0.923105	1.53532	1.53532	1.35051	1.86706	0.746823	1.86706	0.266822	0.300175
	676	45	1.22958	0.77418	1.1385	2.0436	1.10695	0.42575	1.46866	0.580635	1.43451	1.10695	0.766349	0.965032	0.81972	2.39085	1.57113	2.61312	2.61312	2.29858	3.10002	1.24001	3.10002	0.454133	0.510899
	609	48	1.06543	0.670826	0.986508	1.77077	0.959169	0.368911	1.2726	0.503119	1.243	0.959169	0.66404	0.836199	0.710286	2.07167	1.36138	2.26427	2.26427	1.99172	2.71755	1.08702	2.71755	0.393505	0.442693
	594	45	1.05984	0.667307	0.981333	1.76148	0.954138	0.366976	1.26592	0.50048	1.23648	0.954138	0.660557	0.831812	0.70656	2.0608	1.35424	2.25239	2.25239	1.98127	2.68736	1.07494	2.68736	0.391441	0.440371
	633	47	1.1236	0.707449	1.04037	1.86745	1.01153	0.389052	1.34207	0.530587	1.31086	1.01153	0.700293	0.881851	0.749064	2.18477	1.43571	2.38789	2.38789	2.10046	2.85343	1.14137	2.85343	0.414989	0.466862
	339	44	0.540477	0.3403	0.500442	0.898288	0.486573	0.187143	0.64557	0.255225	0.630556	0.486573	0.336858	0.424192	0.360318	1.05093	0.690609	1.14863	1.14863	1.01037	1.41917	0.567666	1.41917	0.19962	0.224572
14:00:00	329	40	0.553725	0.348642	0.512708	0.920307	0.4985	0.191731	0.661394	0.261481	0.646013	0.4985	0.345115	0.434589	0.36915	1.07669	0.707537	1.17679	1.17679	1.03514	1.42923	0.571692	1.42923	0.204513	0.230077
	665	43	1.22378	0.770531	1.13313	2.03396	1.10173	0.423743	1.46174	0.577898	1.42775	1.10173	0.762737	0.960483	0.815856	2.37958	1.56372	2.60081	2.60081	2.28775	3.07486	1.22994	3.07486	0.451992	0.508491
	688	49	1.22047	0.768445	1.13007	2.02846	1.09875	0.422596	1.45779	0.576334	1.42388	1.09875	0.760672	0.957884	0.813648	2.37314	1.55949	2.59377	2.59377	2.28156	3.10002	1.24001	3.10002	0.450769	0.507115
	346	44	0.554967	0.349424	0.513858	0.922371	0.499618	0.192161	0.662877	0.262068	0.647461	0.499618	0.345889	0.435564	0.369978	1.0791	0.709124	1.17943	1.17943	1.03746	1.45439	0.581757	1.45439	0.204971	0.230593
	343	42	0.565731	0.356201	0.523825	0.940261	0.509308	0.195888	0.675734	0.267151	0.660019	0.509308	0.352598	0.444012	0.377154	1.10003	0.722878	1.2023	1.2023	1.05758	1.46949	0.587796	1.46949	0.208947	0.235065
	427	42	0.739611	0.465681	0.684825	1.22925	0.665846	0.256095	0.883424	0.349261	0.862879	0.665846	0.460971	0.580481	0.493074	1.43813	0.945058	1.57183	1.57183	1.38263	1.89222	0.756888	1.89222	0.273168	0.307314
	310	41	0.505908	0.318535	0.468433	0.840834	0.455452	0.175174	0.604279	0.238901	0.590226	0.455452	0.315313	0.39706	0.337272	0.98371	0.646438	1.07516	1.07516	0.945747	1.31851	0.527406	1.31851	0.186852	0.210208
	351	39	0.607752	0.382659	0.562733	1.0101	0.547138	0.210438	0.725926	0.286994	0.709044	0.547138	0.378788	0.476992	0.405168	1.18174	0.776572	1.29161	1.29161	1.13613	1.55504	0.622017	1.55504	0.224467	0.252525
	210	38	0.324369	0.204232	0.300342	0.539111	0.292018	0.112315	0.387441	0.153174	0.37843	0.292018	0.202167	0.25458	0.216246	0.630717	0.414471	0.689355	0.689355	0.606377	0.860557	0.344223	0.860557	0.119802	0.134778
	384	38	0.684549	0.431012	0.633842	1.13774	0.616276	0.237029	0.817656	0.323259	0.79864	0.616276	0.426653	0.537266	0.456366	1.33107	0.874701	1.45482	1.45482	1.2797	1.73621	0.694485	1.73621	0.252831	0.284435
	633	42	1.16603	0.734168	1.07966	1.93798	1.04974	0.403745	1.39276	0.550626	1.36037	1.04974	0.726741	0.915156	0.777354	2.26728	1.48993	2.47807	2.47807	2.17978	2.92891	1.17157	2.92891	0.430662	0.484494
	636	46	1.13829	0.716703	1.05398	1.89188	1.02477	0.394141	1.35963	0.537527	1.32801	1.02477	0.709453	0.893386	0.758862	2.21335	1.45449	2.41912	2.41912	2.12793	2.88362	1.15345	2.88362	0.420417	0.472969
15:00:00	728	48	1.31176	0.825922	1.21459	2.18018	1.18093	0.454204	1.56682	0.619442	1.53039	1.18093	0.817568	1.02953	0.874506	2.55064	1.67614	2.78777	2.78777	2.45221	3.31642	1.32657	3.31642	0.484485	0.545045
	460	45	0.78246	0.49266	0.7245	1.30047	0.704422	0.270931	0.934605	0.369495	0.91287	0.704422	0.487677	0.614111	0.52164	1.52145	0.99981	1.6629	1.6629	1.46273	2.013	0.8052	2.013	0.288994	0.325118
	357	44	0.577737	0.36376	0.534942	0.960216	0.520117	0.200045	0.690075	0.27282	0.674026	0.520117	0.360081	0.453435	0.385158	1.12338	0.738219	1.22782	1.22782	1.08002	1.50975	0.6039	1.50975	0.213381	0.240054
	234	40	0.357075	0.224825	0.330625	0.593469	0.321462	0.123639	0.426506	0.168619	0.416587	0.321462	0.222551	0.280249	0.23805	0.694312	0.456263	0.758862	0.758862	0.667517	0.951142	0.380457	0.951142	0.131882	0.148367
	376	39	0.659502	0.415242	0.61065	1.09611	0.593727	0.228357	0.787739	0.311431	0.769419	0.593727	0.411042	0.517608	0.439668	1.28236	0.842697	1.40159	1.40159	1.23288	1.68085	0.672342	1.68085	0.24358	0.274028
	376	41	0.642528	0.404555	0.594933	1.0679	0.578446	0.222479	0.767464	0.303416	0.749616	0.578446	0.400463	0.504286	0.428352	1.24936	0.821008	1.36551	1.36551	1.20114	1.65066	0.660264	1.65066	0.237311	0.266975
	373	41	0.636318	0.400645	0.589183	1.05758	0.572855	0.220329	0.760046	0.300483	0.742371	0.572855	0.396592	0.499412	0.424212	1.23728	0.813073	1.35231	1.35231	1.18954	1.63556	0.654225	1.63556	0.235018	0.264395
	209	39	0.313812	0.197585	0.290567	0.521565	0.282514	0.108659	0.374831	0.148189	0.366114	0.282514	0.195587	0.246294	0.209208	0.61019	0.400982	0.666919	0.666919	0.586641	0.840427	0.336171	0.840427	0.115903	0.130391
	133	36	0.181953	0.114563	0.168475	0.302411	0.163806	0.0630023	0.217333	0.0859222	0.212278	0.163806	0.113404	0.142805	0.121302	0.353797	0.232495	0.38669	0.38669	0.340144	0.50325	0.2013	0.50325	0.0672025	0.0756028
	271	36	0.467613	0.294423	0.432975	0.777186	0.420976	0.161914	0.558538	0.220817	0.545548	0.420976	0.291445	0.367005	0.311742	0.909248	0.597506	0.993779	0.993779	0.874158	1.19773	0.479094	1.19773	0.172708	0.194297
	330	39	0.564282	0.355289	0.522483	0.937853	0.508004	0.195386	0.674003	0.266466	0.658329	0.508004	0.351695	0.442875	0.376188	1.09722	0.721027	1.19922	1.19922	1.05487	1.44936	0.579744	1.44936	0.208412	0.234463
	270	39	0.440082	0.277089	0.407483	0.731429	0.396191	0.152381	0.525653	0.207817	0.513429	0.396191	0.274286	0.345397	0.293388	0.855715	0.562327	0.93527	0.93527	0.822691	1.14741	0.458964	1.14741	0.16254	0.182857
16:00:00	317	39	0.537372	0.338345	0.497567	0.893128	0.483778	0.186068	0.641861	0.253759	0.626934	0.483778	0.334923	0.421755	0.358248	1.04489	0.686642	1.14203	1.14203	1.00457	1.38394	0.553575	1.38394	0.198473	0.223282
	462	41	0.820548	0.516641	0.759767	1.36377	0.738711	0.28412	0.980099	0.387481	0.957306	0.738711	0.511415	0.644005	0.547032	1.59551	1.04848	1.74384	1.74384	1.53394	2.08345	0.833382	2.08345	0.303061	0.340944
	290	40	0.472995	0.297812	0.437958	0.786131	0.425821	0.163777	0.564966	0.223359	0.551827	0.425821	0.294799	0.371229	0.31533	0.919712	0.604382	1.00522	1.00522	0.884219	1.23296	0.493185	1.23296	0.174696	0.196533
	111	37	0.127926	0.080546	0.11845	0.212617	0.115167	0.0442951	0.1528	0.0604095	0.149247	0.115167	0.0797313	0.100402	0.085284	0.248745	0.163461	0.271871	0.271871	0.239145	0.377437	0.150975	0.377437	0.0472482	0.0531542
	72	34	0.072657	0.045747	0.067275	0.120758	0.0654106	0.0251579	0.0867847	0.0343102	0.0847665	0.0654106	0.0452843	0.0570246	0.048438	0.141277	0.0928395	0.154412	0.154412	0.135825	0.226462	0.090585	0.226462	0.0268351	0.0301895
	72	31	0.098118	0.061778	0.09085	0.163075	0.0883323	0.0339739	0.117196	0.0463335	0.114471	0.0883323	0.0611531	0.0770076	0.065412	0.190785	0.125373	0.208522	0.208522	0.183422	0.271755	0.108702	0.271755	0.0362389	0.0407687
	83	28	0.146349	0.0921457	0.135508	0.243236	0.131753	0.0506742	0.174806	0.0691092	0.17074	0.131753	0.0912136	0.114862	0.097566	0.284567	0.187001	0.311023	0.311023	0.273585	0.372405	0.148962	0.372405	0.0540525	0.0608091
	105	30	0.174915	0.110132	0.161958	0.290714	0.15747	0.0605654	0.208926	0.0825987	0.204067	0.15747	0.109018	0.137282	0.11661	0.340112	0.223502	0.371732	0.371732	0.326987	0.452925	0.18117	0.452925	0.0646031	0.0726784
	142	31	0.243018	0.153011	0.225017	0.403903	0.218781	0.0841464	0.290271	0.114758	0.283521	0.218781	0.151464	0.190732	0.162012	0.472535	0.310523	0.516466	0.516466	0.454299	0.62403	0.249612	0.62403	0.0897562	0.100976
	144	32	0.238671	0.150274	0.220992	0.396678	0.214867	0.0826413	0.285079	0.112706	0.278449	0.214867	0.148754	0.18732	0.159114	0.464082	0.304968	0.507228	0.507228	0.446173	0.618997	0.247599	0.618997	0.0881507	0.0991695
	87	32	0.120681	0.0759843	0.111742	0.200575	0.108645	0.0417865	0.144147	0.0569882	0.140794	0.108645	0.0752157	0.0947161	0.080454	0.234657	0.154203	0.256473	0.256473	0.225602	0.332145	0.132858	0.332145	0.0445723	0.0501438
	70	32	0.085491	0.0538277	0.0791583	0.142089	0.0769646	0.0296018	0.102114	0.0403707	0.0997395	0.0769646	0.0532832	0.0670974	0.056994	0.166232	0.109239	0.181687	0.181687	0.159817	0.246592	0.098637	0.246592	0.0315752	0.0355221
17:00:00	130	32	0.209691	0.132028	0.194158	0.348513	0.188778	0.0726068	0.250464	0.0990207	0.244639	0.188778	0.130692	0.164575	0.139794	0.407732	0.267938	0.445639	0.445639	0.391997	0.548542	0.219417	0.548542	0.0774472	0.0871281
	238	31	0.441738	0.278131	0.409017	0.734181	0.397682	0.152954	0.527631	0.208598	0.515361	0.397682	0.275318	0.346697	0.294492	0.858935	0.564443	0.938789	0.938789	0.825787	1.10715	0.44286	1.10715	0.163151	0.183545
	282	31	0.532818	0.335478	0.49335	0.885559	0.479678	0.184491	0.636421	0.251608	0.621621	0.479678	0.332085	0.418181	0.355212	1.03603	0.680823	1.13235	1.13235	0.996052	1.32858	0.531432	1.32858	0.196791	0.22139
	412	37	0.750996	0.472849	0.695367	1.24818	0.676096	0.260037	0.897023	0.354637	0.876162	0.676096	0.468066	0.589417	0.500664	1.46027	0.959606	1.59603	1.59603	1.40392	1.89222	0.756888	1.89222	0.277373	0.312044
	76	39	0.038502	0.024242	0.03565	0.0639914	0.034662	0.0133315	0.0459885	0.0181815	0.044919	0.034662	0.0239968	0.0302182	0.025668	0.074865	0.049197	0.0818251	0.0818251	0.0719758	0.171105	0.068442	0.171105	0.0142203	0.0159979
	195	37	0.301806	0.190026	0.27945	0.50161	0.271706	0.104502	0.36049	0.142519	0.352107	0.271706	0.188104	0.236872	0.201204	0.586845	0.385641	0.641403	0.641403	0.564197	0.800167	0.320067	0.800167	0.111469	0.125403
	231	37	0.376326	0.236946	0.34845	0.625465	0.338793	0.130305	0.4495	0.177709	0.439047	0.338793	0.234549	0.295358	0.250884	0.731745	0.480861	0.799775	0.799775	0.703505	0.981337	0.392535	0.981337	0.138992	0.156366
	206	35	0.34155	0.21505	0.31625	0.567666	0.307486	0.118264	0.407962	0.161287	0.398475	0.307486	0.212875	0.268064	0.2277	0.664125	0.436425	0.725868	0.725868	0.638495	0.88572	0.354288	0.88572	0.126148	0.141916
	249	36	0.422073	0.26575	0.390808	0.701498	0.379978	0.146145	0.504143	0.199312	0.492418	0.379978	0.263062	0.331263	0.281382	0.820697	0.539315	0.896997	0.896997	0.789025	1.08702	0.434808	1.08702	0.155888	0.175374
	162	35	0.25047	0.157703	0.231917	0.416288	0.22549	0.0867267	0.299172	0.118277	0.292215	0.22549	0.156108	0.196581	0.16698	0.487025	0.320045	0.532303	0.532303	0.46823	0.66429	0.265716	0.66429	0.0925085	0.104072
	129	34	0.190647	0.120037	0.176525	0.316861	0.171633	0.0660127	0.227717	0.0900277	0.222421	0.171633	0.118823	0.149629	0.127098	0.370702	0.243604	0.405166	0.405166	0.356396	0.513315	0.205326	0.513315	0.0704135	0.0792152
	92	33	0.122544	0.0771573	0.113467	0.203672	0.110322	0.0424316	0.146372	0.057868	0.142968	0.110322	0.0763769	0.0961783	0.081696	0.23828	0.156584	0.260433	0.260433	0.229084	0.34221	0.136884	0.34221	0.0452604	0.0509179
18:00:00	101	33	0.141174	0.0888873	0.130717	0.234635	0.127094	0.0488823	0.168625	0.0666655	0.164703	0.127094	0.0879882	0.1108	0.094116	0.274505	0.180389	0.300025	0.300025	0.263911	0.387503	0.155001	0.387503	0.0521412	0.0586588
	126	33	0.192924	0.121471	0.178633	0.320645	0.173683	0.0668011	0.230437	0.091103	0.225078	0.173683	0.120242	0.151416	0.128616	0.37513	0.246514	0.410005	0.410005	0.360653	0.513315	0.205326	0.513315	0.0712545	0.0801613
	161	33	0.265374	0.167087	0.245717	0.441059	0.238907	0.0918873	0.316974	0.125315	0.309603	0.238907	0.165397	0.208278	0.176916	0.516005	0.339089	0.563977	0.563977	0.496091	0.689453	0.275781	0.689453	0.0980132	0.110265
	121	34	0.174087	0.10961	0.161192	0.289338	0.156725	0.0602787	0.207937	0.0822077	0.203101	0.156725	0.108502	0.136632	0.116058	0.338502	0.222444	0.369973	0.369973	0.325439	0.473055	0.189222	0.473055	0.0642973	0.0723344
	71	32	0.087561	0.055131	0.081075	0.145529	0.0788282	0.0303185	0.104587	0.0413482	0.102154	0.0788282	0.0545733	0.068722	0.058374	0.170257	0.111883	0.186086	0.186086	0.163687	0.251625	0.10065	0.251625	0.0323398	0.0363822
	50	32	0.044091	0.027761	0.040825	0.0732805	0.0396936	0.0152668	0.0526642	0.0208207	0.0514395	0.0396936	0.0274802	0.0346047	0.029394	0.0857325	0.0563385	0.093703	0.093703	0.0824239	0.145943	0.058377	0.145943	0.0162846	0.0183201
	42	32	0.027531	0.0173343	0.0254917	0.0457573	0.0247852	0.00953277	0.0328842	0.0130007	0.0321195	0.0247852	0.017159	0.0216076	0.018354	0.0535325	0.0351785	0.0585094	0.0585094	0.0514666	0.105682	0.042273	0.105682	0.0101683	0.0114393
	84	31	0.122958	0.077418	0.11385	0.20436	0.110695	0.042575	0.146866	0.0580635	0.143451	0.110695	0.0766349	0.0965032	0.081972	0.239085	0.157113	0.261312	0.261312	0.229858	0.332145	0.132858	0.332145	0.0454133	0.0510899
	249	31	0.464508	0.292468	0.4301	0.772026	0.418181	0.160839	0.554829	0.219351	0.541926	0.418181	0.28951	0.364568	0.309672	0.90321	0.593538	0.98718	0.98718	0.868353	1.16251	0.465003	1.16251	0.171561	0.193006
	132	33	0.205344	0.129291	0.190133	0.341288	0.184864	0.0711016	0.245272	0.096968	0.239568	0.184864	0.127983	0.161164	0.136896	0.39928	0.262384	0.436401	0.436401	0.383871	0.54351	0.217404	0.54351	0.0758417	0.0853219
	78	34	0.085077	0.053567	0.078775	0.1414	0.0765919	0.0294584	0.10162	0.0401752	0.0992565	0.0765919	0.0530252	0.0667724	0.056718	0.165428	0.108709	0.180807	0.180807	0.159043	0.256657	0.102663	0.256657	0.0314223	0.0353501
	78	33	0.093564	0.0589107	0.0866333	0.155506	0.0842325	0.0323971	0.111757	0.044183	0.109158	0.0842325	0.0583148	0.0734334	0.062376	0.18193	0.119554	0.198844	0.198844	0.174909	0.271755	0.108702	0.271755	0.0345569	0.0388765
		Units Estimated	66	42	61	111	60	23	79	31	77	60	41	52	44	129	85	141	141	124	170	68	170	24	27

## Sheet: 17-7
Time stamp	I	T	E1	E2	E3	M1	M2	M3	I1	I2	I3	I4	I5	I6	G1	G2	G3	C1	C2	C3	R1	R2	R3	L1	F1
			27	17	25	43.92	23.79	9.15	32.25	12.75	31.5	23.79	16.47	20.74	18	52.5	34.5	56.16	56.16	49.4	61	24.4	61	9.76	10.98
7AM	5	27	0	0	0	0	0	0	0	0	0	0	0	0	0	0	0	0	0	0	0	0	0	0	0
	12	27	0.007866	0.00495267	0.00728333	0.0130735	0.00708149	0.00272365	0.0093955	0.0037145	0.009177	0.00708149	0.00490257	0.00617361	0.005244	0.015295	0.010051	0.016717	0.016717	0.0147047	0.030195	0.012078	0.030195	0.00290523	0.00326838
	18	28	0.011799	0.007429	0.010925	0.0196103	0.0106222	0.00408547	0.0140932	0.00557175	0.0137655	0.0106222	0.00735385	0.00926041	0.007866	0.0229425	0.0150765	0.0250754	0.0250754	0.0220571	0.0452925	0.018117	0.0452925	0.00435784	0.00490257
	25	28	0.026289	0.0165523	0.0243417	0.0436931	0.0236671	0.00910272	0.0314007	0.0124142	0.0306705	0.0236671	0.0163849	0.0206328	0.017526	0.0511175	0.0335915	0.0558698	0.0558698	0.0491448	0.08052	0.032208	0.08052	0.00970957	0.0109233
	33	28	0.042849	0.026979	0.039675	0.0712163	0.0385755	0.0148367	0.0511807	0.0202342	0.0499905	0.0385755	0.0267061	0.0336299	0.028566	0.0833175	0.0547515	0.0910634	0.0910634	0.0801021	0.12078	0.048312	0.12078	0.0158258	0.0178041
	37	28	0.051129	0.0321923	0.0473417	0.0849779	0.0460297	0.0177037	0.0610707	0.0241442	0.0596505	0.0460297	0.0318667	0.0401284	0.034086	0.0994175	0.0653315	0.10866	0.10866	0.0955808	0.14091	0.056364	0.14091	0.018884	0.0212445
	45	29	0.059202	0.0372753	0.0548167	0.0983954	0.0532975	0.020499	0.0707135	0.0279565	0.069069	0.0532975	0.0368983	0.0464645	0.039468	0.115115	0.075647	0.125817	0.125817	0.110672	0.166072	0.066429	0.166072	0.0218657	0.0245989
	50	29	0.069552	0.043792	0.0644	0.115597	0.0626153	0.0240828	0.083076	0.032844	0.081144	0.0626153	0.043349	0.0545877	0.046368	0.13524	0.088872	0.147813	0.147813	0.130021	0.191235	0.076494	0.191235	0.0256883	0.0288994
	53	29	0.075762	0.047702	0.07015	0.125919	0.0682059	0.026233	0.0904935	0.0357765	0.088389	0.0682059	0.0472195	0.0594616	0.050508	0.147315	0.096807	0.161011	0.161011	0.14163	0.206332	0.082533	0.206332	0.0279819	0.0314797
	53	29	0.075762	0.047702	0.07015	0.125919	0.0682059	0.026233	0.0904935	0.0357765	0.088389	0.0682059	0.0472195	0.0594616	0.050508	0.147315	0.096807	0.161011	0.161011	0.14163	0.206332	0.082533	0.206332	0.0279819	0.0314797
	56	29	0.081972	0.051612	0.0759	0.13624	0.0737966	0.0283833	0.097911	0.038709	0.095634	0.0737966	0.0510899	0.0643355	0.054648	0.15939	0.104742	0.174208	0.174208	0.153239	0.22143	0.088572	0.22143	0.0302755	0.03406
	61	29	0.092322	0.0581287	0.0854833	0.153442	0.0831143	0.031967	0.110273	0.0435965	0.107709	0.0831143	0.0575407	0.0724586	0.061548	0.179515	0.117967	0.196204	0.196204	0.172587	0.246592	0.098637	0.246592	0.0340982	0.0383605
08:00:00	62	29	0.094392	0.059432	0.0874	0.156882	0.0849779	0.0326838	0.112746	0.044574	0.110124	0.0849779	0.0588308	0.0740833	0.062928	0.18354	0.120612	0.200604	0.200604	0.176457	0.251625	0.10065	0.251625	0.0348627	0.0392206
	59	29	0.088182	0.055522	0.08165	0.146561	0.0793872	0.0305335	0.105328	0.0416415	0.102879	0.0793872	0.0549604	0.0692094	0.058788	0.171465	0.112677	0.187406	0.187406	0.164848	0.236527	0.094611	0.236527	0.0325691	0.0366403
	63	29	0.096462	0.0607353	0.0893167	0.160323	0.0868414	0.0334006	0.115218	0.0455515	0.112539	0.0868414	0.060121	0.0757079	0.064308	0.187565	0.123257	0.205003	0.205003	0.180326	0.256657	0.102663	0.256657	0.0356273	0.0400807
	65	29	0.100602	0.063342	0.09315	0.167203	0.0905685	0.034834	0.120164	0.0475065	0.117369	0.0905685	0.0627013	0.0789572	0.067068	0.195615	0.128547	0.213801	0.213801	0.188066	0.266723	0.106689	0.266723	0.0371563	0.0418009
	53	29	0.075762	0.047702	0.07015	0.125919	0.0682059	0.026233	0.0904935	0.0357765	0.088389	0.0682059	0.0472195	0.0594616	0.050508	0.147315	0.096807	0.161011	0.161011	0.14163	0.206332	0.082533	0.206332	0.0279819	0.0314797
	52	29	0.073692	0.0463987	0.0682333	0.122478	0.0663424	0.0255163	0.088021	0.034799	0.085974	0.0663424	0.0459293	0.0578369	0.049128	0.14329	0.094162	0.156612	0.156612	0.13776	0.2013	0.08052	0.2013	0.0272174	0.0306196
	55	29	0.079902	0.0503087	0.0739833	0.132799	0.071933	0.0276665	0.0954385	0.0377315	0.093219	0.071933	0.0497998	0.0627108	0.053268	0.155365	0.102097	0.169809	0.169809	0.149369	0.216397	0.086559	0.216397	0.029511	0.0331999
	61	29	0.092322	0.0581287	0.0854833	0.153442	0.0831143	0.031967	0.110273	0.0435965	0.107709	0.0831143	0.0575407	0.0724586	0.061548	0.179515	0.117967	0.196204	0.196204	0.172587	0.246592	0.098637	0.246592	0.0340982	0.0383605
	63	29	0.096462	0.0607353	0.0893167	0.160323	0.0868414	0.0334006	0.115218	0.0455515	0.112539	0.0868414	0.060121	0.0757079	0.064308	0.187565	0.123257	0.205003	0.205003	0.180326	0.256657	0.102663	0.256657	0.0356273	0.0400807
	65	30	0.092115	0.0579983	0.0852917	0.153098	0.082928	0.0318954	0.110026	0.0434987	0.107467	0.082928	0.0574117	0.0722962	0.06141	0.179112	0.117702	0.195764	0.195764	0.1722	0.251625	0.10065	0.251625	0.0340217	0.0382744
	70	30	0.102465	0.064515	0.094875	0.1703	0.0922457	0.0354791	0.122389	0.0483862	0.119542	0.0922457	0.0638624	0.0804193	0.06831	0.199238	0.130928	0.21776	0.21776	0.191548	0.276788	0.110715	0.276788	0.0378444	0.042575
	82	30	0.127305	0.080155	0.117875	0.211585	0.114608	0.0440801	0.152059	0.0601162	0.148522	0.114608	0.0793442	0.0999149	0.08487	0.247537	0.162667	0.270551	0.270551	0.237984	0.337178	0.134871	0.337178	0.0470188	0.0528961
09:00:00	98	31	0.151938	0.0956647	0.140683	0.252525	0.136785	0.0526094	0.181481	0.0717485	0.177261	0.136785	0.094697	0.119248	0.101292	0.295435	0.194143	0.322901	0.322901	0.284034	0.4026	0.16104	0.4026	0.0561167	0.0631313
	122	31	0.201618	0.126945	0.186683	0.335095	0.18151	0.0698114	0.240821	0.0952085	0.235221	0.18151	0.125661	0.158239	0.134412	0.392035	0.257623	0.428482	0.428482	0.376906	0.52338	0.209352	0.52338	0.0744655	0.0837737
	161	32	0.273861	0.172431	0.253575	0.455165	0.246548	0.094826	0.327112	0.129323	0.319504	0.246548	0.170687	0.214939	0.182574	0.532508	0.349934	0.582014	0.582014	0.511957	0.70455	0.28182	0.70455	0.101148	0.113791
	208	33	0.362664	0.228344	0.3358	0.602758	0.326494	0.125575	0.433182	0.171258	0.423108	0.326494	0.226034	0.284636	0.241776	0.70518	0.463404	0.77074	0.77074	0.677966	0.92598	0.370392	0.92598	0.133946	0.15069
	244	34	0.428697	0.26992	0.396942	0.712507	0.385941	0.148439	0.512055	0.20244	0.500146	0.385941	0.26719	0.336462	0.285798	0.833577	0.547779	0.911074	0.911074	0.801408	1.09205	0.436821	1.09205	0.158335	0.178127
	249	35	0.43056	0.271093	0.398667	0.715603	0.387618	0.149084	0.51428	0.20332	0.50232	0.387618	0.268351	0.337924	0.28704	0.8372	0.55016	0.915034	0.915034	0.804891	1.10212	0.440847	1.10212	0.159023	0.178901
	247	35	0.42642	0.268487	0.394833	0.708722	0.383891	0.14765	0.509335	0.201365	0.49749	0.383891	0.265771	0.334674	0.28428	0.82915	0.54487	0.906235	0.906235	0.797151	1.09205	0.436821	1.09205	0.157494	0.177181
	243	35	0.41814	0.263273	0.387167	0.694961	0.376437	0.144783	0.499445	0.197455	0.48783	0.376437	0.26061	0.328176	0.27876	0.81305	0.53429	0.888638	0.888638	0.781673	1.07192	0.428769	1.07192	0.154436	0.17374
	237	35	0.40572	0.255453	0.375667	0.674318	0.365256	0.140483	0.48461	0.19159	0.47334	0.365256	0.252869	0.318428	0.27048	0.7889	0.51842	0.862243	0.862243	0.758455	1.04173	0.416691	1.04173	0.149849	0.16858
	236	35	0.40365	0.25415	0.37375	0.670878	0.363392	0.139766	0.482137	0.190612	0.470925	0.363392	0.251579	0.316803	0.2691	0.784875	0.515775	0.857844	0.857844	0.754585	1.03669	0.414678	1.03669	0.149084	0.167719
	236	34	0.412137	0.259494	0.381608	0.684984	0.371033	0.142705	0.492275	0.19462	0.480826	0.371033	0.256869	0.323464	0.274758	0.801377	0.526619	0.875881	0.875881	0.770451	1.05179	0.420717	1.05179	0.152219	0.171246
	230	34	0.399717	0.251674	0.370108	0.664341	0.359852	0.138404	0.47744	0.188755	0.466336	0.359852	0.249128	0.313717	0.266478	0.777227	0.510749	0.849486	0.849486	0.747233	1.0216	0.408639	1.0216	0.147631	0.166085
10:00:00	259	34	0.459747	0.28947	0.425692	0.764113	0.413894	0.15919	0.549142	0.217103	0.536372	0.413894	0.286542	0.360831	0.306498	0.893953	0.587454	0.977062	0.977062	0.859453	1.16754	0.467016	1.16754	0.169803	0.191028
	263	35	0.45954	0.28934	0.4255	0.763769	0.413708	0.159118	0.548895	0.217005	0.53613	0.413708	0.286413	0.360669	0.30636	0.89355	0.58719	0.976622	0.976622	0.859066	1.17257	0.469029	1.17257	0.169726	0.190942
	315	35	0.56718	0.357113	0.525167	0.94267	0.510613	0.196389	0.677465	0.267835	0.66171	0.510613	0.353501	0.44515	0.37812	1.10285	0.72473	1.20538	1.20538	1.06029	1.43426	0.573705	1.43426	0.209482	0.235667
	268	36	0.461403	0.290513	0.427225	0.766865	0.415385	0.159764	0.55112	0.217885	0.538304	0.415385	0.287574	0.362131	0.307602	0.897173	0.58957	0.980582	0.980582	0.862549	1.18264	0.473055	1.18264	0.170414	0.191716
	293	36	0.513153	0.323096	0.475142	0.852875	0.461974	0.177682	0.612933	0.242322	0.598678	0.461974	0.319828	0.402747	0.342102	0.997797	0.655695	1.09056	1.09056	0.95929	1.30845	0.52338	1.30845	0.189528	0.213219
	317	36	0.562833	0.354376	0.521142	0.935445	0.506699	0.194884	0.672273	0.265782	0.656639	0.506699	0.350792	0.441738	0.375222	1.0944	0.719176	1.19614	1.19614	1.05216	1.42923	0.571692	1.42923	0.207877	0.233861
	353	37	0.628866	0.395953	0.582283	1.04519	0.566146	0.217749	0.751145	0.296964	0.733677	0.566146	0.391948	0.493564	0.419244	1.22279	0.803551	1.33648	1.33648	1.1756	1.5953	0.638121	1.5953	0.232265	0.261298
	443	39	0.798192	0.502565	0.739067	1.32662	0.718585	0.276379	0.953396	0.376924	0.931224	0.718585	0.497482	0.626459	0.532128	1.55204	1.01991	1.69633	1.69633	1.49214	2.01803	0.807213	2.01803	0.294804	0.331655
	451	40	0.806265	0.507648	0.746542	1.34004	0.725853	0.279174	0.963039	0.380736	0.940642	0.725853	0.502513	0.632795	0.53751	1.56774	1.03023	1.71349	1.71349	1.50724	2.04319	0.817278	2.04319	0.297786	0.335009
	472	41	0.841248	0.529675	0.778933	1.39818	0.757347	0.291287	1.00482	0.397256	0.981456	0.757347	0.524317	0.660251	0.560832	1.63576	1.07493	1.78783	1.78783	1.57263	2.13378	0.853512	2.13378	0.310706	0.349545
	450	43	0.778734	0.490314	0.72105	1.29428	0.701068	0.269641	0.930154	0.367735	0.908523	0.701068	0.485354	0.611187	0.519156	1.5142	0.995049	1.65498	1.65498	1.45577	1.99287	0.797148	1.99287	0.287617	0.32357
	381	42	0.644391	0.405728	0.596658	1.071	0.580123	0.223124	0.769689	0.304296	0.751789	0.580123	0.401624	0.505748	0.429594	1.25298	0.823388	1.36947	1.36947	1.20463	1.66073	0.66429	1.66073	0.237999	0.267749
11:00:00	357	42	0.594711	0.374448	0.550658	0.988427	0.535398	0.205922	0.710349	0.280836	0.693829	0.535398	0.37066	0.466757	0.396474	1.15638	0.759908	1.26389	1.26389	1.11176	1.53994	0.615978	1.53994	0.21965	0.247107
	352	42	0.584361	0.367931	0.541075	0.971225	0.52608	0.202339	0.697987	0.275948	0.681754	0.52608	0.364209	0.458634	0.389574	1.13626	0.746683	1.24189	1.24189	1.09241	1.51478	0.605913	1.51478	0.215828	0.242806
	366	42	0.613341	0.386178	0.567908	1.01939	0.55217	0.212373	0.732602	0.289633	0.715565	0.55217	0.382271	0.481379	0.408894	1.19261	0.783713	1.30348	1.30348	1.14658	1.58524	0.634095	1.58524	0.226531	0.254848
	387	42	0.656811	0.413548	0.608158	1.09164	0.591304	0.227425	0.784524	0.310161	0.76628	0.591304	0.409365	0.515496	0.437874	1.27713	0.839259	1.39587	1.39587	1.22785	1.69092	0.676368	1.69092	0.242586	0.27291
	390	42	0.663021	0.417458	0.613908	1.10196	0.596895	0.229575	0.791942	0.313093	0.773525	0.596895	0.413235	0.52037	0.442014	1.28921	0.847194	1.40906	1.40906	1.23945	1.70602	0.682407	1.70602	0.24488	0.27549
	401	42	0.685791	0.431794	0.634992	1.1398	0.617394	0.237459	0.819139	0.323846	0.80009	0.617394	0.427427	0.538241	0.457194	1.33348	0.876289	1.45745	1.45745	1.28202	1.76137	0.70455	1.76137	0.25329	0.284951
	403	43	0.681444	0.429057	0.630967	1.13258	0.613481	0.235954	0.813947	0.321793	0.795018	0.613481	0.424717	0.534829	0.454296	1.32503	0.870734	1.44822	1.44822	1.27389	1.75634	0.702537	1.75634	0.251684	0.283145
	405	43	0.685584	0.431664	0.6348	1.13946	0.617208	0.237388	0.818892	0.323748	0.799848	0.617208	0.427298	0.538079	0.457056	1.33308	0.876024	1.45702	1.45702	1.28163	1.76641	0.706563	1.76641	0.253213	0.284865
	398	43	0.671094	0.422541	0.621383	1.11538	0.604163	0.23237	0.801585	0.316906	0.782943	0.604163	0.418267	0.526706	0.447396	1.3049	0.857509	1.42622	1.42622	1.25455	1.73118	0.692472	1.73118	0.247862	0.278844
	394	43	0.662814	0.417327	0.613717	1.10162	0.596709	0.229503	0.791695	0.312995	0.773283	0.596709	0.413106	0.520208	0.441876	1.2888	0.846929	1.40862	1.40862	1.23907	1.71105	0.68442	1.71105	0.244804	0.275404
	411	43	0.698004	0.439484	0.6463	1.1601	0.628389	0.241688	0.833727	0.329613	0.814338	0.628389	0.435039	0.547826	0.465336	1.35723	0.891894	1.48341	1.48341	1.30485	1.7966	0.718641	1.7966	0.257801	0.290026
	423	43	0.722844	0.455124	0.6693	1.20139	0.650752	0.250289	0.863397	0.341343	0.843318	0.650752	0.45052	0.567322	0.481896	1.40553	0.923634	1.5362	1.5362	1.35129	1.85699	0.742797	1.85699	0.266975	0.300347
12 noon	426	44	0.720567	0.45369	0.667192	1.1976	0.648702	0.249501	0.860677	0.340268	0.840661	0.648702	0.449101	0.565535	0.480378	1.4011	0.920724	1.53136	1.53136	1.34703	1.85699	0.742797	1.85699	0.266134	0.299401
	432	44	0.732987	0.46151	0.678692	1.21825	0.659883	0.253801	0.875512	0.346133	0.855151	0.659883	0.456842	0.575283	0.488658	1.42525	0.936594	1.55776	1.55776	1.37025	1.88719	0.754875	1.88719	0.270721	0.304561
	444	44	0.757827	0.47715	0.701692	1.25953	0.682246	0.262402	0.905182	0.357863	0.884131	0.682246	0.472324	0.594778	0.505218	1.47355	0.968334	1.61055	1.61055	1.41668	1.94758	0.779031	1.94758	0.279896	0.314883
	448	44	0.766107	0.482364	0.709358	1.27329	0.6897	0.265269	0.915072	0.361773	0.893791	0.6897	0.477485	0.601277	0.510738	1.48965	0.978914	1.62814	1.62814	1.43216	1.96771	0.787083	1.96771	0.282954	0.318323
	485	44	0.842697	0.530587	0.780275	1.40059	0.758651	0.291789	1.00655	0.39794	0.983146	0.758651	0.52522	0.661388	0.561798	1.63858	1.07678	1.79091	1.79091	1.57534	2.15391	0.861564	2.15391	0.311242	0.350147
	599	45	1.07019	0.673823	0.990917	1.77869	0.963455	0.37056	1.27828	0.505367	1.24855	0.963455	0.667008	0.839935	0.71346	2.08093	1.36746	2.27439	2.27439	2.00062	2.71252	1.08501	2.71252	0.395264	0.444672
	529	46	0.916803	0.577246	0.848892	1.52375	0.825366	0.317449	1.09507	0.432935	1.0696	0.825366	0.571407	0.71955	0.611202	1.78267	1.17147	1.94841	1.94841	1.71388	2.34515	0.938058	2.34515	0.338612	0.380938
	543	46	0.945783	0.595493	0.875725	1.57192	0.851456	0.327483	1.12969	0.44662	1.10341	0.851456	0.58947	0.742295	0.630522	1.83902	1.2085	2.00999	2.00999	1.76805	2.4156	0.96624	2.4156	0.349315	0.39298
	597	46	1.05756	0.665873	0.979225	1.7577	0.952088	0.366188	1.2632	0.499405	1.23382	0.952088	0.659138	0.830025	0.705042	2.05637	1.35133	2.24755	2.24755	1.97701	2.68736	1.07494	2.68736	0.3906	0.439425
	546	46	0.951993	0.599403	0.881475	1.58224	0.857047	0.329633	1.1371	0.449552	1.11066	0.857047	0.59334	0.747169	0.634662	1.8511	1.21644	2.02319	2.02319	1.77966	2.4307	0.972279	2.4307	0.351609	0.39556
	562	47	0.976626	0.614913	0.904283	1.62318	0.879223	0.338163	1.16653	0.461184	1.1394	0.879223	0.608693	0.766502	0.651084	1.899	1.24791	2.07554	2.07554	1.82571	2.49612	0.998448	2.49612	0.360707	0.405795
	600	47	1.05529	0.664439	0.977117	1.75392	0.950038	0.365399	1.26048	0.498329	1.23117	0.950038	0.657718	0.828238	0.703524	2.05194	1.34842	2.24271	2.24271	1.97276	2.68736	1.07494	2.68736	0.389759	0.438479
13:00:00	591	47	1.03666	0.652709	0.959867	1.72295	0.933266	0.358948	1.23823	0.489532	1.20943	0.933266	0.646107	0.813616	0.691104	2.01572	1.32462	2.20312	2.20312	1.93793	2.64206	1.05682	2.64206	0.382878	0.430738
	540	46	0.939573	0.591583	0.869975	1.5616	0.845865	0.325333	1.12227	0.443687	1.09617	0.845865	0.585599	0.737421	0.626382	1.82695	1.20057	1.9968	1.9968	1.75644	2.4005	0.960201	2.4005	0.347022	0.390399
	473	46	0.800883	0.50426	0.741558	1.33109	0.721007	0.277311	0.95661	0.378195	0.934363	0.721007	0.499159	0.628571	0.533922	1.55727	1.02335	1.70205	1.70205	1.49717	2.06332	0.82533	2.06332	0.295798	0.332773
	420	46	0.691173	0.435183	0.639975	1.14875	0.622239	0.239323	0.825568	0.326387	0.806368	0.622239	0.430781	0.542465	0.460782	1.34395	0.883165	1.46889	1.46889	1.29208	1.7966	0.718641	1.7966	0.255278	0.287187
	430	44	0.728847	0.458904	0.674858	1.21136	0.656156	0.252368	0.870567	0.344178	0.850321	0.656156	0.454262	0.572033	0.485898	1.4172	0.931304	1.54896	1.54896	1.36251	1.87712	0.750849	1.87712	0.269192	0.302841
	463	44	0.797157	0.501914	0.738108	1.3249	0.717653	0.27602	0.95216	0.376435	0.930016	0.717653	0.496837	0.625646	0.531438	1.55003	1.01859	1.69413	1.69413	1.49021	2.04319	0.817278	2.04319	0.294422	0.331225
	493	44	0.859257	0.541014	0.795608	1.42811	0.77356	0.297523	1.02633	0.40576	1.00247	0.77356	0.535541	0.674385	0.572838	1.67078	1.09794	1.82611	1.82611	1.6063	2.19417	0.877668	2.19417	0.317358	0.357028
	520	44	0.915147	0.576204	0.847358	1.521	0.823875	0.316875	1.09309	0.432153	1.06767	0.823875	0.570375	0.71825	0.610098	1.77945	1.16935	1.94489	1.94489	1.71078	2.33005	0.932019	2.33005	0.338	0.38025
	574	46	1.00995	0.635896	0.935142	1.67857	0.909226	0.349702	1.20633	0.476922	1.17828	0.909226	0.629464	0.792659	0.673302	1.9638	1.2905	2.14637	2.14637	1.88801	2.57161	1.02864	2.57161	0.373016	0.419643
	852	49	1.55995	0.982192	1.4444	2.59269	1.40437	0.540143	1.86328	0.736644	1.81994	1.40437	0.972257	1.22432	1.03997	3.03324	1.99327	3.31524	3.31524	2.91618	3.92535	1.57014	3.92535	0.576152	0.648171
	1127	56	2.06979	1.3032	1.91647	3.44006	1.86336	0.716678	2.47225	0.977402	2.41476	1.86336	1.29002	1.62447	1.37986	4.0246	2.64474	4.39876	4.39876	3.86928	5.2036	2.08144	5.2036	0.764457	0.860014
	858	59	1.4875	0.936575	1.37732	2.47227	1.33915	0.515057	1.77674	0.702431	1.73542	1.33915	0.927102	1.16746	0.991668	2.89236	1.9007	3.16127	3.16127	2.78074	3.80457	1.52183	3.80457	0.549394	0.618068
14:00:00	678	55	1.14885	0.72335	1.06375	1.90942	1.03427	0.397796	1.37224	0.542513	1.34032	1.03427	0.716033	0.901671	0.7659	2.23387	1.46798	2.44156	2.44156	2.14766	2.95911	1.18364	2.95911	0.424316	0.477355
	693	55	1.1799	0.7429	1.0925	1.96103	1.06222	0.408547	1.40932	0.557175	1.37655	1.06222	0.735385	0.926041	0.7866	2.29425	1.50765	2.50754	2.50754	2.20571	3.0346	1.21384	3.0346	0.435784	0.490257
	502	50	0.826965	0.520682	0.765708	1.37444	0.744488	0.286342	0.987764	0.390511	0.964792	0.744488	0.515415	0.649041	0.55131	1.60799	1.05668	1.75748	1.75748	1.54593	2.14888	0.859551	2.14888	0.305431	0.34361
	636	47	1.12981	0.711359	1.04612	1.87777	1.01713	0.391202	1.34949	0.53352	1.31811	1.01713	0.704164	0.886725	0.753204	2.19685	1.44364	2.40108	2.40108	2.11206	2.86852	1.14741	2.86852	0.417282	0.469443
	667	50	1.16851	0.735732	1.08196	1.94211	1.05197	0.404605	1.39573	0.551799	1.36327	1.05197	0.72829	0.917106	0.77901	2.27211	1.4931	2.48335	2.48335	2.18443	2.97924	1.1917	2.97924	0.431579	0.485526
	544	52	0.896931	0.564734	0.830492	1.49073	0.807476	0.310568	1.07133	0.423551	1.04642	0.807476	0.559022	0.703954	0.597954	1.74403	1.14608	1.90617	1.90617	1.67673	2.33005	0.932019	2.33005	0.331272	0.372681
	560	51	0.938538	0.590931	0.869017	1.55988	0.844934	0.324974	1.12103	0.443198	1.09496	0.844934	0.584954	0.736609	0.625692	1.82493	1.19924	1.9946	1.9946	1.75451	2.42566	0.970266	2.42566	0.346639	0.389969
	747	53	1.30865	0.823967	1.21172	2.17502	1.17814	0.453129	1.56311	0.617975	1.52676	1.17814	0.815633	1.02709	0.872436	2.5446	1.67217	2.78117	2.78117	2.4464	3.33655	1.33462	3.33655	0.483338	0.543755
	658	48	1.16686	0.734689	1.08042	1.93935	1.05048	0.404032	1.39375	0.551017	1.36134	1.05048	0.727258	0.915806	0.777906	2.26889	1.49099	2.47983	2.47983	2.18133	2.96414	1.18566	2.96414	0.430967	0.484838
	642	48	1.13374	0.713836	1.04976	1.88431	1.02067	0.392564	1.35419	0.535377	1.3227	1.02067	0.706615	0.889812	0.755826	2.20449	1.44867	2.40944	2.40944	2.11942	2.88362	1.15345	2.88362	0.418735	0.471077
	614	48	1.07578	0.677342	0.996092	1.78798	0.968487	0.372495	1.28496	0.508007	1.25508	0.968487	0.670491	0.844322	0.717186	2.09179	1.37461	2.28626	2.28626	2.01107	2.74271	1.09708	2.74271	0.397328	0.446994
	591	48	1.02817	0.647366	0.952008	1.70885	0.925625	0.35601	1.22809	0.485524	1.19953	0.925625	0.640818	0.806955	0.685446	1.99922	1.31377	2.18508	2.18508	1.92206	2.62696	1.05079	2.62696	0.379744	0.427212
15:00:00	515	48	0.870849	0.548312	0.806342	1.44738	0.783995	0.301537	1.04018	0.411234	1.01599	0.783995	0.542766	0.683483	0.580566	1.69332	1.11275	1.85074	1.85074	1.62797	2.24449	0.897798	2.24449	0.321639	0.361844
	457	47	0.759276	0.478063	0.703033	1.26194	0.68355	0.262904	0.906913	0.358547	0.885822	0.68355	0.473227	0.595916	0.506184	1.47637	0.970186	1.61363	1.61363	1.41939	1.96771	0.787083	1.96771	0.280431	0.315485
	425	46	0.701523	0.4417	0.649558	1.16595	0.631557	0.242907	0.83793	0.331275	0.818443	0.631557	0.437232	0.550588	0.467682	1.36407	0.89639	1.49089	1.49089	1.31143	1.82176	0.728706	1.82176	0.2591	0.291488
	374	46	0.595953	0.37523	0.551808	0.990491	0.536516	0.206352	0.711833	0.281422	0.695278	0.536516	0.371434	0.467732	0.397302	1.1588	0.761495	1.26653	1.26653	1.11408	1.56511	0.626043	1.56511	0.220109	0.247623
	342	44	0.546687	0.34421	0.506192	0.90861	0.492164	0.189294	0.652987	0.258158	0.637802	0.492164	0.340729	0.429066	0.364458	1.063	0.698544	1.16183	1.16183	1.02198	1.43426	0.573705	1.43426	0.201913	0.227152
	336	44	0.534267	0.33639	0.494692	0.887967	0.480982	0.184993	0.638152	0.252293	0.623312	0.480982	0.332988	0.419318	0.356178	1.03885	0.682674	1.13543	1.13543	0.998761	1.40407	0.561627	1.40407	0.197326	0.221992
	336	45	0.52578	0.331047	0.486833	0.873862	0.473342	0.182054	0.628015	0.248285	0.61341	0.473342	0.327698	0.412657	0.35052	1.02235	0.67183	1.1174	1.1174	0.982895	1.38897	0.555588	1.38897	0.194191	0.218465
	551	46	0.962343	0.60592	0.891058	1.59944	0.866364	0.333217	1.14947	0.45444	1.12273	0.866364	0.599791	0.755292	0.641562	1.87122	1.22966	2.04519	2.04519	1.79901	2.45586	0.982344	2.45586	0.355432	0.39986
	602	50	1.03396	0.651015	0.957375	1.71848	0.930843	0.358017	1.23501	0.488261	1.20629	0.930843	0.64443	0.811504	0.68931	2.01049	1.32118	2.1974	2.1974	1.9329	2.65213	1.06085	2.65213	0.381884	0.42962
	491	49	0.812682	0.511689	0.752483	1.3507	0.73163	0.281396	0.970703	0.383766	0.948129	0.73163	0.506513	0.637831	0.541788	1.58021	1.03843	1.72713	1.72713	1.51923	2.10862	0.843447	2.10862	0.300156	0.337675
	565	47	0.982836	0.618823	0.910033	1.6335	0.884814	0.340313	1.17394	0.464117	1.14664	0.884814	0.612563	0.771376	0.655224	1.91107	1.25585	2.08874	2.08874	1.83732	2.51122	1.00449	2.51122	0.363	0.408375
	624	49	1.08799	0.685032	1.0074	1.80827	0.979482	0.376724	1.29955	0.513774	1.26932	0.979482	0.678103	0.853907	0.725328	2.11554	1.39021	2.31222	2.31222	2.0339	2.77794	1.11118	2.77794	0.401839	0.452069
16:00:00	480	47	0.806886	0.508039	0.747117	1.34107	0.726412	0.279389	0.96378	0.381029	0.941367	0.726412	0.5029	0.633282	0.537924	1.56894	1.03102	1.71481	1.71481	1.5084	2.08345	0.833382	2.08345	0.298015	0.335267
	437	48	0.709389	0.446652	0.656842	1.17903	0.638639	0.24563	0.847326	0.334989	0.82762	0.638639	0.442134	0.556762	0.472926	1.37937	0.906441	1.50761	1.50761	1.32613	1.85196	0.740784	1.85196	0.262006	0.294756
	500	48	0.839799	0.528762	0.777592	1.39577	0.756042	0.290785	1.00309	0.396572	0.979765	0.756042	0.523414	0.659114	0.559866	1.63294	1.07308	1.78476	1.78476	1.56992	2.16901	0.867603	2.16901	0.310171	0.348943
	547	48	0.937089	0.590019	0.867675	1.55747	0.843629	0.324473	1.1193	0.442514	1.09327	0.843629	0.584051	0.735472	0.624726	1.82212	1.19739	1.99152	1.99152	1.7518	2.40553	0.962214	2.40553	0.346104	0.389367
	423	48	0.680409	0.428406	0.630008	1.13086	0.612549	0.235596	0.812711	0.321304	0.79381	0.612549	0.424072	0.534017	0.453606	1.32302	0.869411	1.44602	1.44602	1.27196	1.7815	0.712602	1.7815	0.251302	0.282715
	377	46	0.602163	0.37914	0.557558	1.00081	0.542107	0.208503	0.71925	0.284355	0.702523	0.542107	0.375305	0.472606	0.401442	1.17087	0.76943	1.27973	1.27973	1.12569	1.5802	0.632082	1.5802	0.222403	0.250203
	453	48	0.742509	0.467506	0.687508	1.23407	0.668455	0.257098	0.886886	0.350629	0.86626	0.668455	0.462777	0.582756	0.495006	1.44377	0.948762	1.57799	1.57799	1.38805	1.93248	0.772992	1.93248	0.274238	0.308518
	794	49	1.43989	0.906599	1.33323	2.39314	1.29629	0.498571	1.71987	0.679949	1.67987	1.29629	0.897428	1.13009	0.959928	2.79979	1.83986	3.06008	3.06008	2.69174	3.63346	1.45339	3.63346	0.531809	0.598286
	617	52	1.04804	0.659878	0.970408	1.74187	0.943515	0.362891	1.25183	0.494908	1.22271	0.943515	0.653203	0.822552	0.698694	2.03786	1.33916	2.22731	2.22731	1.95921	2.69742	1.07897	2.69742	0.387083	0.435469
	478	51	0.768798	0.484058	0.71185	1.27776	0.692122	0.266201	0.918286	0.363043	0.896931	0.692122	0.479162	0.603389	0.512532	1.49488	0.982353	1.63386	1.63386	1.43719	2.013	0.8052	2.013	0.283948	0.319441
	659	50	1.15195	0.725305	1.06662	1.91458	1.03707	0.398871	1.37595	0.543979	1.34395	1.03707	0.717968	0.904108	0.76797	2.23991	1.47194	2.44815	2.44815	2.15347	2.93898	1.17559	2.93898	0.425463	0.478646
	595	52	1.0025	0.631204	0.928242	1.66619	0.902517	0.347122	1.19743	0.473403	1.16958	0.902517	0.62482	0.78681	0.668334	1.94931	1.28097	2.13053	2.13053	1.87408	2.5867	1.03468	2.5867	0.370263	0.416546
17:00:00	507	54	0.803367	0.505824	0.743858	1.33522	0.723244	0.278171	0.959577	0.379368	0.937261	0.723244	0.500707	0.63052	0.535578	1.5621	1.02652	1.70733	1.70733	1.50182	2.11365	0.84546	2.11365	0.296715	0.333805
	151	48	0.117369	0.073899	0.108675	0.195071	0.105663	0.0406397	0.140191	0.0554242	0.13693	0.105663	0.0731515	0.0921167	0.078246	0.228217	0.149971	0.249435	0.249435	0.21941	0.412665	0.165066	0.412665	0.043349	0.0487677
	133	43	0.122544	0.0771573	0.113467	0.203672	0.110322	0.0424316	0.146372	0.057868	0.142968	0.110322	0.0763769	0.0961783	0.081696	0.23828	0.156584	0.260433	0.260433	0.229084	0.397568	0.159027	0.397568	0.0452604	0.0509179
	133	41	0.139518	0.0878447	0.129183	0.231883	0.125603	0.048309	0.166646	0.0658835	0.162771	0.125603	0.0869561	0.1095	0.093012	0.271285	0.178273	0.296506	0.296506	0.260816	0.427762	0.171105	0.427762	0.0515295	0.0579707
	124	39	0.137862	0.086802	0.12765	0.229131	0.124112	0.0477355	0.164668	0.0651015	0.160839	0.124112	0.085924	0.108201	0.091908	0.268065	0.176157	0.292987	0.292987	0.25772	0.412665	0.165066	0.412665	0.0509179	0.0572827
	122	38	0.142209	0.089539	0.131675	0.236355	0.128026	0.0492407	0.169861	0.0671542	0.16591	0.128026	0.0886333	0.111612	0.094806	0.276517	0.181711	0.302225	0.302225	0.265846	0.417697	0.167079	0.417697	0.0525234	0.0590889
	149	37	0.206586	0.130073	0.191283	0.343352	0.185982	0.0715316	0.246755	0.0975545	0.241017	0.185982	0.128757	0.162138	0.137724	0.401695	0.263971	0.43904	0.43904	0.386193	0.568672	0.227469	0.568672	0.0763004	0.085838
	295	39	0.491832	0.309672	0.4554	0.817439	0.442779	0.1703	0.587466	0.232254	0.573804	0.442779	0.30654	0.386013	0.327888	0.95634	0.628452	1.04525	1.04525	0.919433	1.27322	0.509289	1.27322	0.181653	0.20436
	279	40	0.450225	0.283475	0.416875	0.748287	0.405322	0.155893	0.537769	0.212606	0.525263	0.405322	0.280608	0.353358	0.30015	0.875437	0.575288	0.956826	0.956826	0.841652	1.17761	0.471042	1.17761	0.166286	0.187072
	233	39	0.363492	0.228865	0.336567	0.604134	0.327239	0.125861	0.434171	0.171649	0.424074	0.327239	0.22655	0.285286	0.242328	0.70679	0.464462	0.7725	0.7725	0.679513	0.961207	0.384483	0.961207	0.134252	0.151034
	216	39	0.328302	0.206709	0.303983	0.545647	0.295559	0.113677	0.392138	0.155031	0.383019	0.295559	0.204618	0.257667	0.218868	0.638365	0.419497	0.697713	0.697713	0.613729	0.875655	0.350262	0.875655	0.121255	0.136412
	245	39	0.388332	0.244505	0.359567	0.645419	0.349602	0.134462	0.463841	0.183379	0.453054	0.349602	0.242032	0.304781	0.258888	0.75509	0.496202	0.82529	0.82529	0.725949	1.0216	0.408639	1.0216	0.143426	0.161355
18:00:00	328	39	0.560142	0.352682	0.51865	0.930972	0.504277	0.193953	0.669059	0.264512	0.653499	0.504277	0.349115	0.439626	0.373428	1.08916	0.715737	1.19042	1.19042	1.04713	1.43929	0.575718	1.43929	0.206883	0.232743
	539	43	0.962964	0.606311	0.891633	1.60047	0.866923	0.333432	1.15021	0.454733	1.12346	0.866923	0.600178	0.755779	0.641976	1.87243	1.23045	2.04651	2.04651	1.80017	2.44076	0.976305	2.44076	0.355661	0.400119
	530	46	0.918873	0.57855	0.850808	1.52719	0.82723	0.318165	1.09754	0.433912	1.07202	0.82723	0.572698	0.721175	0.612582	1.7867	1.17412	1.9528	1.9528	1.71775	2.35018	0.940071	2.35018	0.339376	0.381798
	472	48	0.781839	0.492269	0.723925	1.29944	0.703863	0.270716	0.933863	0.369202	0.912145	0.703863	0.48729	0.613624	0.521226	1.52024	0.999016	1.66158	1.66158	1.46157	2.0281	0.811239	2.0281	0.288764	0.32486
	466	48	0.769419	0.484449	0.712425	1.2788	0.692682	0.266416	0.919028	0.363337	0.897655	0.692682	0.479549	0.603876	0.512946	1.49609	0.983146	1.63518	1.63518	1.43836	1.9979	0.799161	1.9979	0.284177	0.319699
	405	47	0.651636	0.410289	0.603367	1.08304	0.586646	0.225633	0.778343	0.307717	0.760242	0.586646	0.406139	0.511435	0.434424	1.26707	0.832646	1.38487	1.38487	1.21817	1.70602	0.682407	1.70602	0.240675	0.270759
	353	45	0.56097	0.353203	0.519417	0.932348	0.505022	0.194239	0.670047	0.264902	0.654465	0.505022	0.349631	0.440276	0.37398	1.09077	0.716795	1.19218	1.19218	1.04868	1.47452	0.589809	1.47452	0.207189	0.233087
	332	45	0.5175	0.325833	0.479167	0.8601	0.465887	0.179187	0.618125	0.244375	0.60375	0.465887	0.322537	0.406158	0.345	1.00625	0.66125	1.0998	1.0998	0.967417	1.36884	0.547536	1.36884	0.191133	0.215025
	324	43	0.517914	0.326094	0.47955	0.860788	0.46626	0.179331	0.618619	0.24457	0.604233	0.46626	0.322796	0.406483	0.345276	1.00705	0.661779	1.10068	1.10068	0.968191	1.35878	0.54351	1.35878	0.191286	0.215197
	327	42	0.532611	0.335348	0.493158	0.885215	0.479491	0.18442	0.636174	0.251511	0.621379	0.479491	0.331956	0.418018	0.355074	1.03563	0.680558	1.13191	1.13191	0.995665	1.38897	0.555588	1.38897	0.196714	0.221304
	307	42	0.491211	0.309281	0.454825	0.816407	0.44222	0.170085	0.586724	0.231961	0.573079	0.44222	0.306153	0.385525	0.327474	0.955132	0.627658	1.04393	1.04393	0.918272	1.28832	0.515328	1.28832	0.181424	0.204102
	280	42	0.435321	0.274091	0.403075	0.723516	0.391905	0.150733	0.519967	0.205568	0.507875	0.391905	0.271319	0.34166	0.290214	0.846457	0.556244	0.925152	0.925152	0.813791	1.15244	0.460977	1.15244	0.160781	0.180879
		Units Estimated	89	56	83	149	80	31	107	42	104	80	55	70	59	174	114	190	190	167	231	92	231	33	37

## Sheet: 18-7
Time stamp	I	T	E1	E2	E3	M1	M2	M3	I1	I2	I3	I4	I5	I6	G1	G2	G3	C1	C2	C3	R1	R2	R3	L1	F1
			27	17	25	43.92	23.79	9.15	32.25	12.75	31.5	23.79	16.47	20.74	18	52.5	34.5	56.16	56.16	49.4	61	24.4	61	9.76	10.98
7AM			0	0	0	0	0	0	0	0	0	0	0	0	0	0	0	0	0	0	0	0	0	0	0
			0	0	0	0	0	0	0	0	0	0	0	0	0	0	0	0	0	0	0	0	0	0	0
			0	0	0	0	0	0	0	0	0	0	0	0	0	0	0	0	0	0	0	0	0	0	0
			0	0	0	0	0	0	0	0	0	0	0	0	0	0	0	0	0	0	0	0	0	0	0
			0	0	0	0	0	0	0	0	0	0	0	0	0	0	0	0	0	0	0	0	0	0	0
			0	0	0	0	0	0	0	0	0	0	0	0	0	0	0	0	0	0	0	0	0	0	0
			0	0	0	0	0	0	0	0	0	0	0	0	0	0	0	0	0	0	0	0	0	0	0
			0	0	0	0	0	0	0	0	0	0	0	0	0	0	0	0	0	0	0	0	0	0	0
			0	0	0	0	0	0	0	0	0	0	0	0	0	0	0	0	0	0	0	0	0	0	0
			0	0	0	0	0	0	0	0	0	0	0	0	0	0	0	0	0	0	0	0	0	0	0
			0	0	0	0	0	0	0	0	0	0	0	0	0	0	0	0	0	0	0	0	0	0	0
			0	0	0	0	0	0	0	0	0	0	0	0	0	0	0	0	0	0	0	0	0	0	0
08:00:00			0	0	0	0	0	0	0	0	0	0	0	0	0	0	0	0	0	0	0	0	0	0	0
			0	0	0	0	0	0	0	0	0	0	0	0	0	0	0	0	0	0	0	0	0	0	0
			0	0	0	0	0	0	0	0	0	0	0	0	0	0	0	0	0	0	0	0	0	0	0
			0	0	0	0	0	0	0	0	0	0	0	0	0	0	0	0	0	0	0	0	0	0	0
			0	0	0	0	0	0	0	0	0	0	0	0	0	0	0	0	0	0	0	0	0	0	0
			0	0	0	0	0	0	0	0	0	0	0	0	0	0	0	0	0	0	0	0	0	0	0
			0	0	0	0	0	0	0	0	0	0	0	0	0	0	0	0	0	0	0	0	0	0	0
			0	0	0	0	0	0	0	0	0	0	0	0	0	0	0	0	0	0	0	0	0	0	0
			0	0	0	0	0	0	0	0	0	0	0	0	0	0	0	0	0	0	0	0	0	0	0
			0	0	0	0	0	0	0	0	0	0	0	0	0	0	0	0	0	0	0	0	0	0	0
			0	0	0	0	0	0	0	0	0	0	0	0	0	0	0	0	0	0	0	0	0	0	0
			0	0	0	0	0	0	0	0	0	0	0	0	0	0	0	0	0	0	0	0	0	0	0
09:00:00			0	0	0	0	0	0	0	0	0	0	0	0	0	0	0	0	0	0	0	0	0	0	0
			0	0	0	0	0	0	0	0	0	0	0	0	0	0	0	0	0	0	0	0	0	0	0
			0	0	0	0	0	0	0	0	0	0	0	0	0	0	0	0	0	0	0	0	0	0	0
			0	0	0	0	0	0	0	0	0	0	0	0	0	0	0	0	0	0	0	0	0	0	0
			0	0	0	0	0	0	0	0	0	0	0	0	0	0	0	0	0	0	0	0	0	0	0
			0	0	0	0	0	0	0	0	0	0	0	0	0	0	0	0	0	0	0	0	0	0	0
			0	0	0	0	0	0	0	0	0	0	0	0	0	0	0	0	0	0	0	0	0	0	0
			0	0	0	0	0	0	0	0	0	0	0	0	0	0	0	0	0	0	0	0	0	0	0
			0	0	0	0	0	0	0	0	0	0	0	0	0	0	0	0	0	0	0	0	0	0	0
			0	0	0	0	0	0	0	0	0	0	0	0	0	0	0	0	0	0	0	0	0	0	0
			0	0	0	0	0	0	0	0	0	0	0	0	0	0	0	0	0	0	0	0	0	0	0
			0	0	0	0	0	0	0	0	0	0	0	0	0	0	0	0	0	0	0	0	0	0	0
10:00:00			0	0	0	0	0	0	0	0	0	0	0	0	0	0	0	0	0	0	0	0	0	0	0
			0	0	0	0	0	0	0	0	0	0	0	0	0	0	0	0	0	0	0	0	0	0	0
			0	0	0	0	0	0	0	0	0	0	0	0	0	0	0	0	0	0	0	0	0	0	0
			0	0	0	0	0	0	0	0	0	0	0	0	0	0	0	0	0	0	0	0	0	0	0
			0	0	0	0	0	0	0	0	0	0	0	0	0	0	0	0	0	0	0	0	0	0	0
			0	0	0	0	0	0	0	0	0	0	0	0	0	0	0	0	0	0	0	0	0	0	0
			0	0	0	0	0	0	0	0	0	0	0	0	0	0	0	0	0	0	0	0	0	0	0
			0	0	0	0	0	0	0	0	0	0	0	0	0	0	0	0	0	0	0	0	0	0	0
			0	0	0	0	0	0	0	0	0	0	0	0	0	0	0	0	0	0	0	0	0	0	0
			0	0	0	0	0	0	0	0	0	0	0	0	0	0	0	0	0	0	0	0	0	0	0
			0	0	0	0	0	0	0	0	0	0	0	0	0	0	0	0	0	0	0	0	0	0	0
			0	0	0	0	0	0	0	0	0	0	0	0	0	0	0	0	0	0	0	0	0	0	0
11:00:00			0	0	0	0	0	0	0	0	0	0	0	0	0	0	0	0	0	0	0	0	0	0	0
			0	0	0	0	0	0	0	0	0	0	0	0	0	0	0	0	0	0	0	0	0	0	0
			0	0	0	0	0	0	0	0	0	0	0	0	0	0	0	0	0	0	0	0	0	0	0
			0	0	0	0	0	0	0	0	0	0	0	0	0	0	0	0	0	0	0	0	0	0	0
			0	0	0	0	0	0	0	0	0	0	0	0	0	0	0	0	0	0	0	0	0	0	0
			0	0	0	0	0	0	0	0	0	0	0	0	0	0	0	0	0	0	0	0	0	0	0
			0	0	0	0	0	0	0	0	0	0	0	0	0	0	0	0	0	0	0	0	0	0	0
			0	0	0	0	0	0	0	0	0	0	0	0	0	0	0	0	0	0	0	0	0	0	0
			0	0	0	0	0	0	0	0	0	0	0	0	0	0	0	0	0	0	0	0	0	0	0
			0	0	0	0	0	0	0	0	0	0	0	0	0	0	0	0	0	0	0	0	0	0	0
			0	0	0	0	0	0	0	0	0	0	0	0	0	0	0	0	0	0	0	0	0	0	0
			0	0	0	0	0	0	0	0	0	0	0	0	0	0	0	0	0	0	0	0	0	0	0
12 noon			0	0	0	0	0	0	0	0	0	0	0	0	0	0	0	0	0	0	0	0	0	0	0
			0	0	0	0	0	0	0	0	0	0	0	0	0	0	0	0	0	0	0	0	0	0	0
			0	0	0	0	0	0	0	0	0	0	0	0	0	0	0	0	0	0	0	0	0	0	0
			0	0	0	0	0	0	0	0	0	0	0	0	0	0	0	0	0	0	0	0	0	0	0
			0	0	0	0	0	0	0	0	0	0	0	0	0	0	0	0	0	0	0	0	0	0	0
			0	0	0	0	0	0	0	0	0	0	0	0	0	0	0	0	0	0	0	0	0	0	0
			0	0	0	0	0	0	0	0	0	0	0	0	0	0	0	0	0	0	0	0	0	0	0
			0	0	0	0	0	0	0	0	0	0	0	0	0	0	0	0	0	0	0	0	0	0	0
			0	0	0	0	0	0	0	0	0	0	0	0	0	0	0	0	0	0	0	0	0	0	0
			0	0	0	0	0	0	0	0	0	0	0	0	0	0	0	0	0	0	0	0	0	0	0
			0	0	0	0	0	0	0	0	0	0	0	0	0	0	0	0	0	0	0	0	0	0	0
			0	0	0	0	0	0	0	0	0	0	0	0	0	0	0	0	0	0	0	0	0	0	0
13:00:00			0	0	0	0	0	0	0	0	0	0	0	0	0	0	0	0	0	0	0	0	0	0	0
			0	0	0	0	0	0	0	0	0	0	0	0	0	0	0	0	0	0	0	0	0	0	0
			0	0	0	0	0	0	0	0	0	0	0	0	0	0	0	0	0	0	0	0	0	0	0
			0	0	0	0	0	0	0	0	0	0	0	0	0	0	0	0	0	0	0	0	0	0	0
			0	0	0	0	0	0	0	0	0	0	0	0	0	0	0	0	0	0	0	0	0	0	0
			0	0	0	0	0	0	0	0	0	0	0	0	0	0	0	0	0	0	0	0	0	0	0
			0	0	0	0	0	0	0	0	0	0	0	0	0	0	0	0	0	0	0	0	0	0	0
			0	0	0	0	0	0	0	0	0	0	0	0	0	0	0	0	0	0	0	0	0	0	0
			0	0	0	0	0	0	0	0	0	0	0	0	0	0	0	0	0	0	0	0	0	0	0
			0	0	0	0	0	0	0	0	0	0	0	0	0	0	0	0	0	0	0	0	0	0	0
			0	0	0	0	0	0	0	0	0	0	0	0	0	0	0	0	0	0	0	0	0	0	0
			0	0	0	0	0	0	0	0	0	0	0	0	0	0	0	0	0	0	0	0	0	0	0
14:00:00			0	0	0	0	0	0	0	0	0	0	0	0	0	0	0	0	0	0	0	0	0	0	0
			0	0	0	0	0	0	0	0	0	0	0	0	0	0	0	0	0	0	0	0	0	0	0
			0	0	0	0	0	0	0	0	0	0	0	0	0	0	0	0	0	0	0	0	0	0	0
			0	0	0	0	0	0	0	0	0	0	0	0	0	0	0	0	0	0	0	0	0	0	0
			0	0	0	0	0	0	0	0	0	0	0	0	0	0	0	0	0	0	0	0	0	0	0
			0	0	0	0	0	0	0	0	0	0	0	0	0	0	0	0	0	0	0	0	0	0	0
			0	0	0	0	0	0	0	0	0	0	0	0	0	0	0	0	0	0	0	0	0	0	0
			0	0	0	0	0	0	0	0	0	0	0	0	0	0	0	0	0	0	0	0	0	0	0
			0	0	0	0	0	0	0	0	0	0	0	0	0	0	0	0	0	0	0	0	0	0	0
			0	0	0	0	0	0	0	0	0	0	0	0	0	0	0	0	0	0	0	0	0	0	0
			0	0	0	0	0	0	0	0	0	0	0	0	0	0	0	0	0	0	0	0	0	0	0
			0	0	0	0	0	0	0	0	0	0	0	0	0	0	0	0	0	0	0	0	0	0	0
15:00:00			0	0	0	0	0	0	0	0	0	0	0	0	0	0	0	0	0	0	0	0	0	0	0
			0	0	0	0	0	0	0	0	0	0	0	0	0	0	0	0	0	0	0	0	0	0	0
			0	0	0	0	0	0	0	0	0	0	0	0	0	0	0	0	0	0	0	0	0	0	0
			0	0	0	0	0	0	0	0	0	0	0	0	0	0	0	0	0	0	0	0	0	0	0
			0	0	0	0	0	0	0	0	0	0	0	0	0	0	0	0	0	0	0	0	0	0	0
			0	0	0	0	0	0	0	0	0	0	0	0	0	0	0	0	0	0	0	0	0	0	0
			0	0	0	0	0	0	0	0	0	0	0	0	0	0	0	0	0	0	0	0	0	0	0
			0	0	0	0	0	0	0	0	0	0	0	0	0	0	0	0	0	0	0	0	0	0	0
			0	0	0	0	0	0	0	0	0	0	0	0	0	0	0	0	0	0	0	0	0	0	0
			0	0	0	0	0	0	0	0	0	0	0	0	0	0	0	0	0	0	0	0	0	0	0
			0	0	0	0	0	0	0	0	0	0	0	0	0	0	0	0	0	0	0	0	0	0	0
			0	0	0	0	0	0	0	0	0	0	0	0	0	0	0	0	0	0	0	0	0	0	0
16:00:00			0	0	0	0	0	0	0	0	0	0	0	0	0	0	0	0	0	0	0	0	0	0	0
			0	0	0	0	0	0	0	0	0	0	0	0	0	0	0	0	0	0	0	0	0	0	0
			0	0	0	0	0	0	0	0	0	0	0	0	0	0	0	0	0	0	0	0	0	0	0
			0	0	0	0	0	0	0	0	0	0	0	0	0	0	0	0	0	0	0	0	0	0	0
			0	0	0	0	0	0	0	0	0	0	0	0	0	0	0	0	0	0	0	0	0	0	0
			0	0	0	0	0	0	0	0	0	0	0	0	0	0	0	0	0	0	0	0	0	0	0
			0	0	0	0	0	0	0	0	0	0	0	0	0	0	0	0	0	0	0	0	0	0	0
			0	0	0	0	0	0	0	0	0	0	0	0	0	0	0	0	0	0	0	0	0	0	0
			0	0	0	0	0	0	0	0	0	0	0	0	0	0	0	0	0	0	0	0	0	0	0
			0	0	0	0	0	0	0	0	0	0	0	0	0	0	0	0	0	0	0	0	0	0	0
			0	0	0	0	0	0	0	0	0	0	0	0	0	0	0	0	0	0	0	0	0	0	0
			0	0	0	0	0	0	0	0	0	0	0	0	0	0	0	0	0	0	0	0	0	0	0
17:00:00			0	0	0	0	0	0	0	0	0	0	0	0	0	0	0	0	0	0	0	0	0	0	0
			0	0	0	0	0	0	0	0	0	0	0	0	0	0	0	0	0	0	0	0	0	0	0
			0	0	0	0	0	0	0	0	0	0	0	0	0	0	0	0	0	0	0	0	0	0	0
			0	0	0	0	0	0	0	0	0	0	0	0	0	0	0	0	0	0	0	0	0	0	0
			0	0	0	0	0	0	0	0	0	0	0	0	0	0	0	0	0	0	0	0	0	0	0
			0	0	0	0	0	0	0	0	0	0	0	0	0	0	0	0	0	0	0	0	0	0	0
			0	0	0	0	0	0	0	0	0	0	0	0	0	0	0	0	0	0	0	0	0	0	0
			0	0	0	0	0	0	0	0	0	0	0	0	0	0	0	0	0	0	0	0	0	0	0
			0	0	0	0	0	0	0	0	0	0	0	0	0	0	0	0	0	0	0	0	0	0	0
			0	0	0	0	0	0	0	0	0	0	0	0	0	0	0	0	0	0	0	0	0	0	0
			0	0	0	0	0	0	0	0	0	0	0	0	0	0	0	0	0	0	0	0	0	0	0
			0	0	0	0	0	0	0	0	0	0	0	0	0	0	0	0	0	0	0	0	0	0	0
18:00:00			0	0	0	0	0	0	0	0	0	0	0	0	0	0	0	0	0	0	0	0	0	0	0
			0	0	0	0	0	0	0	0	0	0	0	0	0	0	0	0	0	0	0	0	0	0	0
			0	0	0	0	0	0	0	0	0	0	0	0	0	0	0	0	0	0	0	0	0	0	0
			0	0	0	0	0	0	0	0	0	0	0	0	0	0	0	0	0	0	0	0	0	0	0
			0	0	0	0	0	0	0	0	0	0	0	0	0	0	0	0	0	0	0	0	0	0	0
			0	0	0	0	0	0	0	0	0	0	0	0	0	0	0	0	0	0	0	0	0	0	0
			0	0	0	0	0	0	0	0	0	0	0	0	0	0	0	0	0	0	0	0	0	0	0
			0	0	0	0	0	0	0	0	0	0	0	0	0	0	0	0	0	0	0	0	0	0	0
			0	0	0	0	0	0	0	0	0	0	0	0	0	0	0	0	0	0	0	0	0	0	0
			0	0	0	0	0	0	0	0	0	0	0	0	0	0	0	0	0	0	0	0	0	0	0
			0	0	0	0	0	0	0	0	0	0	0	0	0	0	0	0	0	0	0	0	0	0	0
			0	0	0	0	0	0	0	0	0	0	0	0	0	0	0	0	0	0	0	0	0	0	0
		Units Estimated	0	0	0	0	0	0	0	0	0	0	0	0	0	0	0	0	0	0	0	0	0	0	0

## Sheet: 19-7
Time stamp	I	T	E1	E2	E3	M1	M2	M3	I1	I2	I3	I4	I5	I6	G1	G2	G3	C1	C2	C3	R1	R2	R3	L1	F1
			27	17	25	43.92	23.79	9.15	32.25	12.75	31.5	23.79	16.47	20.74	18	52.5	34.5	56.16	56.16	49.4	61	24.4	61	9.76	10.98
7AM			0	0	0	0	0	0	0	0	0	0	0	0	0	0	0	0	0	0	0	0	0	0	0
			0	0	0	0	0	0	0	0	0	0	0	0	0	0	0	0	0	0	0	0	0	0	0
			0	0	0	0	0	0	0	0	0	0	0	0	0	0	0	0	0	0	0	0	0	0	0
			0	0	0	0	0	0	0	0	0	0	0	0	0	0	0	0	0	0	0	0	0	0	0
			0	0	0	0	0	0	0	0	0	0	0	0	0	0	0	0	0	0	0	0	0	0	0
			0	0	0	0	0	0	0	0	0	0	0	0	0	0	0	0	0	0	0	0	0	0	0
			0	0	0	0	0	0	0	0	0	0	0	0	0	0	0	0	0	0	0	0	0	0	0
			0	0	0	0	0	0	0	0	0	0	0	0	0	0	0	0	0	0	0	0	0	0	0
			0	0	0	0	0	0	0	0	0	0	0	0	0	0	0	0	0	0	0	0	0	0	0
			0	0	0	0	0	0	0	0	0	0	0	0	0	0	0	0	0	0	0	0	0	0	0
			0	0	0	0	0	0	0	0	0	0	0	0	0	0	0	0	0	0	0	0	0	0	0
			0	0	0	0	0	0	0	0	0	0	0	0	0	0	0	0	0	0	0	0	0	0	0
08:00:00			0	0	0	0	0	0	0	0	0	0	0	0	0	0	0	0	0	0	0	0	0	0	0
			0	0	0	0	0	0	0	0	0	0	0	0	0	0	0	0	0	0	0	0	0	0	0
			0	0	0	0	0	0	0	0	0	0	0	0	0	0	0	0	0	0	0	0	0	0	0
			0	0	0	0	0	0	0	0	0	0	0	0	0	0	0	0	0	0	0	0	0	0	0
			0	0	0	0	0	0	0	0	0	0	0	0	0	0	0	0	0	0	0	0	0	0	0
			0	0	0	0	0	0	0	0	0	0	0	0	0	0	0	0	0	0	0	0	0	0	0
			0	0	0	0	0	0	0	0	0	0	0	0	0	0	0	0	0	0	0	0	0	0	0
			0	0	0	0	0	0	0	0	0	0	0	0	0	0	0	0	0	0	0	0	0	0	0
			0	0	0	0	0	0	0	0	0	0	0	0	0	0	0	0	0	0	0	0	0	0	0
			0	0	0	0	0	0	0	0	0	0	0	0	0	0	0	0	0	0	0	0	0	0	0
			0	0	0	0	0	0	0	0	0	0	0	0	0	0	0	0	0	0	0	0	0	0	0
			0	0	0	0	0	0	0	0	0	0	0	0	0	0	0	0	0	0	0	0	0	0	0
09:00:00			0	0	0	0	0	0	0	0	0	0	0	0	0	0	0	0	0	0	0	0	0	0	0
			0	0	0	0	0	0	0	0	0	0	0	0	0	0	0	0	0	0	0	0	0	0	0
			0	0	0	0	0	0	0	0	0	0	0	0	0	0	0	0	0	0	0	0	0	0	0
			0	0	0	0	0	0	0	0	0	0	0	0	0	0	0	0	0	0	0	0	0	0	0
			0	0	0	0	0	0	0	0	0	0	0	0	0	0	0	0	0	0	0	0	0	0	0
			0	0	0	0	0	0	0	0	0	0	0	0	0	0	0	0	0	0	0	0	0	0	0
			0	0	0	0	0	0	0	0	0	0	0	0	0	0	0	0	0	0	0	0	0	0	0
			0	0	0	0	0	0	0	0	0	0	0	0	0	0	0	0	0	0	0	0	0	0	0
			0	0	0	0	0	0	0	0	0	0	0	0	0	0	0	0	0	0	0	0	0	0	0
			0	0	0	0	0	0	0	0	0	0	0	0	0	0	0	0	0	0	0	0	0	0	0
			0	0	0	0	0	0	0	0	0	0	0	0	0	0	0	0	0	0	0	0	0	0	0
			0	0	0	0	0	0	0	0	0	0	0	0	0	0	0	0	0	0	0	0	0	0	0
10:00:00			0	0	0	0	0	0	0	0	0	0	0	0	0	0	0	0	0	0	0	0	0	0	0
			0	0	0	0	0	0	0	0	0	0	0	0	0	0	0	0	0	0	0	0	0	0	0
			0	0	0	0	0	0	0	0	0	0	0	0	0	0	0	0	0	0	0	0	0	0	0
			0	0	0	0	0	0	0	0	0	0	0	0	0	0	0	0	0	0	0	0	0	0	0
			0	0	0	0	0	0	0	0	0	0	0	0	0	0	0	0	0	0	0	0	0	0	0
			0	0	0	0	0	0	0	0	0	0	0	0	0	0	0	0	0	0	0	0	0	0	0
			0	0	0	0	0	0	0	0	0	0	0	0	0	0	0	0	0	0	0	0	0	0	0
			0	0	0	0	0	0	0	0	0	0	0	0	0	0	0	0	0	0	0	0	0	0	0
			0	0	0	0	0	0	0	0	0	0	0	0	0	0	0	0	0	0	0	0	0	0	0
			0	0	0	0	0	0	0	0	0	0	0	0	0	0	0	0	0	0	0	0	0	0	0
			0	0	0	0	0	0	0	0	0	0	0	0	0	0	0	0	0	0	0	0	0	0	0
			0	0	0	0	0	0	0	0	0	0	0	0	0	0	0	0	0	0	0	0	0	0	0
11:00:00			0	0	0	0	0	0	0	0	0	0	0	0	0	0	0	0	0	0	0	0	0	0	0
			0	0	0	0	0	0	0	0	0	0	0	0	0	0	0	0	0	0	0	0	0	0	0
			0	0	0	0	0	0	0	0	0	0	0	0	0	0	0	0	0	0	0	0	0	0	0
			0	0	0	0	0	0	0	0	0	0	0	0	0	0	0	0	0	0	0	0	0	0	0
			0	0	0	0	0	0	0	0	0	0	0	0	0	0	0	0	0	0	0	0	0	0	0
			0	0	0	0	0	0	0	0	0	0	0	0	0	0	0	0	0	0	0	0	0	0	0
			0	0	0	0	0	0	0	0	0	0	0	0	0	0	0	0	0	0	0	0	0	0	0
			0	0	0	0	0	0	0	0	0	0	0	0	0	0	0	0	0	0	0	0	0	0	0
			0	0	0	0	0	0	0	0	0	0	0	0	0	0	0	0	0	0	0	0	0	0	0
			0	0	0	0	0	0	0	0	0	0	0	0	0	0	0	0	0	0	0	0	0	0	0
			0	0	0	0	0	0	0	0	0	0	0	0	0	0	0	0	0	0	0	0	0	0	0
			0	0	0	0	0	0	0	0	0	0	0	0	0	0	0	0	0	0	0	0	0	0	0
12 noon			0	0	0	0	0	0	0	0	0	0	0	0	0	0	0	0	0	0	0	0	0	0	0
			0	0	0	0	0	0	0	0	0	0	0	0	0	0	0	0	0	0	0	0	0	0	0
			0	0	0	0	0	0	0	0	0	0	0	0	0	0	0	0	0	0	0	0	0	0	0
			0	0	0	0	0	0	0	0	0	0	0	0	0	0	0	0	0	0	0	0	0	0	0
			0	0	0	0	0	0	0	0	0	0	0	0	0	0	0	0	0	0	0	0	0	0	0
			0	0	0	0	0	0	0	0	0	0	0	0	0	0	0	0	0	0	0	0	0	0	0
			0	0	0	0	0	0	0	0	0	0	0	0	0	0	0	0	0	0	0	0	0	0	0
			0	0	0	0	0	0	0	0	0	0	0	0	0	0	0	0	0	0	0	0	0	0	0
			0	0	0	0	0	0	0	0	0	0	0	0	0	0	0	0	0	0	0	0	0	0	0
			0	0	0	0	0	0	0	0	0	0	0	0	0	0	0	0	0	0	0	0	0	0	0
			0	0	0	0	0	0	0	0	0	0	0	0	0	0	0	0	0	0	0	0	0	0	0
			0	0	0	0	0	0	0	0	0	0	0	0	0	0	0	0	0	0	0	0	0	0	0
13:00:00			0	0	0	0	0	0	0	0	0	0	0	0	0	0	0	0	0	0	0	0	0	0	0
			0	0	0	0	0	0	0	0	0	0	0	0	0	0	0	0	0	0	0	0	0	0	0
			0	0	0	0	0	0	0	0	0	0	0	0	0	0	0	0	0	0	0	0	0	0	0
			0	0	0	0	0	0	0	0	0	0	0	0	0	0	0	0	0	0	0	0	0	0	0
			0	0	0	0	0	0	0	0	0	0	0	0	0	0	0	0	0	0	0	0	0	0	0
			0	0	0	0	0	0	0	0	0	0	0	0	0	0	0	0	0	0	0	0	0	0	0
			0	0	0	0	0	0	0	0	0	0	0	0	0	0	0	0	0	0	0	0	0	0	0
			0	0	0	0	0	0	0	0	0	0	0	0	0	0	0	0	0	0	0	0	0	0	0
			0	0	0	0	0	0	0	0	0	0	0	0	0	0	0	0	0	0	0	0	0	0	0
			0	0	0	0	0	0	0	0	0	0	0	0	0	0	0	0	0	0	0	0	0	0	0
			0	0	0	0	0	0	0	0	0	0	0	0	0	0	0	0	0	0	0	0	0	0	0
			0	0	0	0	0	0	0	0	0	0	0	0	0	0	0	0	0	0	0	0	0	0	0
14:00:00			0	0	0	0	0	0	0	0	0	0	0	0	0	0	0	0	0	0	0	0	0	0	0
			0	0	0	0	0	0	0	0	0	0	0	0	0	0	0	0	0	0	0	0	0	0	0
			0	0	0	0	0	0	0	0	0	0	0	0	0	0	0	0	0	0	0	0	0	0	0
			0	0	0	0	0	0	0	0	0	0	0	0	0	0	0	0	0	0	0	0	0	0	0
			0	0	0	0	0	0	0	0	0	0	0	0	0	0	0	0	0	0	0	0	0	0	0
			0	0	0	0	0	0	0	0	0	0	0	0	0	0	0	0	0	0	0	0	0	0	0
			0	0	0	0	0	0	0	0	0	0	0	0	0	0	0	0	0	0	0	0	0	0	0
			0	0	0	0	0	0	0	0	0	0	0	0	0	0	0	0	0	0	0	0	0	0	0
			0	0	0	0	0	0	0	0	0	0	0	0	0	0	0	0	0	0	0	0	0	0	0
			0	0	0	0	0	0	0	0	0	0	0	0	0	0	0	0	0	0	0	0	0	0	0
			0	0	0	0	0	0	0	0	0	0	0	0	0	0	0	0	0	0	0	0	0	0	0
			0	0	0	0	0	0	0	0	0	0	0	0	0	0	0	0	0	0	0	0	0	0	0
15:00:00			0	0	0	0	0	0	0	0	0	0	0	0	0	0	0	0	0	0	0	0	0	0	0
			0	0	0	0	0	0	0	0	0	0	0	0	0	0	0	0	0	0	0	0	0	0	0
			0	0	0	0	0	0	0	0	0	0	0	0	0	0	0	0	0	0	0	0	0	0	0
			0	0	0	0	0	0	0	0	0	0	0	0	0	0	0	0	0	0	0	0	0	0	0
			0	0	0	0	0	0	0	0	0	0	0	0	0	0	0	0	0	0	0	0	0	0	0
			0	0	0	0	0	0	0	0	0	0	0	0	0	0	0	0	0	0	0	0	0	0	0
			0	0	0	0	0	0	0	0	0	0	0	0	0	0	0	0	0	0	0	0	0	0	0
			0	0	0	0	0	0	0	0	0	0	0	0	0	0	0	0	0	0	0	0	0	0	0
			0	0	0	0	0	0	0	0	0	0	0	0	0	0	0	0	0	0	0	0	0	0	0
			0	0	0	0	0	0	0	0	0	0	0	0	0	0	0	0	0	0	0	0	0	0	0
			0	0	0	0	0	0	0	0	0	0	0	0	0	0	0	0	0	0	0	0	0	0	0
			0	0	0	0	0	0	0	0	0	0	0	0	0	0	0	0	0	0	0	0	0	0	0
16:00:00			0	0	0	0	0	0	0	0	0	0	0	0	0	0	0	0	0	0	0	0	0	0	0
			0	0	0	0	0	0	0	0	0	0	0	0	0	0	0	0	0	0	0	0	0	0	0
			0	0	0	0	0	0	0	0	0	0	0	0	0	0	0	0	0	0	0	0	0	0	0
			0	0	0	0	0	0	0	0	0	0	0	0	0	0	0	0	0	0	0	0	0	0	0
			0	0	0	0	0	0	0	0	0	0	0	0	0	0	0	0	0	0	0	0	0	0	0
			0	0	0	0	0	0	0	0	0	0	0	0	0	0	0	0	0	0	0	0	0	0	0
			0	0	0	0	0	0	0	0	0	0	0	0	0	0	0	0	0	0	0	0	0	0	0
			0	0	0	0	0	0	0	0	0	0	0	0	0	0	0	0	0	0	0	0	0	0	0
			0	0	0	0	0	0	0	0	0	0	0	0	0	0	0	0	0	0	0	0	0	0	0
			0	0	0	0	0	0	0	0	0	0	0	0	0	0	0	0	0	0	0	0	0	0	0
			0	0	0	0	0	0	0	0	0	0	0	0	0	0	0	0	0	0	0	0	0	0	0
			0	0	0	0	0	0	0	0	0	0	0	0	0	0	0	0	0	0	0	0	0	0	0
17:00:00			0	0	0	0	0	0	0	0	0	0	0	0	0	0	0	0	0	0	0	0	0	0	0
			0	0	0	0	0	0	0	0	0	0	0	0	0	0	0	0	0	0	0	0	0	0	0
			0	0	0	0	0	0	0	0	0	0	0	0	0	0	0	0	0	0	0	0	0	0	0
			0	0	0	0	0	0	0	0	0	0	0	0	0	0	0	0	0	0	0	0	0	0	0
			0	0	0	0	0	0	0	0	0	0	0	0	0	0	0	0	0	0	0	0	0	0	0
			0	0	0	0	0	0	0	0	0	0	0	0	0	0	0	0	0	0	0	0	0	0	0
			0	0	0	0	0	0	0	0	0	0	0	0	0	0	0	0	0	0	0	0	0	0	0
			0	0	0	0	0	0	0	0	0	0	0	0	0	0	0	0	0	0	0	0	0	0	0
			0	0	0	0	0	0	0	0	0	0	0	0	0	0	0	0	0	0	0	0	0	0	0
			0	0	0	0	0	0	0	0	0	0	0	0	0	0	0	0	0	0	0	0	0	0	0
			0	0	0	0	0	0	0	0	0	0	0	0	0	0	0	0	0	0	0	0	0	0	0
			0	0	0	0	0	0	0	0	0	0	0	0	0	0	0	0	0	0	0	0	0	0	0
18:00:00			0	0	0	0	0	0	0	0	0	0	0	0	0	0	0	0	0	0	0	0	0	0	0
			0	0	0	0	0	0	0	0	0	0	0	0	0	0	0	0	0	0	0	0	0	0	0
			0	0	0	0	0	0	0	0	0	0	0	0	0	0	0	0	0	0	0	0	0	0	0
			0	0	0	0	0	0	0	0	0	0	0	0	0	0	0	0	0	0	0	0	0	0	0
			0	0	0	0	0	0	0	0	0	0	0	0	0	0	0	0	0	0	0	0	0	0	0
			0	0	0	0	0	0	0	0	0	0	0	0	0	0	0	0	0	0	0	0	0	0	0
			0	0	0	0	0	0	0	0	0	0	0	0	0	0	0	0	0	0	0	0	0	0	0
			0	0	0	0	0	0	0	0	0	0	0	0	0	0	0	0	0	0	0	0	0	0	0
			0	0	0	0	0	0	0	0	0	0	0	0	0	0	0	0	0	0	0	0	0	0	0
			0	0	0	0	0	0	0	0	0	0	0	0	0	0	0	0	0	0	0	0	0	0	0
			0	0	0	0	0	0	0	0	0	0	0	0	0	0	0	0	0	0	0	0	0	0	0
			0	0	0	0	0	0	0	0	0	0	0	0	0	0	0	0	0	0	0	0	0	0	0
		Units Estimated	0	0	0	0	0	0	0	0	0	0	0	0	0	0	0	0	0	0	0	0	0	0	0
