# Supplementary material for: Machine-learning based control of bi-modular multilevel PWM inverter for high power applications
Source: PLoS One. 2024 Jul 22;19(7):e0305759. doi: 10.1371/journal.pone.0305759 (PMC11262659; doi:10.1371/journal.pone.0305759)
Supplement: S3 File — (XLSX) [file pone.0305759.s003.xlsx]

## Sheet: 13-7
Time stamp	I	T	E1	E2	E3	M1	M2	M3	I1	I2	I3	I4	I5	I6	G1	G2	G3	C1	C2	C3	R1	R2	R3	L1	F1
			27	17	25	43.92	23.79	9.15	32.25	12.75	31.5	23.79	16.47	20.74	18	52.5	34.5	56.16	56.16	49.4	61	24.4	61	9.76	10.98
7AM	6	27	0	0	0	0	0	0	0	0	0	0	0	0	0	0	0	0	0	0	0	0	0	0	0
	11	27	0.005922	0.00372867	0.00548333	0.00963312	0.00521794	0.0020069	0.0070735	0.0027965	0.006909	0.00521794	0.00361242	0.00454897	0.003948	0.011515	0.007567	0.0123178	0.0123178	0.0108351	0.013664	0.0054656	0.013664	0.00214069	0.00240828
	16	27	0.016497	0.010387	0.015275	0.0268351	0.0145357	0.00559065	0.0197047	0.00779025	0.0192465	0.0145357	0.0100632	0.0126721	0.010998	0.0320775	0.0210795	0.0343138	0.0343138	0.0301834	0.038064	0.0152256	0.038064	0.00596336	0.00670878
	21	28	0.0184005	0.0115855	0.0170375	0.0299315	0.0162129	0.00623572	0.0219784	0.00868912	0.0214672	0.0162129	0.0112243	0.0141343	0.012267	0.0357787	0.0235117	0.038273	0.038273	0.0336661	0.042456	0.0169824	0.042456	0.00665144	0.00748287
	26	28	0.0289755	0.0182438	0.0268292	0.0471335	0.0255306	0.00981947	0.0346096	0.0136829	0.0338047	0.0255306	0.0176751	0.0222575	0.019317	0.0563412	0.0370242	0.060269	0.060269	0.0530144	0.066856	0.0267424	0.066856	0.0104741	0.0117834
	34	28	0.0458955	0.0288972	0.0424958	0.0746567	0.040439	0.0155535	0.0548196	0.0216729	0.0535447	0.040439	0.0279963	0.0352545	0.030597	0.0892412	0.0586442	0.0954626	0.0954626	0.0839718	0.105896	0.0423584	0.105896	0.0165904	0.0186642
	43	28	0.0649305	0.0408822	0.0601208	0.10562	0.057211	0.0220042	0.0775559	0.0306616	0.0757522	0.057211	0.0396076	0.0498762	0.043287	0.126254	0.0829667	0.135055	0.135055	0.118799	0.149816	0.0599264	0.149816	0.0234712	0.0264051
	51	28	0.0818505	0.0515355	0.0757875	0.133143	0.0721194	0.0277382	0.0977659	0.0386516	0.0954922	0.0721194	0.0499288	0.0628733	0.054567	0.159154	0.104587	0.170249	0.170249	0.149756	0.188856	0.0755424	0.188856	0.0295874	0.0332859
	59	29	0.090099	0.056729	0.083425	0.146561	0.0793872	0.0305335	0.107618	0.0425467	0.105115	0.0793872	0.0549604	0.0692094	0.060066	0.175192	0.115126	0.187406	0.187406	0.164848	0.207888	0.0831552	0.207888	0.0325691	0.0366403
	70	29	0.113364	0.0713773	0.104967	0.184405	0.0998863	0.0384178	0.135407	0.053533	0.132258	0.0998863	0.069152	0.0870803	0.075576	0.22043	0.144854	0.235797	0.235797	0.207414	0.261568	0.104627	0.261568	0.040979	0.0461014
	81	29	0.136629	0.0860257	0.126508	0.22225	0.120385	0.0463021	0.163196	0.0645193	0.1594	0.120385	0.0833437	0.104951	0.091086	0.265668	0.174582	0.284188	0.284188	0.24998	0.315248	0.126099	0.315248	0.0493889	0.0555625
	93	29	0.162009	0.102006	0.150008	0.263535	0.142748	0.054903	0.193511	0.0765042	0.18901	0.142748	0.0988255	0.124447	0.108006	0.315017	0.207011	0.336979	0.336979	0.296416	0.373808	0.149523	0.373808	0.0585633	0.0658837
08:00:00	103	30	0.174487	0.109862	0.161562	0.283833	0.153743	0.0591319	0.208416	0.0823969	0.203569	0.153743	0.106437	0.134032	0.116325	0.339281	0.222956	0.362934	0.362934	0.319247	0.4026	0.16104	0.4026	0.063074	0.0709582
	112	31	0.184851	0.116388	0.171158	0.300691	0.162874	0.0626439	0.220794	0.0872908	0.21566	0.162874	0.112759	0.141993	0.123234	0.359432	0.236199	0.38449	0.38449	0.338209	0.426512	0.170605	0.426512	0.0668202	0.0751727
	117	31	0.195426	0.123046	0.18095	0.317893	0.172192	0.0662277	0.233425	0.0922845	0.227997	0.172192	0.11921	0.150116	0.130284	0.379995	0.249711	0.406486	0.406486	0.357557	0.450912	0.180365	0.450912	0.0706429	0.0794732
	118	32	0.188869	0.118918	0.174879	0.307228	0.166415	0.0640058	0.225594	0.0891884	0.220348	0.166415	0.11521	0.14508	0.125913	0.367246	0.241333	0.392849	0.392849	0.345561	0.435784	0.174314	0.435784	0.0682728	0.0768069
	119	32	0.190984	0.120249	0.176837	0.310668	0.168279	0.0647225	0.22812	0.0901871	0.222815	0.168279	0.116501	0.146704	0.127323	0.371359	0.244036	0.397248	0.397248	0.349431	0.440664	0.176266	0.440664	0.0690374	0.077667
	122	32	0.197329	0.124244	0.182712	0.320989	0.173869	0.0668728	0.235699	0.0931834	0.230218	0.173869	0.120371	0.151578	0.131553	0.383696	0.252143	0.410445	0.410445	0.36104	0.455304	0.182122	0.455304	0.071331	0.0802473
	119	32	0.190984	0.120249	0.176837	0.310668	0.168279	0.0647225	0.22812	0.0901871	0.222815	0.168279	0.116501	0.146704	0.127323	0.371359	0.244036	0.397248	0.397248	0.349431	0.440664	0.176266	0.440664	0.0690374	0.077667
	125	32	0.203674	0.128239	0.188587	0.331311	0.17946	0.069023	0.243278	0.0961796	0.23762	0.17946	0.124241	0.156452	0.135783	0.396034	0.260251	0.423643	0.423643	0.372649	0.469944	0.187978	0.469944	0.0736246	0.0828276
	128	32	0.210019	0.132234	0.194462	0.341632	0.185051	0.0711733	0.250857	0.0991759	0.245023	0.185051	0.128112	0.161326	0.140013	0.408371	0.268358	0.436841	0.436841	0.384258	0.484584	0.193834	0.484584	0.0759182	0.0854079
	130	32	0.214249	0.134898	0.198379	0.348513	0.188778	0.0726068	0.255909	0.101173	0.249958	0.188778	0.130692	0.164575	0.142833	0.416596	0.273763	0.445639	0.445639	0.391997	0.494344	0.197738	0.494344	0.0774472	0.0871281
	145	32	0.245974	0.154873	0.227754	0.400119	0.216731	0.083358	0.293803	0.116155	0.28697	0.216731	0.150044	0.188945	0.163983	0.478284	0.314301	0.511627	0.511627	0.450042	0.567544	0.227018	0.567544	0.0889152	0.10003
	166	33	0.281718	0.177378	0.26085	0.458261	0.248225	0.0954711	0.336496	0.133033	0.328671	0.248225	0.171848	0.216401	0.187812	0.547785	0.359973	0.585973	0.585973	0.51544	0.650016	0.260006	0.650016	0.101836	0.114565
09:00:00	186	34	0.315347	0.198551	0.291987	0.512964	0.277855	0.106867	0.376664	0.148914	0.367904	0.277855	0.192361	0.242233	0.210231	0.613174	0.402943	0.655921	0.655921	0.576967	0.727608	0.291043	0.727608	0.113992	0.128241
	176	35	0.285525	0.179775	0.264375	0.464454	0.251579	0.0967612	0.341044	0.134831	0.333112	0.251579	0.17417	0.219325	0.19035	0.555187	0.364837	0.593892	0.593892	0.522405	0.6588	0.26352	0.6588	0.103212	0.116113
	169	35	0.27072	0.170453	0.250667	0.440371	0.238534	0.091744	0.32336	0.12784	0.31584	0.238534	0.165139	0.207953	0.18048	0.5264	0.34592	0.563098	0.563098	0.495317	0.62464	0.249856	0.62464	0.0978603	0.110093
	172	35	0.277065	0.174448	0.256542	0.450692	0.244125	0.0938942	0.330939	0.130836	0.323242	0.244125	0.16901	0.212827	0.18471	0.538737	0.354027	0.576295	0.576295	0.506926	0.63928	0.255712	0.63928	0.100154	0.112673
	192	35	0.319365	0.201082	0.295708	0.5195	0.281396	0.108229	0.381464	0.150811	0.372592	0.281396	0.194813	0.24532	0.21291	0.620987	0.408077	0.664279	0.664279	0.58432	0.73688	0.294752	0.73688	0.115445	0.129875
	221	36	0.372028	0.23424	0.344471	0.605166	0.327798	0.126076	0.444367	0.17568	0.434033	0.327798	0.226937	0.285773	0.248019	0.723389	0.47537	0.773819	0.773819	0.680674	0.858392	0.343357	0.858392	0.134481	0.151292
	254	37	0.433152	0.272725	0.401067	0.704594	0.381655	0.14679	0.517376	0.204544	0.505344	0.381655	0.264223	0.332725	0.288768	0.84224	0.553472	0.900956	0.900956	0.792508	0.999424	0.39977	0.999424	0.156576	0.176148
	292	38	0.50485	0.317869	0.467454	0.821223	0.444829	0.171088	0.603016	0.238402	0.588992	0.444829	0.307959	0.3878	0.336567	0.981654	0.645087	1.05009	1.05009	0.923689	1.16486	0.465942	1.16486	0.182494	0.205306
	303	39	0.519444	0.327057	0.480967	0.844962	0.457688	0.176034	0.620447	0.245293	0.606018	0.457688	0.316861	0.39901	0.346296	1.01003	0.663734	1.08044	1.08044	0.95039	1.19853	0.479411	1.19853	0.187769	0.211241
	282	39	0.475029	0.299092	0.439842	0.772714	0.418553	0.160982	0.567396	0.224319	0.5542	0.418553	0.289768	0.364893	0.316686	0.923667	0.606981	0.98806	0.98806	0.869127	1.09605	0.438419	1.09605	0.171714	0.193178
	256	39	0.420039	0.264469	0.388925	0.683263	0.370101	0.142347	0.501713	0.198352	0.490045	0.370101	0.256224	0.322652	0.280026	0.816742	0.536716	0.873681	0.873681	0.768516	0.969168	0.387667	0.969168	0.151836	0.170816
	276	39	0.462339	0.291102	0.428092	0.752071	0.407372	0.156682	0.552238	0.218327	0.539395	0.407372	0.282027	0.355145	0.308226	0.898992	0.590766	0.961665	0.961665	0.845909	1.06677	0.426707	1.06677	0.167127	0.188018
10:00:00	294	40	0.491737	0.309612	0.455312	0.799893	0.433275	0.166644	0.587353	0.232209	0.573694	0.433275	0.29996	0.377727	0.327825	0.956156	0.628331	1.02281	1.02281	0.899697	1.1346	0.45384	1.1346	0.177754	0.199973
	308	40	0.521347	0.328256	0.482729	0.848059	0.459365	0.176679	0.622721	0.246192	0.608239	0.459365	0.318022	0.400472	0.347565	1.01373	0.666166	1.0844	1.0844	0.953873	1.20292	0.481168	1.20292	0.188457	0.212015
	313	41	0.523251	0.329454	0.484492	0.851155	0.461042	0.177324	0.624994	0.247091	0.610459	0.461042	0.319183	0.401934	0.348834	1.01743	0.668598	1.08836	1.08836	0.957356	1.20731	0.482925	1.20731	0.189146	0.212789
	287	41	0.468261	0.294831	0.433575	0.761705	0.41259	0.158688	0.559312	0.221123	0.546304	0.41259	0.285639	0.359694	0.312174	0.910507	0.598333	0.973983	0.973983	0.856744	1.08043	0.432173	1.08043	0.169268	0.190426
	323	41	0.544401	0.342771	0.504075	0.885559	0.479678	0.184491	0.650257	0.257078	0.635134	0.479678	0.332085	0.418181	0.362934	1.05856	0.695623	1.13235	1.13235	0.996052	1.25611	0.502445	1.25611	0.196791	0.22139
	454	41	0.821466	0.517219	0.760617	1.33625	0.723803	0.278386	0.981195	0.387914	0.958377	0.723803	0.501094	0.631008	0.547644	1.59729	1.04965	1.70865	1.70865	1.50298	1.89539	0.758157	1.89539	0.296945	0.334063
	469	44	0.827176	0.520815	0.765904	1.34554	0.728834	0.280321	0.988016	0.390611	0.965039	0.728834	0.504578	0.635394	0.551451	1.6084	1.05695	1.72053	1.72053	1.51343	1.90857	0.763427	1.90857	0.299009	0.336385
	482	44	0.854671	0.538126	0.791362	1.39027	0.753061	0.289639	1.02086	0.403595	0.997117	0.753061	0.52135	0.656514	0.569781	1.66186	1.09208	1.77772	1.77772	1.56373	1.97201	0.788803	1.97201	0.308948	0.347566
	468	45	0.81639	0.514023	0.755917	1.32799	0.71933	0.276666	0.975132	0.385517	0.952455	0.71933	0.497998	0.627108	0.54426	1.58742	1.04316	1.69809	1.69809	1.49369	1.88368	0.753472	1.88368	0.29511	0.331999
	612	47	1.10361	0.694864	1.02186	1.7952	0.9724	0.374	1.3182	0.521148	1.28754	0.9724	0.6732	0.847734	0.735738	2.1459	1.41016	2.2955	2.2955	2.01919	2.54638	1.01855	2.54638	0.398933	0.4488
	649	47	1.18186	0.744135	1.09432	1.9225	1.04135	0.40052	1.41167	0.558101	1.37884	1.04135	0.720936	0.907845	0.787908	2.29806	1.51016	2.45827	2.45827	2.16237	2.72694	1.09078	2.72694	0.427221	0.480624
	469	47	0.801162	0.504435	0.741817	1.30322	0.705913	0.271505	0.956943	0.378326	0.934689	0.705913	0.488709	0.615411	0.534108	1.55781	1.02371	1.66642	1.66642	1.46583	1.84854	0.739418	1.84854	0.289605	0.325806
11:00:00	455	46	0.780223	0.491252	0.722429	1.26916	0.687464	0.264409	0.931934	0.368439	0.910261	0.687464	0.475936	0.599327	0.520149	1.5171	0.996952	1.62286	1.62286	1.42752	1.80023	0.720093	1.80023	0.282036	0.317291
	404	45	0.68103	0.428797	0.630583	1.10781	0.600063	0.230794	0.813453	0.321597	0.794535	0.600063	0.415428	0.523132	0.45402	1.32422	0.870205	1.41654	1.41654	1.24603	1.57136	0.628544	1.57136	0.24618	0.276952
	412	43	0.715293	0.45037	0.662308	1.16354	0.630253	0.242405	0.854378	0.337777	0.834508	0.630253	0.436329	0.549451	0.476862	1.39085	0.913985	1.48781	1.48781	1.30872	1.65042	0.660166	1.65042	0.258565	0.290886
	373	42	0.641479	0.403894	0.593962	1.04347	0.565215	0.21739	0.766212	0.302921	0.748393	0.565215	0.391302	0.492751	0.427653	1.24732	0.819668	1.33428	1.33428	1.17367	1.4801	0.592042	1.4801	0.231883	0.260868
	340	42	0.571684	0.359949	0.529337	0.92994	0.503718	0.193738	0.682845	0.269962	0.666965	0.503718	0.348728	0.439138	0.381123	1.11161	0.730486	1.1891	1.1891	1.04597	1.31906	0.527626	1.31906	0.206653	0.232485
	335	41	0.569781	0.358751	0.527575	0.926844	0.50204	0.193092	0.680572	0.269063	0.664744	0.50204	0.347566	0.437676	0.379854	1.10791	0.728054	1.18514	1.18514	1.04249	1.31467	0.525869	1.31467	0.205965	0.231711
	300	40	0.504427	0.317602	0.467062	0.820535	0.444457	0.170945	0.602511	0.238202	0.588499	0.444457	0.307701	0.387475	0.336285	0.980831	0.644546	1.04921	1.04921	0.922915	1.16388	0.465552	1.16388	0.182341	0.205134
	315	40	0.536152	0.337577	0.496437	0.872141	0.47241	0.181696	0.640404	0.253183	0.625511	0.47241	0.327053	0.411845	0.357435	1.04252	0.685084	1.1152	1.1152	0.98096	1.23708	0.494832	1.23708	0.193809	0.218035
	296	40	0.495967	0.312276	0.459229	0.806774	0.437002	0.168078	0.592406	0.234207	0.578629	0.437002	0.30254	0.380977	0.330645	0.964381	0.633736	1.03161	1.03161	0.907437	1.14436	0.457744	1.14436	0.179283	0.201693
	263	40	0.426172	0.268331	0.394604	0.693241	0.375505	0.144425	0.509039	0.201248	0.497201	0.375505	0.259965	0.327364	0.284115	0.828669	0.544554	0.886439	0.886439	0.779738	0.98332	0.393328	0.98332	0.154053	0.17331
	305	40	0.515002	0.324261	0.476854	0.837737	0.453774	0.174529	0.615142	0.243196	0.600836	0.453774	0.314152	0.395598	0.343335	1.00139	0.658059	1.07121	1.07121	0.942264	1.18828	0.475312	1.18828	0.186164	0.209434
	334	41	0.567666	0.357419	0.525617	0.923403	0.500177	0.192376	0.678045	0.268064	0.662277	0.500177	0.346276	0.436052	0.378444	1.10379	0.725351	1.18075	1.18075	1.03862	1.30979	0.523917	1.30979	0.205201	0.230851
12 noon	319	42	0.527269	0.331984	0.488212	0.857692	0.464583	0.178686	0.629794	0.248988	0.615148	0.464583	0.321634	0.405021	0.351513	1.02525	0.673733	1.09672	1.09672	0.964708	1.21658	0.486634	1.21658	0.190598	0.214423
	375	43	0.637038	0.401098	0.58985	1.03625	0.561301	0.215885	0.760907	0.300824	0.743211	0.561301	0.388593	0.48934	0.424692	1.23868	0.813993	1.32504	1.32504	1.16554	1.46986	0.587942	1.46986	0.230277	0.259062
	320	43	0.520713	0.327856	0.482142	0.847026	0.458806	0.176464	0.621963	0.245892	0.607498	0.458806	0.317635	0.399985	0.347142	1.0125	0.665355	1.08308	1.08308	0.952712	1.20146	0.480582	1.20146	0.188228	0.211757
	351	43	0.586278	0.369138	0.54285	0.953679	0.516576	0.198683	0.700276	0.276853	0.683991	0.516576	0.35763	0.450348	0.390852	1.13999	0.749133	1.21946	1.21946	1.07267	1.35274	0.541094	1.35274	0.211929	0.23842
	399	44	0.679126	0.427598	0.628821	1.10471	0.598386	0.230148	0.811179	0.320699	0.792314	0.598386	0.414267	0.52167	0.452751	1.32052	0.867773	1.41258	1.41258	1.24255	1.56697	0.626787	1.56697	0.245492	0.276178
	510	45	0.90522	0.569953	0.838167	1.47249	0.797599	0.306769	1.08123	0.427465	1.05609	0.797599	0.552184	0.695343	0.60348	1.76015	1.15667	1.88286	1.88286	1.65622	2.08864	0.835456	2.08864	0.32722	0.368123
	589	49	1.03762	0.653316	0.960758	1.68786	0.914258	0.351638	1.23938	0.489987	1.21056	0.914258	0.632948	0.797045	0.691746	2.01759	1.32585	2.15825	2.15825	1.89846	2.39413	0.957651	2.39413	0.37508	0.421965
	376	49	0.587124	0.369671	0.543633	0.955055	0.517321	0.19897	0.701287	0.277253	0.684978	0.517321	0.358146	0.450998	0.391416	1.14163	0.750214	1.22122	1.22122	1.07422	1.35469	0.541875	1.35469	0.212234	0.238764
	289	47	0.420462	0.264735	0.389317	0.683952	0.370474	0.14249	0.502218	0.198551	0.490539	0.370474	0.256482	0.322977	0.280308	0.817565	0.537257	0.874561	0.874561	0.76929	0.970144	0.388058	0.970144	0.151989	0.170988
	413	47	0.682722	0.429862	0.63215	1.11056	0.601554	0.231367	0.815473	0.322396	0.796509	0.601554	0.41646	0.524432	0.455148	1.32751	0.872367	1.42006	1.42006	1.24913	1.57526	0.630106	1.57526	0.246791	0.27764
	418	49	0.675954	0.425601	0.625883	1.09955	0.595591	0.229073	0.807389	0.3192	0.788613	0.595591	0.412332	0.519233	0.450636	1.31435	0.863719	1.40598	1.40598	1.23675	1.55965	0.623859	1.55965	0.244345	0.274888
	435	48	0.72058	0.453699	0.667204	1.17214	0.634911	0.244197	0.860693	0.340274	0.840677	0.634911	0.439554	0.553513	0.480387	1.40113	0.920742	1.49881	1.49881	1.3184	1.66262	0.665046	1.66262	0.260477	0.293036
13:00:00	391	47	0.636192	0.400565	0.589067	1.03487	0.560556	0.215598	0.759896	0.300424	0.742224	0.560556	0.388077	0.48869	0.424128	1.23704	0.812912	1.32328	1.32328	1.164	1.4679	0.587162	1.4679	0.229972	0.258718
	592	49	1.04396	0.657311	0.966633	1.69818	0.919848	0.353788	1.24696	0.492983	1.21796	0.919848	0.636818	0.801919	0.695976	2.02993	1.33395	2.17145	2.17145	1.91007	2.40877	0.963507	2.40877	0.377374	0.424545
	509	49	0.868419	0.546782	0.804092	1.41263	0.765174	0.294298	1.03728	0.410087	1.01316	0.765174	0.529736	0.667074	0.578946	1.68859	1.10965	1.80631	1.80631	1.58889	2.00373	0.801491	2.00373	0.313917	0.353157
	727	53	1.2948	0.815246	1.19889	2.10621	1.14087	0.438794	1.54657	0.611435	1.5106	1.14087	0.78983	0.994601	0.863202	2.51767	1.65447	2.69319	2.69319	2.36901	2.98754	1.19501	2.98754	0.468047	0.526553
	750	56	1.31743	0.829495	1.21985	2.14303	1.16081	0.446464	1.5736	0.622121	1.53701	1.16081	0.803634	1.01198	0.878289	2.56168	1.68339	2.74026	2.74026	2.41042	3.03975	1.2159	3.03975	0.476228	0.535756
	728	58	1.25356	0.789279	1.1607	2.03913	1.10453	0.424818	1.49731	0.591959	1.46249	1.10453	0.764672	0.96292	0.835707	2.43748	1.60177	2.60741	2.60741	2.29355	2.89238	1.15695	2.89238	0.453139	0.509781
	544	55	0.890415	0.560632	0.824458	1.44841	0.784555	0.301752	1.06355	0.420474	1.03882	0.784555	0.543153	0.683971	0.59361	1.73136	1.13775	1.85206	1.85206	1.62913	2.05448	0.821792	2.05448	0.321869	0.362102
	702	52	1.2506	0.787414	1.15796	2.03431	1.10192	0.423814	1.49377	0.590561	1.45903	1.10192	0.762866	0.960646	0.833733	2.43172	1.59799	2.60125	2.60125	2.28813	2.88554	1.15422	2.88554	0.452069	0.508577
	914	55	1.67296	1.05335	1.54904	2.72136	1.47407	0.566949	1.99826	0.790011	1.95179	1.47407	1.02051	1.28508	1.11531	3.25299	2.13768	3.47977	3.47977	3.06091	3.86008	1.54403	3.86008	0.604746	0.680339
	1104	61	2.02279	1.27361	1.87295	3.2904	1.7823	0.6855	2.41611	0.955205	2.35992	1.7823	1.2339	1.5538	1.34852	3.93319	2.58467	4.20739	4.20739	3.70095	4.66723	1.86689	4.66723	0.7312	0.8226
	555	58	0.887666	0.558901	0.821913	1.44394	0.782132	0.30082	1.06027	0.419175	1.03561	0.782132	0.541476	0.681859	0.591777	1.72602	1.13424	1.84634	1.84634	1.6241	2.04814	0.819254	2.04814	0.320875	0.360984
	620	52	1.07717	0.678218	0.997379	1.7522	0.949106	0.365041	1.28662	0.508663	1.2567	0.949106	0.657073	0.827426	0.718113	2.0945	1.37638	2.24051	2.24051	1.97082	2.48538	0.994154	2.48538	0.389377	0.438049
14:00:00	974	57	1.78252	1.12233	1.65048	2.89957	1.5706	0.604077	2.12912	0.841746	2.07961	1.5706	1.08734	1.36924	1.18835	3.46601	2.27767	3.70765	3.70765	3.26136	4.11286	1.64515	4.11286	0.644349	0.724892
	743	57	1.29396	0.814714	1.19811	2.10484	1.14012	0.438508	1.54556	0.611035	1.50962	1.14012	0.789314	0.993951	0.862638	2.51603	1.65339	2.69143	2.69143	2.36746	2.98558	1.19423	2.98558	0.467741	0.526209
	643	55	1.0998	0.692467	1.01833	1.78901	0.969046	0.37271	1.31365	0.51935	1.2831	0.969046	0.670878	0.844809	0.7332	2.1385	1.4053	2.28758	2.28758	2.01223	2.5376	1.01504	2.5376	0.397557	0.447252
	485	53	0.782973	0.492983	0.724975	1.27364	0.689886	0.265341	0.935218	0.369737	0.913468	0.689886	0.477614	0.601439	0.521982	1.52245	1.00047	1.62858	1.62858	1.43255	1.80658	0.72263	1.80658	0.28303	0.318409
	468	46	0.807719	0.508563	0.747888	1.31389	0.71169	0.273727	0.964775	0.381423	0.942338	0.71169	0.492708	0.620447	0.538479	1.57056	1.03208	1.68005	1.68005	1.47783	1.86367	0.745469	1.86367	0.291975	0.328472
	555	46	0.991723	0.624418	0.918262	1.6132	0.873819	0.336084	1.18456	0.468314	1.15701	0.873819	0.604951	0.761791	0.661149	1.92835	1.2672	2.06278	2.06278	1.81449	2.28823	0.915293	2.28823	0.35849	0.403301
	612	50	1.07759	0.678484	0.997771	1.75288	0.949479	0.365184	1.28712	0.508863	1.25719	0.949479	0.657331	0.827751	0.718395	2.09532	1.37692	2.24139	2.24139	1.9716	2.48636	0.994544	2.48636	0.38953	0.438221
	346	46	0.549688	0.3461	0.508971	0.89416	0.484337	0.186283	0.656572	0.259575	0.641303	0.484337	0.33531	0.422242	0.366459	1.06884	0.70238	1.14335	1.14335	1.00573	1.26831	0.507325	1.26831	0.198702	0.22354
	767	51	1.39675	0.879433	1.29328	2.27204	1.23069	0.473342	1.66834	0.659574	1.62954	1.23069	0.852015	1.07291	0.931164	2.71589	1.78473	2.90523	2.90523	2.55553	3.22275	1.2891	3.22275	0.504898	0.56801
	758	53	1.36037	0.856528	1.2596	2.21287	1.19864	0.461014	1.62488	0.642396	1.5871	1.19864	0.829824	1.04496	0.906912	2.64516	1.73825	2.82957	2.82957	2.48897	3.13882	1.25553	3.13882	0.491748	0.553216
	784	55	1.39802	0.880232	1.29446	2.2741	1.23181	0.473772	1.66985	0.660174	1.63102	1.23181	0.852789	1.07388	0.93201	2.71836	1.78635	2.90787	2.90787	2.55785	3.22568	1.29027	3.22568	0.505357	0.568526
	507	55	0.81216	0.51136	0.752	1.32111	0.715603	0.275232	0.97008	0.38352	0.94752	0.715603	0.495418	0.623859	0.54144	1.5792	1.03776	1.68929	1.68929	1.48595	1.87392	0.749568	1.87392	0.293581	0.330278
15:00:00	784	56	1.38934	0.874772	1.28643	2.26	1.22417	0.470833	1.65949	0.656079	1.6209	1.22417	0.8475	1.06722	0.926229	2.7015	1.77527	2.88983	2.88983	2.54198	3.20567	1.28227	3.20567	0.502222	0.565
	374	53	0.548208	0.345168	0.5076	0.891752	0.483032	0.185782	0.654804	0.258876	0.639576	0.483032	0.334407	0.421105	0.365472	1.06596	0.700488	1.14027	1.14027	1.00302	1.2649	0.505958	1.2649	0.198167	0.222938
	379	50	0.584797	0.368206	0.541479	0.951271	0.515272	0.198181	0.698508	0.276154	0.682264	0.515272	0.356726	0.449211	0.389865	1.13711	0.747241	1.21638	1.21638	1.06996	1.34932	0.539728	1.34932	0.211393	0.237818
	658	50	1.17488	0.739741	1.08785	1.91114	1.0352	0.398155	1.40333	0.554806	1.3707	1.0352	0.716678	0.902484	0.783255	2.28449	1.50124	2.44376	2.44376	2.1496	2.71084	1.08434	2.71084	0.424698	0.477786
	786	54	1.41092	0.888355	1.3064	2.29509	1.24317	0.478144	1.68526	0.666266	1.64607	1.24317	0.860659	1.08379	0.940611	2.74345	1.80284	2.93471	2.93471	2.58145	3.25545	1.30218	3.25545	0.51002	0.573773
	650	54	1.12328	0.707248	1.04007	1.8272	0.989731	0.380666	1.34169	0.530436	1.31049	0.989731	0.685199	0.862843	0.748851	2.18415	1.4353	2.33642	2.33642	2.05518	2.59177	1.03671	2.59177	0.406044	0.456799
	623	51	1.09219	0.687673	1.01128	1.77662	0.962337	0.37013	1.30456	0.515754	1.27422	0.962337	0.666233	0.838961	0.728124	2.12369	1.39557	2.27175	2.27175	1.9983	2.52003	1.00801	2.52003	0.394805	0.444156
	727	58	1.25145	0.787947	1.15875	2.03568	1.10266	0.424101	1.49478	0.59096	1.46002	1.10266	0.763382	0.961296	0.834297	2.43337	1.59907	2.60301	2.60301	2.28968	2.8875	1.155	2.8875	0.452374	0.508921
	591	54	0.998491	0.62868	0.924529	1.62421	0.879782	0.338378	1.19264	0.47151	1.16491	0.879782	0.60908	0.766989	0.665661	1.94151	1.27585	2.07686	2.07686	1.82687	2.30385	0.921539	2.30385	0.360936	0.406053
	587	52	1.00737	0.634273	0.932754	1.63866	0.887609	0.341388	1.20325	0.475705	1.17527	0.887609	0.614498	0.773813	0.671583	1.95878	1.2872	2.09534	2.09534	1.84312	2.32434	0.929738	2.32434	0.364147	0.409666
	687	51	1.22755	0.772899	1.13662	1.99681	1.0816	0.416002	1.46624	0.579674	1.43214	1.0816	0.748803	0.942937	0.818364	2.38689	1.56853	2.5533	2.5533	2.24595	2.83235	1.13294	2.83235	0.443735	0.499202
	500	48	0.858055	0.540257	0.794496	1.39577	0.756042	0.290785	1.0249	0.405193	1.00106	0.756042	0.523414	0.659114	0.572037	1.66844	1.0964	1.78476	1.78476	1.56992	1.97982	0.791926	1.97982	0.310171	0.348943
16:00:00	433	46	0.733693	0.461955	0.679346	1.19347	0.646465	0.248641	0.876356	0.346466	0.855976	0.646465	0.447553	0.563585	0.489129	1.42663	0.937497	1.52608	1.52608	1.34239	1.69287	0.677149	1.69287	0.265217	0.298369
	432	44	0.748921	0.471543	0.693446	1.21825	0.659883	0.253801	0.894545	0.353657	0.873742	0.659883	0.456842	0.575283	0.499281	1.45624	0.956955	1.55776	1.55776	1.37025	1.72801	0.691203	1.72801	0.270721	0.304561
	344	43	0.571473	0.359816	0.529142	0.929596	0.503531	0.193666	0.682593	0.269862	0.666718	0.503531	0.348599	0.438976	0.380982	1.1112	0.730215	1.18866	1.18866	1.04558	1.31858	0.52743	1.31858	0.206577	0.232399
	395	43	0.679338	0.427731	0.629017	1.10506	0.598572	0.23022	0.811431	0.320799	0.792561	0.598572	0.414396	0.521832	0.452892	1.32094	0.868043	1.41302	1.41302	1.24294	1.56746	0.626982	1.56746	0.245568	0.276264
	419	44	0.721426	0.454231	0.667987	1.17352	0.635657	0.244483	0.861704	0.340674	0.841664	0.635657	0.44007	0.554162	0.480951	1.40277	0.921823	1.50057	1.50057	1.31994	1.66457	0.665827	1.66457	0.260782	0.29338
	423	43	0.738558	0.465018	0.68385	1.20139	0.650752	0.250289	0.882166	0.348763	0.861651	0.650752	0.45052	0.567322	0.492372	1.43608	0.943713	1.5362	1.5362	1.35129	1.7041	0.681638	1.7041	0.266975	0.300347
	506	45	0.89676	0.564627	0.830333	1.45873	0.790145	0.303902	1.07113	0.42347	1.04622	0.790145	0.547024	0.688845	0.59784	1.7437	1.14586	1.86526	1.86526	1.64074	2.06912	0.827648	2.06912	0.324162	0.364682
	473	45	0.826965	0.520682	0.765708	1.3452	0.728648	0.280249	0.987764	0.390511	0.964792	0.728648	0.504449	0.635232	0.55131	1.60799	1.05668	1.72009	1.72009	1.51304	1.90808	0.763232	1.90808	0.298933	0.336299
	460	45	0.79947	0.50337	0.74025	1.30047	0.704422	0.270931	0.954922	0.377527	0.932715	0.704422	0.487677	0.614111	0.53298	1.55452	1.02154	1.6629	1.6629	1.46273	1.84464	0.737856	1.84464	0.288994	0.325118
	408	45	0.68949	0.434123	0.638417	1.12157	0.607517	0.23366	0.823557	0.325592	0.804405	0.607517	0.420589	0.52963	0.45966	1.34067	0.881015	1.43414	1.43414	1.26151	1.59088	0.636352	1.59088	0.249238	0.280393
	513	45	0.911565	0.573948	0.844042	1.48281	0.80319	0.308919	1.08881	0.430461	1.06349	0.80319	0.556055	0.700217	0.60771	1.77249	1.16478	1.89606	1.89606	1.66783	2.10328	0.841312	2.10328	0.329514	0.370703
	640	47	1.16283	0.73215	1.07669	1.89153	1.02458	0.394069	1.38893	0.549113	1.35663	1.02458	0.709324	0.893223	0.775218	2.26105	1.48583	2.41868	2.41868	2.12754	2.68302	1.07321	2.68302	0.42034	0.472883
17:00:00	683	50	1.22776	0.773033	1.13681	1.99715	1.08179	0.416073	1.46649	0.579774	1.43238	1.08179	0.748932	0.9431	0.818505	2.38731	1.5688	2.55374	2.55374	2.24634	2.83284	1.13314	2.83284	0.443812	0.499288
	489	50	0.817447	0.514689	0.756896	1.32971	0.720262	0.277024	0.976396	0.386017	0.953689	0.720262	0.498643	0.627921	0.544965	1.58948	1.04452	1.70029	1.70029	1.49563	1.88612	0.754448	1.88612	0.295492	0.332429
	553	48	0.970151	0.610835	0.898288	1.57811	0.85481	0.328773	1.15879	0.458127	1.13184	0.85481	0.591792	0.745219	0.646767	1.8864	1.23964	2.01791	2.01791	1.77502	2.23846	0.895382	2.23846	0.350691	0.394528
	692	51	1.23812	0.779558	1.14641	2.01401	1.09092	0.419585	1.47887	0.584668	1.44447	1.09092	0.755254	0.95106	0.825414	2.40746	1.58204	2.57529	2.57529	2.2653	2.85675	1.1427	2.85675	0.447558	0.503503
	593	51	1.02874	0.647723	0.952533	1.67341	0.906431	0.348627	1.22877	0.485792	1.20019	0.906431	0.627529	0.790222	0.685824	2.00032	1.3145	2.13977	2.13977	1.88221	2.37363	0.949453	2.37363	0.371869	0.418353
	608	53	1.04312	0.656778	0.96585	1.69681	0.919103	0.353501	1.24595	0.492583	1.21697	0.919103	0.636302	0.801269	0.695412	2.02828	1.33287	2.16969	2.16969	1.90852	2.40682	0.962726	2.40682	0.377068	0.424201
	462	51	0.751671	0.473274	0.695992	1.22272	0.662306	0.254733	0.897829	0.354956	0.876949	0.662306	0.458519	0.577395	0.501114	1.46158	0.960468	1.56348	1.56348	1.37528	1.73435	0.693741	1.73435	0.271715	0.30568
	274	46	0.397408	0.25022	0.367971	0.646451	0.350161	0.134677	0.474682	0.187665	0.463643	0.350161	0.242419	0.305269	0.264939	0.772739	0.5078	0.82661	0.82661	0.72711	0.916952	0.366781	0.916952	0.143656	0.161613
	116	41	0.106596	0.067116	0.0987	0.173396	0.0939229	0.0361242	0.127323	0.050337	0.124362	0.0939229	0.0650236	0.0818815	0.071064	0.20727	0.136206	0.22172	0.22172	0.195031	0.245952	0.0983808	0.245952	0.0385325	0.043349
	157	39	0.210654	0.132634	0.19505	0.342664	0.18561	0.0713883	0.251614	0.0994755	0.245763	0.18561	0.128499	0.161813	0.140436	0.409605	0.269169	0.43816	0.43816	0.385419	0.486048	0.194419	0.486048	0.0761475	0.085666
	128	39	0.149319	0.0940157	0.138258	0.242892	0.131567	0.0506025	0.178353	0.0705117	0.174205	0.131567	0.0910846	0.114699	0.099546	0.290342	0.190796	0.310584	0.310584	0.273198	0.344528	0.137811	0.344528	0.0539761	0.0607231
	105	38	0.109345	0.0688472	0.101246	0.177869	0.0963455	0.037056	0.130607	0.0516354	0.12757	0.0963455	0.0667008	0.0839935	0.072897	0.212616	0.139719	0.227439	0.227439	0.200062	0.252296	0.100918	0.252296	0.0395264	0.0444672
18:00:00	110	38	0.11992	0.0755055	0.111037	0.195071	0.105663	0.0406397	0.143238	0.0566291	0.139907	0.105663	0.0731515	0.0921167	0.079947	0.233179	0.153232	0.249435	0.249435	0.21941	0.276696	0.110678	0.276696	0.043349	0.0487677
	119	38	0.138955	0.0874905	0.128662	0.226034	0.122435	0.0470905	0.165975	0.0656179	0.162115	0.122435	0.0847629	0.106738	0.092637	0.270191	0.177554	0.289027	0.289027	0.254237	0.320616	0.128246	0.320616	0.0502298	0.0565086
	79	35	0.08037	0.0506033	0.0744167	0.130735	0.0708149	0.0272365	0.0959975	0.0379525	0.093765	0.0708149	0.0490257	0.0617361	0.05358	0.156275	0.102695	0.16717	0.16717	0.147047	0.18544	0.074176	0.18544	0.0290523	0.0326838
	78	27	0.147627	0.0929503	0.136692	0.24014	0.130076	0.0500292	0.176332	0.0697127	0.172231	0.130076	0.0900525	0.113399	0.098418	0.287052	0.188634	0.307064	0.307064	0.270103	0.340624	0.13625	0.340624	0.0533644	0.060035
	79	27	0.149742	0.094282	0.13865	0.24358	0.131939	0.0507459	0.178858	0.0707115	0.174699	0.131939	0.0913426	0.115024	0.099828	0.291165	0.191337	0.311463	0.311463	0.273972	0.345504	0.138202	0.345504	0.054129	0.0608951
	54	27	0.096867	0.0609903	0.0896917	0.15757	0.0853506	0.0328271	0.115702	0.0457427	0.113012	0.0853506	0.0590889	0.0744082	0.064578	0.188352	0.123774	0.201483	0.201483	0.177231	0.223504	0.0894016	0.223504	0.0350156	0.0393926
	39	27	0.065142	0.0410153	0.0603167	0.105964	0.0573973	0.0220759	0.0778085	0.0307615	0.075999	0.0573973	0.0397366	0.0500387	0.043428	0.126665	0.083237	0.135495	0.135495	0.119186	0.150304	0.0601216	0.150304	0.0235476	0.0264911
	37	26	0.0695835	0.0438118	0.0644292	0.113189	0.0613108	0.0235811	0.0831136	0.0328589	0.0811807	0.0613108	0.0424459	0.0534504	0.046389	0.135301	0.0889122	0.144734	0.144734	0.127312	0.160552	0.0642208	0.160552	0.0251531	0.0282973
	41	27	0.069372	0.0436787	0.0642333	0.112845	0.0611244	0.0235094	0.082861	0.032759	0.080934	0.0611244	0.0423169	0.053288	0.046248	0.13489	0.088642	0.144294	0.144294	0.126925	0.160064	0.0640256	0.160064	0.0250767	0.0282113
	32	27	0.050337	0.0316937	0.0466083	0.0818815	0.0443525	0.0170586	0.0601247	0.0237702	0.0587265	0.0443525	0.0307056	0.0386663	0.033558	0.0978775	0.0643195	0.104701	0.104701	0.0920981	0.116144	0.0464576	0.116144	0.0181959	0.0204704
	25	28	0.0268605	0.0169122	0.0248708	0.0436931	0.0236671	0.00910272	0.0320834	0.0126841	0.0313372	0.0236671	0.0163849	0.0206328	0.017907	0.0522287	0.0343217	0.0558698	0.0558698	0.0491448	0.061976	0.0247904	0.061976	0.00970957	0.0109233
	10	29	0	0	0	0	0	0	0	0	0	0	0	0	0	0	0	0	0	0	0	0	0	0	0
		Units Estimated	90.6197	57.0569	83.9071	147.408	79.846	30.71	108.24	42.7926	105.723	79.846	55.278	69.6094	60.4131	176.205	115.792	188.489	188.489	165.801	209.089	83.6358	209.089	32.7573	36.852

## Sheet: 14-7
Time stamp	I	T	E1	E2	E3	M1	M2	M3	I1	I2	I3	I4	I5	I6	G1	G2	G3	C1	C2	C3	R1	R2	R3	L1	F1
			27	17	25	43.92	23.79	9.15	32.25	12.75	31.5	23.79	16.47	20.74	18	52.5	34.5	56.16	56.16	49.4	61	24.4	61	9.76	10.98
7AM	2	27	0	0	0	0	0	0	0	0	0	0	0	0	0	0	0	0	0	0	0	0	0	0	0
	4	27	0	0	0	0	0	0	0	0	0	0	0	0	0	0	0	0	0	0	0	0	0	0	0
	6	27	0	0	0	0	0	0	0	0	0	0	0	0	0	0	0	0	0	0	0	0	0	0	0
	10	27	0.003807	0.002397	0.003525	0.00619272	0.00335439	0.00129015	0.00454725	0.00179775	0.0044415	0.00335439	0.00232227	0.00292434	0.002538	0.0074025	0.0048645	0.00791856	0.00791856	0.0069654	0.008784	0.0035136	0.008784	0.00137616	0.00154818
	16	27	0.016497	0.010387	0.015275	0.0268351	0.0145357	0.00559065	0.0197047	0.00779025	0.0192465	0.0145357	0.0100632	0.0126721	0.010998	0.0320775	0.0210795	0.0343138	0.0343138	0.0301834	0.038064	0.0152256	0.038064	0.00596336	0.00670878
	20	27	0.024957	0.0157137	0.0231083	0.0405967	0.0219899	0.00845765	0.0298097	0.0117852	0.0291165	0.0219899	0.0152238	0.0191707	0.016638	0.0485275	0.0318895	0.0519106	0.0519106	0.0456621	0.057584	0.0230336	0.057584	0.00902149	0.0101492
	28	27	0.041877	0.026367	0.038775	0.0681199	0.0368983	0.0141916	0.0500197	0.0197752	0.0488565	0.0368983	0.025545	0.0321677	0.027918	0.0814275	0.0535095	0.0871042	0.0871042	0.0766194	0.096624	0.0386496	0.096624	0.0151378	0.01703
	40	27	0.067257	0.042347	0.062275	0.109405	0.0592609	0.0227926	0.0803347	0.0317602	0.0784665	0.0592609	0.0410268	0.0516633	0.044838	0.130777	0.0859395	0.139895	0.139895	0.123055	0.155184	0.0620736	0.155184	0.0243122	0.0273512
	48	28	0.0755055	0.0475405	0.0699125	0.122822	0.0665287	0.025588	0.0901871	0.0356554	0.0880897	0.0665287	0.0460584	0.0579994	0.050337	0.146816	0.0964792	0.157051	0.157051	0.138147	0.174216	0.0696864	0.174216	0.0272938	0.0307056
	57	28	0.0945405	0.0595255	0.0875375	0.153786	0.0833007	0.0320387	0.112923	0.0446441	0.110297	0.0833007	0.0576697	0.0726211	0.063027	0.183829	0.120802	0.196644	0.196644	0.172974	0.218136	0.0872544	0.218136	0.0341746	0.0384465
	68	28	0.117805	0.0741738	0.109079	0.19163	0.1038	0.039923	0.140712	0.0556304	0.13744	0.1038	0.0718614	0.0904921	0.078537	0.229066	0.150529	0.245035	0.245035	0.21554	0.271816	0.108726	0.271816	0.0425845	0.0479076
	74	29	0.121824	0.076704	0.1128	0.198167	0.10734	0.0412848	0.145512	0.057528	0.142128	0.10734	0.0743126	0.0935789	0.081216	0.23688	0.155664	0.253394	0.253394	0.222893	0.281088	0.112435	0.281088	0.0440371	0.0495418
08:00:00	74	29	0.121824	0.076704	0.1128	0.198167	0.10734	0.0412848	0.145512	0.057528	0.142128	0.10734	0.0743126	0.0935789	0.081216	0.23688	0.155664	0.253394	0.253394	0.222893	0.281088	0.112435	0.281088	0.0440371	0.0495418
	73	29	0.119709	0.0753723	0.110842	0.194727	0.105477	0.040568	0.142986	0.0565292	0.13966	0.105477	0.0730225	0.0919542	0.079806	0.232767	0.152961	0.248995	0.248995	0.219023	0.276208	0.110483	0.276208	0.0432726	0.0486817
	74	30	0.113152	0.0712442	0.104771	0.184061	0.0996999	0.0383461	0.135154	0.0534331	0.132011	0.0996999	0.069023	0.0869179	0.075435	0.220019	0.144584	0.235357	0.235357	0.207027	0.26108	0.104432	0.26108	0.0409025	0.0460153
	82	30	0.130072	0.0818975	0.120437	0.211585	0.114608	0.0440801	0.155364	0.0614231	0.151751	0.114608	0.0793442	0.0999149	0.086715	0.252919	0.166204	0.270551	0.270551	0.237984	0.30012	0.120048	0.30012	0.0470188	0.0528961
	94	30	0.155452	0.0978775	0.143937	0.252869	0.136971	0.0526811	0.185679	0.0734081	0.181361	0.136971	0.094826	0.119411	0.103635	0.302269	0.198634	0.323341	0.323341	0.28442	0.35868	0.143472	0.35868	0.0561932	0.0632173
	107	30	0.182947	0.115189	0.169396	0.297595	0.161197	0.0619989	0.218521	0.0863919	0.213439	0.161197	0.111598	0.140531	0.121965	0.355731	0.233766	0.380531	0.380531	0.334726	0.42212	0.168848	0.42212	0.0661321	0.0743986
	120	31	0.201771	0.127041	0.186825	0.328214	0.177783	0.0683779	0.241004	0.0952807	0.235399	0.177783	0.12308	0.15499	0.134514	0.392332	0.257818	0.419684	0.419684	0.369166	0.465552	0.186221	0.465552	0.0729365	0.0820535
	131	31	0.225036	0.141689	0.208367	0.366059	0.198282	0.0762622	0.268793	0.106267	0.262542	0.198282	0.137272	0.172861	0.150024	0.43757	0.287546	0.468075	0.468075	0.411733	0.519232	0.207693	0.519232	0.0813463	0.0915146
	140	32	0.235399	0.148214	0.217963	0.382917	0.207413	0.0797743	0.281172	0.111161	0.274633	0.207413	0.143594	0.180822	0.156933	0.457721	0.300788	0.489631	0.489631	0.430694	0.543144	0.217258	0.543144	0.0850926	0.0957291
	147	32	0.250204	0.157536	0.231671	0.406999	0.220458	0.0847915	0.298855	0.118152	0.291905	0.220458	0.152625	0.192194	0.166803	0.486509	0.319706	0.520425	0.520425	0.457782	0.577304	0.230922	0.577304	0.0904443	0.10175
	155	33	0.258453	0.16273	0.239308	0.420417	0.227726	0.0875868	0.308708	0.122047	0.301528	0.227726	0.157656	0.19853	0.172302	0.502547	0.330245	0.537582	0.537582	0.472873	0.596336	0.238534	0.596336	0.093426	0.105104
	158	34	0.256126	0.161265	0.237154	0.416632	0.225676	0.0867984	0.305929	0.120949	0.298814	0.225676	0.156237	0.196743	0.170751	0.498024	0.327273	0.532743	0.532743	0.468617	0.590968	0.236387	0.590968	0.092585	0.104158
09:00:00	146	34	0.230746	0.145285	0.213654	0.375348	0.203313	0.0781974	0.275614	0.108964	0.269204	0.203313	0.140755	0.177247	0.153831	0.448674	0.294843	0.479953	0.479953	0.422181	0.532408	0.212963	0.532408	0.0834106	0.0938369
	124	33	0.192888	0.121448	0.1786	0.313764	0.169956	0.0653676	0.230394	0.091086	0.225036	0.169956	0.117662	0.148167	0.128592	0.37506	0.246468	0.401207	0.401207	0.352914	0.445056	0.178022	0.445056	0.0697254	0.0784411
	121	33	0.186543	0.117453	0.172725	0.303443	0.164365	0.0632173	0.222815	0.0880897	0.217633	0.164365	0.113791	0.143293	0.124362	0.362722	0.23836	0.388009	0.388009	0.341305	0.430416	0.172166	0.430416	0.0674318	0.0758608
	152	33	0.252108	0.158735	0.233433	0.410096	0.222135	0.0854366	0.301129	0.119051	0.294126	0.222135	0.153786	0.193656	0.168072	0.49021	0.322138	0.524385	0.524385	0.461264	0.581696	0.232678	0.581696	0.0911324	0.102524
	167	33	0.283833	0.17871	0.262808	0.461702	0.250088	0.0961879	0.339023	0.134032	0.331139	0.250088	0.173138	0.218026	0.189222	0.551897	0.362675	0.590373	0.590373	0.519309	0.654896	0.261958	0.654896	0.1026	0.115425
	175	34	0.292081	0.183903	0.270446	0.475119	0.257356	0.0989832	0.348875	0.137927	0.340762	0.257356	0.17817	0.224362	0.194721	0.567936	0.373215	0.60753	0.60753	0.534401	0.673928	0.269571	0.673928	0.105582	0.11878
	177	34	0.296312	0.186566	0.274362	0.482	0.261083	0.100417	0.353928	0.139925	0.345697	0.261083	0.18075	0.227611	0.197541	0.576161	0.37862	0.616328	0.616328	0.54214	0.683688	0.273475	0.683688	0.107111	0.1205
	207	34	0.359761	0.226516	0.333112	0.585212	0.31699	0.121919	0.429715	0.169887	0.419722	0.31699	0.219455	0.27635	0.239841	0.699536	0.459695	0.748304	0.748304	0.65823	0.830088	0.332035	0.830088	0.130047	0.146303
	227	35	0.39339	0.24769	0.36425	0.639914	0.34662	0.133315	0.469882	0.185768	0.458955	0.34662	0.239968	0.302182	0.26226	0.764925	0.502665	0.818251	0.818251	0.719758	0.90768	0.363072	0.90768	0.142203	0.159979
	236	36	0.403753	0.254215	0.373846	0.656772	0.355752	0.136828	0.482261	0.190661	0.471046	0.355752	0.24629	0.310143	0.269169	0.785076	0.515907	0.839807	0.839807	0.738719	0.931592	0.372637	0.931592	0.145949	0.164193
	227	36	0.384718	0.24223	0.356221	0.625809	0.33898	0.130377	0.459525	0.181673	0.448838	0.33898	0.234678	0.295521	0.256479	0.748064	0.491585	0.800214	0.800214	0.703892	0.887672	0.355069	0.887672	0.139069	0.156452
	258	37	0.441612	0.278052	0.4089	0.718356	0.389109	0.149657	0.527481	0.208539	0.515214	0.389109	0.269383	0.339223	0.294408	0.85869	0.564282	0.918553	0.918553	0.807986	1.01894	0.407578	1.01894	0.159635	0.179589
10:00:00	279	37	0.486027	0.306017	0.450025	0.790604	0.428244	0.164709	0.580532	0.229513	0.567031	0.428244	0.296476	0.373341	0.324018	0.945052	0.621034	1.01094	1.01094	0.889249	1.12142	0.44857	1.12142	0.17569	0.197651
	284	37	0.496602	0.312675	0.459817	0.807806	0.437562	0.168293	0.593163	0.234506	0.579369	0.437562	0.302927	0.381464	0.331068	0.965615	0.634547	1.03293	1.03293	0.908598	1.14582	0.45833	1.14582	0.179512	0.201951
	278	38	0.47524	0.299225	0.440037	0.773058	0.41874	0.161054	0.567648	0.224419	0.554447	0.41874	0.289897	0.365055	0.316827	0.924079	0.607252	0.9885	0.9885	0.869514	1.09654	0.438614	1.09654	0.171791	0.193264
	287	38	0.494275	0.31121	0.457662	0.804021	0.435512	0.167504	0.590385	0.233408	0.576655	0.435512	0.301508	0.379677	0.329517	0.961091	0.631574	1.02809	1.02809	0.904341	1.14046	0.456182	1.14046	0.178671	0.201005
	292	39	0.496179	0.312409	0.459425	0.807118	0.437189	0.16815	0.592658	0.234307	0.578875	0.437189	0.302669	0.381139	0.330786	0.964792	0.634006	1.03205	1.03205	0.907824	1.14485	0.457939	1.14485	0.17936	0.201779
	302	39	0.517329	0.325726	0.479008	0.841522	0.455824	0.175317	0.617921	0.244294	0.60355	0.455824	0.315571	0.397385	0.344886	1.00592	0.661031	1.07604	1.07604	0.94652	1.19365	0.477459	1.19365	0.187005	0.21038
	321	39	0.557514	0.351027	0.516217	0.906889	0.491232	0.188935	0.665919	0.26327	0.650433	0.491232	0.340084	0.428253	0.371676	1.08405	0.712379	1.15963	1.15963	1.02004	1.28637	0.514547	1.28637	0.201531	0.226722
	327	40	0.561532	0.353558	0.519937	0.913426	0.494773	0.190297	0.670719	0.265168	0.655121	0.494773	0.342535	0.43134	0.374355	1.09187	0.717514	1.16799	1.16799	1.0274	1.29564	0.518256	1.29564	0.202984	0.228357
	311	41	0.519021	0.326791	0.480575	0.844274	0.457315	0.17589	0.619942	0.245093	0.605524	0.457315	0.316603	0.398685	0.346014	1.00921	0.663193	1.07956	1.07956	0.949616	1.19755	0.479021	1.19755	0.187616	0.211069
	331	41	0.561321	0.353424	0.519742	0.913082	0.494586	0.190225	0.670467	0.265068	0.654875	0.494586	0.342406	0.431178	0.374214	1.09146	0.717244	1.16755	1.16755	1.02701	1.29515	0.518061	1.29515	0.202907	0.228271
	369	41	0.641691	0.404028	0.594158	1.04382	0.565401	0.217462	0.766464	0.303021	0.748639	0.565401	0.391432	0.492914	0.427794	1.24773	0.819938	1.33472	1.33472	1.17406	1.48059	0.592237	1.48059	0.231959	0.260954
	370	42	0.635134	0.399899	0.588087	1.03315	0.559624	0.21524	0.758633	0.299925	0.74099	0.559624	0.387432	0.487877	0.423423	1.23498	0.811561	1.32108	1.32108	1.16206	1.46546	0.586186	1.46546	0.229589	0.258288
11:00:00	364	42	0.622444	0.391909	0.576337	1.01251	0.548443	0.21094	0.743475	0.293932	0.726185	0.548443	0.379691	0.47813	0.414963	1.21031	0.795346	1.29468	1.29468	1.13884	1.43618	0.574474	1.43618	0.225002	0.253127
	326	42	0.542074	0.341306	0.501921	0.881775	0.477628	0.183703	0.647478	0.25598	0.63242	0.477628	0.330665	0.416394	0.361383	1.05403	0.692651	1.12751	1.12751	0.991796	1.25074	0.500298	1.25074	0.19595	0.220444
	302	40	0.508657	0.320266	0.470979	0.827416	0.448184	0.172378	0.607563	0.240199	0.593434	0.448184	0.310281	0.390724	0.339105	0.989056	0.649951	1.05801	1.05801	0.930655	1.17364	0.469456	1.17364	0.18387	0.206854
	309	41	0.514791	0.324128	0.476658	0.837393	0.453588	0.174457	0.614889	0.243096	0.600589	0.453588	0.314023	0.395436	0.343194	1.00098	0.657788	1.07077	1.07077	0.941877	1.18779	0.475117	1.18779	0.186087	0.209348
	327	40	0.561532	0.353558	0.519937	0.913426	0.494773	0.190297	0.670719	0.265168	0.655121	0.494773	0.342535	0.43134	0.374355	1.09187	0.717514	1.16799	1.16799	1.0274	1.29564	0.518256	1.29564	0.202984	0.228357
	342	40	0.593257	0.373532	0.549312	0.965032	0.522726	0.201048	0.708613	0.280149	0.692134	0.522726	0.361887	0.45571	0.395505	1.15356	0.758051	1.23398	1.23398	1.08544	1.36884	0.547536	1.36884	0.214452	0.241258
	351	40	0.612292	0.385517	0.566937	0.995996	0.539498	0.207499	0.731349	0.289138	0.714341	0.539498	0.373498	0.470331	0.408195	1.19057	0.782374	1.27357	1.27357	1.12027	1.41276	0.565104	1.41276	0.221332	0.248999
	319	40	0.544612	0.342904	0.504271	0.885903	0.479864	0.184563	0.650509	0.257178	0.635381	0.479864	0.332214	0.418343	0.363075	1.05897	0.695894	1.13279	1.13279	0.996439	1.2566	0.50264	1.2566	0.196867	0.221476
	458	42	0.821254	0.517086	0.760421	1.33591	0.723616	0.278314	0.980943	0.387815	0.95813	0.723616	0.500965	0.630845	0.547503	1.59688	1.04938	1.70821	1.70821	1.50259	1.8949	0.757962	1.8949	0.296868	0.333977
	451	44	0.789106	0.496845	0.730654	1.28361	0.695291	0.267419	0.942544	0.372634	0.920624	0.695291	0.481355	0.606151	0.526071	1.53437	1.0083	1.64134	1.64134	1.44377	1.82073	0.728291	1.82073	0.285247	0.320903
	405	43	0.700488	0.441048	0.6486	1.13946	0.617208	0.237388	0.836694	0.330786	0.817236	0.617208	0.427298	0.538079	0.466992	1.36206	0.895068	1.45702	1.45702	1.28163	1.61626	0.646502	1.61626	0.253213	0.284865
	331	40	0.569993	0.358884	0.527771	0.927188	0.502227	0.193164	0.680824	0.269163	0.664991	0.502227	0.347695	0.437839	0.379995	1.10832	0.728324	1.18558	1.18558	1.04288	1.31516	0.526064	1.31516	0.206042	0.231797
12 noon	287	40	0.476932	0.300291	0.441604	0.77581	0.420231	0.161627	0.569669	0.225218	0.556421	0.420231	0.290929	0.366355	0.317955	0.927369	0.609414	0.99202	0.99202	0.87261	1.10044	0.440176	1.10044	0.172402	0.193953
	278	39	0.466569	0.293766	0.432008	0.758952	0.411099	0.158115	0.557291	0.220324	0.544331	0.411099	0.284607	0.358394	0.311046	0.907217	0.596171	0.970464	0.970464	0.853648	1.07653	0.430611	1.07653	0.168656	0.189738
	271	39	0.451764	0.284444	0.4183	0.734869	0.398054	0.153098	0.539607	0.213333	0.527058	0.398054	0.275576	0.347022	0.301176	0.87843	0.577254	0.939669	0.939669	0.826561	1.04237	0.416947	1.04237	0.163304	0.183717
	274	39	0.458109	0.288439	0.424175	0.745191	0.403645	0.155248	0.547186	0.216329	0.534461	0.403645	0.279446	0.351896	0.305406	0.890767	0.585361	0.952867	0.952867	0.83817	1.05701	0.422803	1.05701	0.165598	0.186298
	285	38	0.490045	0.308547	0.453746	0.797141	0.431785	0.166071	0.585332	0.23141	0.57172	0.431785	0.298928	0.376428	0.326697	0.952866	0.626169	1.01929	1.01929	0.896602	1.1307	0.452278	1.1307	0.177142	0.199285
	279	39	0.468684	0.295097	0.433967	0.762393	0.412963	0.158832	0.559817	0.221323	0.546798	0.412963	0.285897	0.360019	0.312456	0.91133	0.598874	0.974863	0.974863	0.857518	1.08141	0.432563	1.08141	0.169421	0.190598
	291	39	0.494064	0.311077	0.457467	0.803677	0.435325	0.167433	0.590132	0.233308	0.576408	0.435325	0.301379	0.379514	0.329376	0.96068	0.631304	1.02765	1.02765	0.903954	1.13997	0.455987	1.13997	0.178595	0.200919
	297	38	0.515425	0.324527	0.477246	0.838425	0.454147	0.174672	0.615647	0.243395	0.60133	0.454147	0.31441	0.395923	0.343617	1.00222	0.658599	1.07209	1.07209	0.943038	1.18926	0.475702	1.18926	0.186317	0.209606
	297	39	0.506754	0.319067	0.469217	0.82432	0.446507	0.171733	0.605289	0.2393	0.591213	0.446507	0.30912	0.389262	0.337836	0.985355	0.647519	1.05405	1.05405	0.927172	1.16925	0.467699	1.16925	0.183182	0.20608
	303	39	0.519444	0.327057	0.480967	0.844962	0.457688	0.176034	0.620447	0.245293	0.606018	0.457688	0.316861	0.39901	0.346296	1.01003	0.663734	1.08044	1.08044	0.95039	1.19853	0.479411	1.19853	0.187769	0.211241
	305	39	0.523674	0.329721	0.484883	0.851843	0.461415	0.177467	0.625499	0.24729	0.610953	0.461415	0.319441	0.402259	0.349116	1.01825	0.669139	1.08924	1.08924	0.958129	1.20829	0.483315	1.20829	0.189298	0.212961
	306	39	0.525789	0.331052	0.486842	0.855283	0.463279	0.178184	0.628026	0.248289	0.61342	0.463279	0.320731	0.403884	0.350526	1.02237	0.671841	1.09364	1.09364	0.961999	1.21317	0.485267	1.21317	0.190063	0.213821
13:00:00	302	39	0.517329	0.325726	0.479008	0.841522	0.455824	0.175317	0.617921	0.244294	0.60355	0.455824	0.315571	0.397385	0.344886	1.00592	0.661031	1.07604	1.07604	0.94652	1.19365	0.477459	1.19365	0.187005	0.21038
	319	39	0.553284	0.348364	0.5123	0.900009	0.487505	0.187502	0.660867	0.261273	0.645498	0.487505	0.337503	0.425004	0.368856	1.07583	0.706974	1.15083	1.15083	1.0123	1.27661	0.510643	1.27661	0.200002	0.225002
	345	39	0.608274	0.382987	0.563217	0.989459	0.535957	0.206137	0.726549	0.28724	0.709653	0.535957	0.371047	0.467245	0.405516	1.18275	0.777239	1.26521	1.26521	1.11292	1.40349	0.561395	1.40349	0.21988	0.247365
	367	40	0.646132	0.406824	0.598271	1.05104	0.569315	0.218967	0.771769	0.305118	0.753821	0.569315	0.394141	0.496325	0.430755	1.25637	0.825614	1.34396	1.34396	1.18218	1.49084	0.596336	1.49084	0.233565	0.262761
	372	41	0.648036	0.408023	0.600033	1.05414	0.570992	0.219612	0.774043	0.306017	0.756042	0.570992	0.395302	0.497788	0.432024	1.26007	0.828046	1.34791	1.34791	1.18567	1.49523	0.598093	1.49523	0.234253	0.263535
	373	42	0.641479	0.403894	0.593962	1.04347	0.565215	0.21739	0.766212	0.302921	0.748393	0.565215	0.391302	0.492751	0.427653	1.24732	0.819668	1.33428	1.33428	1.17367	1.4801	0.592042	1.4801	0.231883	0.260868
	414	42	0.728194	0.458493	0.674254	1.18453	0.64162	0.246777	0.869788	0.34387	0.84956	0.64162	0.444199	0.559361	0.485463	1.41593	0.930471	1.51464	1.51464	1.33233	1.68018	0.672074	1.68018	0.263229	0.296132
	438	43	0.770283	0.484993	0.713225	1.25299	0.678705	0.26104	0.92006	0.363745	0.898663	0.678705	0.469873	0.591691	0.513522	1.49777	0.98425	1.60219	1.60219	1.40933	1.7773	0.710918	1.7773	0.278443	0.313248
	379	43	0.645498	0.406425	0.597683	1.05001	0.568755	0.218752	0.771011	0.304818	0.753081	0.568755	0.393754	0.495838	0.430332	1.25513	0.824803	1.34264	1.34264	1.18102	1.48938	0.59575	1.48938	0.233336	0.262503
	343	42	0.578029	0.363944	0.535212	0.940261	0.509308	0.195888	0.690424	0.272958	0.674368	0.509308	0.352598	0.444012	0.385353	1.12395	0.738593	1.2023	1.2023	1.05758	1.3337	0.533482	1.3337	0.208947	0.235065
	423	42	0.747229	0.470478	0.691879	1.21549	0.658392	0.253228	0.892524	0.352858	0.871768	0.658392	0.45581	0.573983	0.498153	1.45295	0.954793	1.55424	1.55424	1.36715	1.7241	0.689642	1.7241	0.27011	0.303873
	397	43	0.683568	0.430395	0.632933	1.11194	0.602299	0.231654	0.816484	0.322796	0.797496	0.602299	0.416976	0.525081	0.455712	1.32916	0.873448	1.42182	1.42182	1.25068	1.57722	0.630886	1.57722	0.247097	0.277984
14:00:00	417	42	0.734539	0.462488	0.680129	1.19485	0.647211	0.248927	0.877367	0.346866	0.856963	0.647211	0.448069	0.564235	0.489693	1.42827	0.938578	1.52784	1.52784	1.34394	1.69482	0.67793	1.69482	0.265522	0.298713
	415	42	0.730309	0.459824	0.676212	1.18797	0.643484	0.247494	0.872314	0.344868	0.852028	0.643484	0.445489	0.560986	0.486873	1.42005	0.933173	1.51904	1.51904	1.3362	1.68506	0.674026	1.68506	0.263993	0.296993
	431	42	0.764149	0.481131	0.707546	1.24302	0.673301	0.258962	0.912734	0.360848	0.891508	0.673301	0.466131	0.58698	0.509433	1.48585	0.976413	1.58943	1.58943	1.39811	1.76314	0.705258	1.76314	0.276226	0.310754
	443	44	0.772186	0.486191	0.714987	1.25609	0.680382	0.261685	0.922334	0.364644	0.900884	0.680382	0.471034	0.593154	0.514791	1.50147	0.986683	1.60615	1.60615	1.41282	1.78169	0.712675	1.78169	0.279131	0.314023
	459	44	0.806026	0.507498	0.746321	1.31114	0.710199	0.273153	0.962754	0.380624	0.940364	0.710199	0.491676	0.619148	0.537351	1.56727	1.02992	1.67654	1.67654	1.47473	1.85977	0.743907	1.85977	0.291364	0.327784
	418	43	0.727983	0.45836	0.674058	1.18419	0.641434	0.246705	0.869535	0.34377	0.849313	0.641434	0.44407	0.559199	0.485322	1.41552	0.9302	1.5142	1.5142	1.33194	1.6797	0.671878	1.6797	0.263152	0.296046
	414	43	0.719523	0.453033	0.666225	1.17042	0.63398	0.243838	0.85943	0.339775	0.839443	0.63398	0.438909	0.5527	0.479682	1.39907	0.91939	1.49661	1.49661	1.31646	1.66018	0.66407	1.66018	0.260094	0.292606
	514	44	0.922351	0.58074	0.854029	1.50036	0.812694	0.312575	1.1017	0.435555	1.07608	0.812694	0.562634	0.708503	0.614901	1.79346	1.17856	1.91849	1.91849	1.68756	2.12817	0.851267	2.12817	0.333413	0.37509
	543	45	0.975015	0.613898	0.902792	1.58602	0.859097	0.330422	1.1646	0.460424	1.13752	0.859097	0.594759	0.748956	0.65001	1.89586	1.24585	2.02803	2.02803	1.78392	2.24968	0.899872	2.24968	0.35245	0.396506
	476	44	0.841981	0.530136	0.779612	1.36962	0.741879	0.285338	1.0057	0.397602	0.982312	0.741879	0.513609	0.646767	0.561321	1.63719	1.07587	1.75132	1.75132	1.54051	1.94273	0.777091	1.94273	0.304361	0.342406
	451	43	0.797778	0.502305	0.738683	1.29772	0.702931	0.270358	0.952901	0.376728	0.930741	0.702931	0.486645	0.612812	0.531852	1.55123	1.01938	1.65938	1.65938	1.45964	1.84074	0.736294	1.84074	0.288382	0.32443
	473	43	0.844308	0.531601	0.781767	1.37341	0.743929	0.286127	1.00848	0.398701	0.985026	0.743929	0.515028	0.648554	0.562872	1.64171	1.07884	1.75616	1.75616	1.54477	1.9481	0.779238	1.9481	0.305202	0.343352
15:00:00	500	43	0.901413	0.567556	0.834642	1.4663	0.794245	0.305479	1.07669	0.425667	1.05165	0.794245	0.549862	0.692419	0.600942	1.75275	1.15181	1.87494	1.87494	1.64925	2.07986	0.831942	2.07986	0.325844	0.366575
	339	42	0.569569	0.358618	0.527379	0.9265	0.501854	0.193021	0.680319	0.268963	0.664498	0.501854	0.347437	0.437514	0.379713	1.1075	0.727783	1.1847	1.1847	1.0421	1.31418	0.525674	1.31418	0.205889	0.231625
	442	42	0.787414	0.495779	0.729087	1.28086	0.6938	0.266846	0.940523	0.371835	0.91865	0.6938	0.480323	0.604851	0.524943	1.53108	1.00614	1.63782	1.63782	1.44068	1.81682	0.72673	1.81682	0.284636	0.320215
	330	42	0.550534	0.346633	0.509754	0.895536	0.485082	0.18657	0.657583	0.259975	0.64229	0.485082	0.335826	0.422892	0.367023	1.07048	0.703461	1.14511	1.14511	1.00727	1.27026	0.508106	1.27026	0.199008	0.223884
	421	42	0.742999	0.467814	0.687962	1.20861	0.654665	0.251794	0.887472	0.350861	0.866833	0.654665	0.45323	0.570734	0.495333	1.44472	0.949388	1.54544	1.54544	1.35941	1.71434	0.685738	1.71434	0.268581	0.302153
	607	44	1.11905	0.704585	1.03615	1.82032	0.986004	0.379232	1.33664	0.528439	1.30555	0.986004	0.682618	0.859593	0.746031	2.17592	1.42989	2.32762	2.32762	2.04744	2.58201	1.0328	2.58201	0.404515	0.455079
	677	48	1.23241	0.775962	1.14112	2.00472	1.08589	0.41765	1.47205	0.581972	1.43781	1.08589	0.75177	0.946674	0.821607	2.39635	1.57475	2.56341	2.56341	2.25485	2.84358	1.13743	2.84358	0.445494	0.50118
	684	46	1.26456	0.796203	1.17089	2.05702	1.11422	0.428545	1.51044	0.597153	1.47532	1.11422	0.771381	0.971368	0.843039	2.45886	1.61582	2.63028	2.63028	2.31367	2.91775	1.1671	2.91775	0.457114	0.514254
	471	45	0.822735	0.518018	0.761792	1.33832	0.724921	0.278816	0.982711	0.388514	0.959857	0.724921	0.501868	0.631982	0.54849	1.59976	1.05127	1.71129	1.71129	1.5053	1.89832	0.759328	1.89832	0.297403	0.334579
	365	43	0.615888	0.387781	0.570267	1.00184	0.542666	0.208718	0.735644	0.290836	0.718536	0.542666	0.375692	0.473093	0.410592	1.19756	0.786968	1.28105	1.28105	1.12685	1.42106	0.568422	1.42106	0.222632	0.250461
	449	43	0.793548	0.499641	0.734767	1.29084	0.699204	0.268925	0.947849	0.374731	0.925806	0.699204	0.484064	0.609562	0.529032	1.54301	1.01398	1.65058	1.65058	1.4519	1.83098	0.73239	1.83098	0.286853	0.32271
	366	43	0.618003	0.389113	0.572225	1.00528	0.544529	0.209434	0.73817	0.291835	0.721003	0.544529	0.376982	0.474718	0.412002	1.20167	0.78967	1.28545	1.28545	1.13072	1.42594	0.570374	1.42594	0.223397	0.251321
16:00:00	365	43	0.615888	0.387781	0.570267	1.00184	0.542666	0.208718	0.735644	0.290836	0.718536	0.542666	0.375692	0.473093	0.410592	1.19756	0.786968	1.28105	1.28105	1.12685	1.42106	0.568422	1.42106	0.222632	0.250461
	408	43	0.706833	0.445043	0.654475	1.14978	0.622798	0.239538	0.844273	0.333782	0.824638	0.622798	0.431168	0.542952	0.471222	1.3744	0.903175	1.47021	1.47021	1.29324	1.6309	0.652358	1.6309	0.255507	0.287445
	430	44	0.744691	0.46888	0.689529	1.21136	0.656156	0.252368	0.889493	0.35166	0.868807	0.656156	0.454262	0.572033	0.496461	1.44801	0.95155	1.54896	1.54896	1.36251	1.71825	0.687299	1.71825	0.269192	0.302841
	579	45	1.05115	0.661838	0.973292	1.70988	0.926184	0.356225	1.25555	0.496379	1.22635	0.926184	0.641205	0.807443	0.70077	2.04391	1.34314	2.1864	2.1864	1.92322	2.42536	0.970144	2.42536	0.379973	0.42747
	456	47	0.773667	0.487124	0.716358	1.2585	0.681687	0.262187	0.924102	0.365343	0.902611	0.681687	0.471937	0.594291	0.515778	1.50435	0.988574	1.60923	1.60923	1.41552	1.7851	0.714042	1.7851	0.279666	0.314625
	260	43	0.393813	0.247956	0.364642	0.640602	0.346993	0.133459	0.470388	0.185967	0.459448	0.346993	0.240226	0.302507	0.262542	0.765748	0.503205	0.819131	0.819131	0.720532	0.908656	0.363462	0.908656	0.142356	0.160151
	398	42	0.694354	0.437186	0.642921	1.12948	0.611803	0.235309	0.829368	0.32789	0.81008	0.611803	0.423556	0.533367	0.462903	1.35013	0.887231	1.44426	1.44426	1.27041	1.6021	0.640842	1.6021	0.250996	0.282371
	387	45	0.645075	0.406158	0.597292	1.04932	0.568383	0.218609	0.770506	0.304619	0.752587	0.568383	0.393496	0.495513	0.43005	1.25431	0.824262	1.34176	1.34176	1.18025	1.4884	0.59536	1.4884	0.233183	0.26233
	227	41	0.341361	0.214931	0.316075	0.555281	0.300777	0.115683	0.407737	0.161198	0.398254	0.300777	0.20823	0.262216	0.227574	0.663757	0.436183	0.710031	0.710031	0.624564	0.787632	0.315053	0.787632	0.123396	0.13882
	715	44	1.34747	0.848405	1.24765	2.19188	1.18727	0.456641	1.60947	0.636304	1.57204	1.18727	0.821955	1.03505	0.898311	2.62007	1.72176	2.80273	2.80273	2.46536	3.10905	1.24362	3.10905	0.487084	0.54797
	872	52	1.61015	1.0138	1.49088	2.61918	1.41872	0.545662	1.92323	0.760348	1.87851	1.41872	0.982191	1.23683	1.07343	3.13085	2.05741	3.34911	3.34911	2.94598	3.71514	1.48606	3.71514	0.582039	0.654794
	490	51	0.810891	0.510561	0.750825	1.31905	0.714485	0.274802	0.968564	0.382921	0.946039	0.714485	0.494644	0.622884	0.540594	1.57673	1.03614	1.68665	1.68665	1.48363	1.87099	0.748397	1.87099	0.293122	0.329762
17:00:00	203	43	0.273258	0.172051	0.253017	0.4445	0.240771	0.0926041	0.326392	0.129039	0.318801	0.240771	0.166687	0.209903	0.182172	0.531335	0.349163	0.568377	0.568377	0.499961	0.630496	0.252198	0.630496	0.0987777	0.111125
	255	40	0.409252	0.257678	0.378937	0.665717	0.360597	0.138691	0.488829	0.193258	0.477461	0.360597	0.249644	0.314367	0.272835	0.795769	0.522934	0.851245	0.851245	0.74878	0.94428	0.377712	0.94428	0.147937	0.166429
	294	39	0.500409	0.315072	0.463342	0.813999	0.440916	0.169583	0.597711	0.236304	0.58381	0.440916	0.305249	0.384388	0.333606	0.973017	0.639411	1.04085	1.04085	0.915563	1.15461	0.461843	1.15461	0.180889	0.2035
	283	36	0.503158	0.316803	0.465887	0.818471	0.443339	0.170515	0.600995	0.237603	0.587018	0.443339	0.306927	0.3865	0.335439	0.978364	0.642925	1.04657	1.04657	0.920594	1.16095	0.464381	1.16095	0.181882	0.204618
	235	34	0.418981	0.263803	0.387946	0.681543	0.369169	0.141988	0.50045	0.197852	0.488812	0.369169	0.255579	0.32184	0.279321	0.814686	0.535365	0.871482	0.871482	0.766581	0.966728	0.386691	0.966728	0.151454	0.170386
	235	36	0.401638	0.252883	0.371887	0.653332	0.353888	0.136111	0.479735	0.189663	0.468578	0.353888	0.244999	0.308518	0.267759	0.780964	0.513205	0.835408	0.835408	0.73485	0.926712	0.370685	0.926712	0.145185	0.163333
	164	35	0.260145	0.163795	0.240875	0.423169	0.229217	0.0881602	0.310729	0.122846	0.303502	0.229217	0.158688	0.19983	0.17343	0.505837	0.332407	0.541102	0.541102	0.475969	0.60024	0.240096	0.60024	0.0940376	0.105792
	230	36	0.391063	0.246225	0.362096	0.63613	0.34457	0.132527	0.467104	0.184669	0.456241	0.34457	0.238549	0.300395	0.260709	0.760401	0.499692	0.813412	0.813412	0.715501	0.902312	0.360925	0.902312	0.141362	0.159032
	295	36	0.528538	0.332783	0.489387	0.859756	0.465701	0.179116	0.63131	0.249588	0.616628	0.465701	0.322408	0.405996	0.352359	1.02771	0.675355	1.09936	1.09936	0.96703	1.21951	0.487805	1.21951	0.191057	0.214939
	202	36	0.331843	0.208938	0.307262	0.539799	0.292391	0.112458	0.396369	0.156704	0.387151	0.292391	0.202425	0.254905	0.221229	0.645251	0.424022	0.690234	0.690234	0.607151	0.765672	0.306269	0.765672	0.119955	0.13495
	162	35	0.255915	0.161132	0.236958	0.416288	0.22549	0.0867267	0.305676	0.120849	0.298567	0.22549	0.156108	0.196581	0.17061	0.497612	0.327002	0.532303	0.532303	0.46823	0.59048	0.236192	0.59048	0.0925085	0.104072
	139	34	0.215942	0.135963	0.199946	0.351265	0.190268	0.0731802	0.25793	0.101972	0.251932	0.190268	0.131724	0.165875	0.143961	0.419886	0.275925	0.449158	0.449158	0.395093	0.498248	0.199299	0.498248	0.0780589	0.0878162
18:00:00	146	34	0.230746	0.145285	0.213654	0.375348	0.203313	0.0781974	0.275614	0.108964	0.269204	0.203313	0.140755	0.177247	0.153831	0.448674	0.294843	0.479953	0.479953	0.422181	0.532408	0.212963	0.532408	0.0834106	0.0938369
	139	34	0.215942	0.135963	0.199946	0.351265	0.190268	0.0731802	0.25793	0.101972	0.251932	0.190268	0.131724	0.165875	0.143961	0.419886	0.275925	0.449158	0.449158	0.395093	0.498248	0.199299	0.498248	0.0780589	0.0878162
	127	34	0.190561	0.119983	0.176446	0.30998	0.167906	0.0645792	0.227615	0.0899874	0.222322	0.167906	0.116243	0.146379	0.127041	0.370536	0.243495	0.396368	0.396368	0.348657	0.439688	0.175875	0.439688	0.0688845	0.077495
	110	34	0.154606	0.0973448	0.143154	0.251493	0.136226	0.0523944	0.184669	0.0730086	0.180374	0.136226	0.09431	0.118761	0.103071	0.300624	0.197553	0.321582	0.321582	0.282873	0.356728	0.142691	0.356728	0.0558874	0.0628733
	95	34	0.122881	0.0773698	0.113779	0.199887	0.108272	0.0416432	0.146775	0.0580274	0.143362	0.108272	0.0749577	0.0943912	0.081921	0.238936	0.157015	0.255594	0.255594	0.224828	0.283528	0.113411	0.283528	0.0444194	0.0499718
	85	34	0.101732	0.0640532	0.0941958	0.165483	0.0896368	0.0344757	0.121513	0.0480399	0.118687	0.0896368	0.0620562	0.0781449	0.067821	0.197811	0.12999	0.211602	0.211602	0.186131	0.234728	0.0938912	0.234728	0.0367741	0.0413708
	74	33	0.087138	0.0548647	0.0806833	0.141744	0.0767783	0.0295301	0.104081	0.0411485	0.101661	0.0767783	0.0531542	0.0669349	0.058092	0.169435	0.111343	0.181247	0.181247	0.15943	0.201056	0.0804224	0.201056	0.0314988	0.0354361
	63	33	0.063873	0.0402163	0.0591417	0.1039	0.0562792	0.0216458	0.0762927	0.0301622	0.0745185	0.0562792	0.0389625	0.0490639	0.042582	0.124197	0.0816155	0.132856	0.132856	0.116864	0.147376	0.0589504	0.147376	0.0230889	0.025975
	57	33	0.051183	0.0322263	0.0473917	0.0832577	0.0450979	0.0173453	0.0611352	0.0241697	0.0597135	0.0450979	0.0312216	0.0393161	0.034122	0.0995225	0.0654005	0.106461	0.106461	0.0936459	0.118096	0.0472384	0.118096	0.0185017	0.0208144
	50	33	0.036378	0.0229047	0.0336833	0.0591749	0.0320531	0.0123281	0.0434515	0.0171785	0.042441	0.0320531	0.0221906	0.0279437	0.024252	0.070735	0.046483	0.0756662	0.0756662	0.0665583	0.083936	0.0335744	0.083936	0.01315	0.0147937
	45	33	0.025803	0.0162463	0.0238917	0.0419729	0.0227353	0.00874435	0.0308202	0.0121847	0.0301035	0.0227353	0.0157398	0.0198205	0.017202	0.0501725	0.0329705	0.0536702	0.0536702	0.0472099	0.059536	0.0238144	0.059536	0.00932731	0.0104932
	42	33	0.019458	0.0122513	0.0180167	0.0316517	0.0171447	0.0065941	0.0232415	0.0091885	0.022701	0.0171447	0.0118694	0.0149466	0.012972	0.037835	0.024863	0.0404726	0.0404726	0.0356009	0.044896	0.0179584	0.044896	0.00703371	0.00791292
		Units Estimated	69.199	43.5697	64.0731	112.564	60.972	23.4508	82.6544	32.6773	80.7322	60.972	42.2114	53.1551	46.1327	134.554	88.4209	143.934	143.934	126.609	159.665	63.8659	159.665	25.0142	28.1409

## Sheet: 15-7
Time stamp	I	T	E1	E2	E3	M1	M2	M3	I1	I2	I3	I4	I5	I6	G1	G2	G3	C1	C2	C3	R1	R2	R3	L1	F1
			27	17	25	43.92	23.79	9.15	32.25	12.75	31.5	23.79	16.47	20.74	18	52.5	34.5	56.16	56.16	49.4	61	24.4	61	9.76	10.98
7AM	0	25	0	0	0	0	0	0	0	0	0	0	0	0	0	0	0	0	0	0	0	0	0	0	0
	0	25	0	0	0	0	0	0	0	0	0	0	0	0	0	0	0	0	0	0	0	0	0	0	0
	0	25	0	0	0	0	0	0	0	0	0	0	0	0	0	0	0	0	0	0	0	0	0	0	0
	0	25	0	0	0	0	0	0	0	0	0	0	0	0	0	0	0	0	0	0	0	0	0	0	0
	0	25	0	0	0	0	0	0	0	0	0	0	0	0	0	0	0	0	0	0	0	0	0	0	0
	1	25	0	0	0	0	0	0	0	0	0	0	0	0	0	0	0	0	0	0	0	0	0	0	0
	1	25	0	0	0	0	0	0	0	0	0	0	0	0	0	0	0	0	0	0	0	0	0	0	0
	1	25	0	0	0	0	0	0	0	0	0	0	0	0	0	0	0	0	0	0	0	0	0	0	0
	3	25	0	0	0	0	0	0	0	0	0	0	0	0	0	0	0	0	0	0	0	0	0	0	0
	3	25	0	0	0	0	0	0	0	0	0	0	0	0	0	0	0	0	0	0	0	0	0	0	0
	4	25	0	0	0	0	0	0	0	0	0	0	0	0	0	0	0	0	0	0	0	0	0	0	0
	5	25	0	0	0	0	0	0	0	0	0	0	0	0	0	0	0	0	0	0	0	0	0	0	0
08:00:00	6	25	0	0	0	0	0	0	0	0	0	0	0	0	0	0	0	0	0	0	0	0	0	0	0
	7	25	0	0	0	0	0	0	0	0	0	0	0	0	0	0	0	0	0	0	0	0	0	0	0
	9	25	0	0	0	0	0	0	0	0	0	0	0	0	0	0	0	0	0	0	0	0	0	0	0
	10	25	0.02115	0.0133167	0.0195833	0.034404	0.0186355	0.0071675	0.0252625	0.0099875	0.024675	0.0186355	0.0129015	0.0162463	0.0141	0.041125	0.027025	0.043992	0.043992	0.0386967	0.0488	0.01952	0.0488	0.00764533	0.008601
	12	25	0.02538	0.01598	0.0235	0.0412848	0.0223626	0.008601	0.030315	0.011985	0.02961	0.0223626	0.0154818	0.0194956	0.01692	0.04935	0.03243	0.0527904	0.0527904	0.046436	0.05856	0.023424	0.05856	0.0091744	0.0103212
	14	25	0.02961	0.0186433	0.0274167	0.0481656	0.0260897	0.0100345	0.0353675	0.0139825	0.034545	0.0260897	0.0180621	0.0227449	0.01974	0.057575	0.037835	0.0615888	0.0615888	0.0541753	0.06832	0.027328	0.06832	0.0107035	0.0120414
	14	26	0.0209385	0.0131835	0.0193875	0.03406	0.0184491	0.00709582	0.0250099	0.00988762	0.0244282	0.0184491	0.0127725	0.0160839	0.013959	0.0407137	0.0267547	0.0435521	0.0435521	0.0383097	0.048312	0.0193248	0.048312	0.00756888	0.00851499
	16	26	0.0251685	0.0158468	0.0233042	0.0409408	0.0221762	0.00852932	0.0300624	0.0118851	0.0293632	0.0221762	0.0153528	0.0193331	0.016779	0.0489387	0.0321598	0.0523505	0.0523505	0.046049	0.058072	0.0232288	0.058072	0.00909795	0.0102352
	13	26	0.0188235	0.0118518	0.0174292	0.0306196	0.0165856	0.00637907	0.0224836	0.00888887	0.0219607	0.0165856	0.0114823	0.0144592	0.012549	0.0366012	0.0240522	0.0391529	0.0391529	0.03444	0.043432	0.0173728	0.043432	0.00680435	0.00765489
	15	26	0.0230535	0.0145152	0.0213458	0.0375004	0.0203127	0.00781257	0.0275361	0.0108864	0.0268957	0.0203127	0.0140626	0.0177085	0.015369	0.0448262	0.0294572	0.0479513	0.0479513	0.0421794	0.053192	0.0212768	0.053192	0.00833341	0.00937509
	20	26	0.0336285	0.0211735	0.0311375	0.0547024	0.0296304	0.0113963	0.0401674	0.0158801	0.0392332	0.0296304	0.0205134	0.0258317	0.022419	0.0653887	0.0429697	0.0699473	0.0699473	0.0615277	0.077592	0.0310368	0.077592	0.0121561	0.0136756
	23	26	0.0399735	0.0251685	0.0370125	0.0650236	0.0352211	0.0135466	0.0477461	0.0188764	0.0466357	0.0352211	0.0243838	0.0307056	0.026649	0.0777262	0.0510772	0.0831449	0.0831449	0.0731367	0.092232	0.0368928	0.092232	0.0144497	0.0162559
09:00:00	22	26	0.0378585	0.0238368	0.0350542	0.0615832	0.0333575	0.0128298	0.0452199	0.0178776	0.0441682	0.0333575	0.0230937	0.0290809	0.025239	0.0736137	0.0483747	0.0787457	0.0787457	0.069267	0.087352	0.0349408	0.087352	0.0136851	0.0153958
	26	26	0.0463185	0.0291635	0.0428875	0.0753448	0.0408117	0.0156968	0.0553249	0.0218726	0.0540382	0.0408117	0.0282543	0.0355795	0.030879	0.0900637	0.0591847	0.0963425	0.0963425	0.0847457	0.106872	0.0427488	0.106872	0.0167433	0.0188362
	25	26	0.0442035	0.0278318	0.0409292	0.0719044	0.0389482	0.0149801	0.0527986	0.0208739	0.0515707	0.0389482	0.0269641	0.0339548	0.029469	0.0859512	0.0564822	0.0919433	0.0919433	0.080876	0.101992	0.0407968	0.101992	0.0159787	0.0179761
	30	26	0.0547785	0.0344902	0.0507208	0.0891064	0.0482659	0.0185638	0.0654299	0.0258676	0.0639082	0.0482659	0.0334149	0.042078	0.036519	0.106514	0.0699947	0.113939	0.113939	0.100224	0.126392	0.0505568	0.126392	0.0198014	0.0222766
	32	26	0.0590085	0.0371535	0.0546375	0.0959872	0.051993	0.0199973	0.0704824	0.0278651	0.0688432	0.051993	0.0359952	0.0453273	0.039339	0.114739	0.0753997	0.122738	0.122738	0.107964	0.136152	0.0544608	0.136152	0.0213305	0.0239968
	27	26	0.0484335	0.0304952	0.0448458	0.0787852	0.0426753	0.0164136	0.0578511	0.0228714	0.0565058	0.0426753	0.0295444	0.0372041	0.032289	0.0941762	0.0618872	0.100742	0.100742	0.0886154	0.111752	0.0447008	0.111752	0.0175078	0.0196963
	27	26	0.0484335	0.0304952	0.0448458	0.0787852	0.0426753	0.0164136	0.0578511	0.0228714	0.0565058	0.0426753	0.0295444	0.0372041	0.032289	0.0941762	0.0618872	0.100742	0.100742	0.0886154	0.111752	0.0447008	0.111752	0.0175078	0.0196963
	37	26	0.0695835	0.0438118	0.0644292	0.113189	0.0613108	0.0235811	0.0831136	0.0328589	0.0811807	0.0613108	0.0424459	0.0534504	0.046389	0.135301	0.0889122	0.144734	0.144734	0.127312	0.160552	0.0642208	0.160552	0.0251531	0.0282973
	41	26	0.0780435	0.0491385	0.0722625	0.126951	0.068765	0.0264481	0.0932186	0.0368539	0.0910507	0.068765	0.0476065	0.059949	0.052029	0.151751	0.0997222	0.16233	0.16233	0.142791	0.180072	0.0720288	0.180072	0.0282113	0.0317377
	45	26	0.0865035	0.0544652	0.0800958	0.140712	0.0762192	0.0293151	0.103324	0.0408489	0.100921	0.0762192	0.0527671	0.0664475	0.057669	0.168201	0.110532	0.179927	0.179927	0.158269	0.199592	0.0798368	0.199592	0.0312694	0.0351781
	47	26	0.0907335	0.0571285	0.0840125	0.147593	0.0799463	0.0307486	0.108376	0.0428464	0.105856	0.0799463	0.0553474	0.0696968	0.060489	0.176426	0.115937	0.188726	0.188726	0.166009	0.209352	0.0837408	0.209352	0.0327985	0.0368983
	47	26	0.0907335	0.0571285	0.0840125	0.147593	0.0799463	0.0307486	0.108376	0.0428464	0.105856	0.0799463	0.0553474	0.0696968	0.060489	0.176426	0.115937	0.188726	0.188726	0.166009	0.209352	0.0837408	0.209352	0.0327985	0.0368983
10:00:00	44	26	0.0843885	0.0531335	0.0781375	0.137272	0.0743556	0.0285983	0.100797	0.0398501	0.0984532	0.0743556	0.051477	0.0648229	0.056259	0.164089	0.10783	0.175528	0.175528	0.1544	0.194712	0.0778848	0.194712	0.0305049	0.034318
	50	26	0.0970785	0.0611235	0.0898875	0.157914	0.0855369	0.0328988	0.115955	0.0458426	0.113258	0.0855369	0.0592179	0.0745707	0.064719	0.188764	0.124045	0.201923	0.201923	0.177618	0.223992	0.0895968	0.223992	0.0350921	0.0394786
	52	26	0.101308	0.0637868	0.0938042	0.164795	0.089264	0.0343323	0.121007	0.0478401	0.118193	0.089264	0.0617982	0.0778199	0.067539	0.196989	0.12945	0.210722	0.210722	0.185357	0.233752	0.0935008	0.233752	0.0366211	0.0411988
	53	26	0.103423	0.0651185	0.0957625	0.168236	0.0911276	0.0350491	0.123534	0.0488389	0.120661	0.0911276	0.0630883	0.0794446	0.068949	0.201101	0.132152	0.215121	0.215121	0.189227	0.238632	0.0954528	0.238632	0.0373857	0.0420589
	56	26	0.109768	0.0691135	0.101637	0.178557	0.0967182	0.0371993	0.131112	0.0518351	0.128063	0.0967182	0.0669588	0.0843185	0.073179	0.213439	0.14026	0.228318	0.228318	0.200836	0.253272	0.101309	0.253272	0.0396793	0.0446392
	58	26	0.113998	0.0717768	0.105554	0.185438	0.100445	0.0386328	0.136165	0.0538326	0.132998	0.100445	0.0695391	0.0875677	0.075999	0.221664	0.145665	0.237117	0.237117	0.208575	0.263032	0.105213	0.263032	0.0412083	0.0463594
	60	26	0.118228	0.0744402	0.109471	0.192318	0.104172	0.0400663	0.141217	0.0558301	0.137933	0.104172	0.0721194	0.090817	0.078819	0.229889	0.15107	0.245915	0.245915	0.216314	0.272792	0.109117	0.272792	0.0427374	0.0480796
	62	26	0.122458	0.0771035	0.113387	0.199199	0.1079	0.0414998	0.14627	0.0578276	0.142868	0.1079	0.0746997	0.0940663	0.081639	0.238114	0.156475	0.254714	0.254714	0.224054	0.282552	0.113021	0.282552	0.0442665	0.0497998
	66	26	0.130918	0.0824302	0.121221	0.212961	0.115354	0.0443668	0.156375	0.0618226	0.152738	0.115354	0.0798603	0.100565	0.087279	0.254564	0.167285	0.27231	0.27231	0.239532	0.302072	0.120829	0.302072	0.0473246	0.0532402
	68	26	0.135148	0.0850935	0.125137	0.219842	0.119081	0.0458003	0.161427	0.0638201	0.157673	0.119081	0.0824406	0.103814	0.090099	0.262789	0.17269	0.281109	0.281109	0.247272	0.311832	0.124733	0.311832	0.0488537	0.0549604
	66	26	0.130918	0.0824302	0.121221	0.212961	0.115354	0.0443668	0.156375	0.0618226	0.152738	0.115354	0.0798603	0.100565	0.087279	0.254564	0.167285	0.27231	0.27231	0.239532	0.302072	0.120829	0.302072	0.0473246	0.0532402
	69	26	0.137263	0.0864252	0.127096	0.223282	0.120944	0.0465171	0.163954	0.0648189	0.160141	0.120944	0.0837307	0.105439	0.091509	0.266901	0.175392	0.285508	0.285508	0.251141	0.316712	0.126685	0.316712	0.0496182	0.0558205
11:00:00	73	25	0.154395	0.0972117	0.142958	0.251149	0.136039	0.0523227	0.184416	0.0729087	0.180127	0.136039	0.0941809	0.118598	0.10293	0.300212	0.197282	0.321142	0.321142	0.282486	0.35624	0.142496	0.35624	0.0558109	0.0627873
	78	25	0.16497	0.10387	0.15275	0.268351	0.145357	0.0559065	0.197047	0.0779025	0.192465	0.145357	0.100632	0.126721	0.10998	0.320775	0.210795	0.343138	0.343138	0.301834	0.38064	0.152256	0.38064	0.0596336	0.0670878
	78	25	0.16497	0.10387	0.15275	0.268351	0.145357	0.0559065	0.197047	0.0779025	0.192465	0.145357	0.100632	0.126721	0.10998	0.320775	0.210795	0.343138	0.343138	0.301834	0.38064	0.152256	0.38064	0.0596336	0.0670878
	86	26	0.173218	0.109063	0.160387	0.281769	0.152625	0.0587018	0.2069	0.0817976	0.202088	0.152625	0.105663	0.133057	0.115479	0.336814	0.221335	0.360294	0.360294	0.316926	0.399672	0.159869	0.399672	0.0626153	0.0704422
	87	26	0.175333	0.110395	0.162346	0.285209	0.154488	0.0594186	0.209426	0.0827964	0.204556	0.154488	0.106953	0.134682	0.116889	0.340926	0.224037	0.364694	0.364694	0.320795	0.404552	0.161821	0.404552	0.0633798	0.0713023
	89	26	0.179563	0.113058	0.166262	0.29209	0.158215	0.0608521	0.214479	0.0847939	0.209491	0.158215	0.109534	0.137931	0.119709	0.349151	0.229442	0.373492	0.373492	0.328535	0.414312	0.165725	0.414312	0.0649089	0.0730225
	89	26	0.179563	0.113058	0.166262	0.29209	0.158215	0.0608521	0.214479	0.0847939	0.209491	0.158215	0.109534	0.137931	0.119709	0.349151	0.229442	0.373492	0.373492	0.328535	0.414312	0.165725	0.414312	0.0649089	0.0730225
	92	26	0.185908	0.117053	0.172137	0.302411	0.163806	0.0630023	0.222057	0.0877901	0.216893	0.163806	0.113404	0.142805	0.123939	0.361489	0.23755	0.38669	0.38669	0.340144	0.428952	0.171581	0.428952	0.0672025	0.0756028
	95	26	0.192253	0.121048	0.178012	0.312732	0.169397	0.0651526	0.229636	0.0907864	0.224296	0.169397	0.117275	0.147679	0.128169	0.373826	0.245657	0.399887	0.399887	0.351753	0.443592	0.177437	0.443592	0.0694961	0.0781831
	97	26	0.196483	0.123712	0.181929	0.319613	0.173124	0.0665861	0.234689	0.0927839	0.229231	0.173124	0.119855	0.150928	0.130989	0.382051	0.251062	0.408686	0.408686	0.359492	0.453352	0.181341	0.453352	0.0710251	0.0799033
	98	26	0.198598	0.125044	0.183887	0.323054	0.174987	0.0673028	0.237215	0.0937826	0.231698	0.174987	0.121145	0.152553	0.132399	0.386164	0.253765	0.413085	0.413085	0.363362	0.458232	0.183293	0.458232	0.0717897	0.0807634
	101	26	0.204943	0.129038	0.189762	0.333375	0.180578	0.0694531	0.244794	0.0967789	0.239101	0.180578	0.125016	0.157427	0.136629	0.398501	0.261872	0.426282	0.426282	0.374971	0.472872	0.189149	0.472872	0.0740833	0.0833437
12 noon	103	26	0.209173	0.131702	0.193679	0.340256	0.184305	0.0708866	0.249846	0.0987764	0.244036	0.184305	0.127596	0.160676	0.139449	0.406726	0.267277	0.435081	0.435081	0.38271	0.482632	0.193053	0.482632	0.0756123	0.0850639
	105	26	0.213403	0.134365	0.197596	0.347136	0.188032	0.0723201	0.254899	0.100774	0.248971	0.188032	0.130176	0.163926	0.142269	0.414951	0.272682	0.443879	0.443879	0.390449	0.492392	0.196957	0.492392	0.0771414	0.0867841
	108	26	0.219748	0.13836	0.203471	0.357458	0.193623	0.0744703	0.262477	0.10377	0.256373	0.193623	0.134047	0.168799	0.146499	0.427289	0.28079	0.457077	0.457077	0.402058	0.507032	0.202813	0.507032	0.079435	0.0893644
	107	26	0.217633	0.137028	0.201512	0.354017	0.191759	0.0737536	0.259951	0.102771	0.253906	0.191759	0.132756	0.167175	0.145089	0.423176	0.278087	0.452678	0.452678	0.398189	0.502152	0.200861	0.502152	0.0786705	0.0885043
	106	26	0.215518	0.135697	0.199554	0.350577	0.189896	0.0730368	0.257425	0.101773	0.251438	0.189896	0.131466	0.16555	0.143679	0.419064	0.275385	0.448278	0.448278	0.394319	0.497272	0.198909	0.497272	0.0779059	0.0876442
	109	26	0.221863	0.139692	0.205429	0.360898	0.195486	0.0751871	0.265004	0.104769	0.258841	0.195486	0.135337	0.170424	0.147909	0.431401	0.283492	0.461476	0.461476	0.405928	0.511912	0.204765	0.511912	0.0801995	0.0902245
	119	26	0.243013	0.153008	0.225012	0.395302	0.214122	0.0823546	0.290266	0.114756	0.283516	0.214122	0.148238	0.18667	0.162009	0.472526	0.310517	0.505468	0.505468	0.444625	0.560712	0.224285	0.560712	0.0878449	0.0988255
	117	26	0.238783	0.150345	0.221096	0.388421	0.210395	0.0809211	0.285214	0.112759	0.278581	0.210395	0.145658	0.183421	0.159189	0.464301	0.305112	0.49667	0.49667	0.436885	0.550952	0.220381	0.550952	0.0863158	0.0971053
	118	26	0.240898	0.151677	0.223054	0.391862	0.212258	0.0816378	0.28774	0.113758	0.281048	0.212258	0.146948	0.185046	0.160599	0.468414	0.307815	0.501069	0.501069	0.440755	0.555832	0.222333	0.555832	0.0870803	0.0979654
	133	26	0.272624	0.171652	0.252429	0.443468	0.240212	0.0923891	0.325634	0.128739	0.318061	0.240212	0.1663	0.209415	0.181749	0.530101	0.348352	0.567057	0.567057	0.4988	0.629032	0.251613	0.629032	0.0985483	0.110867
	140	26	0.287429	0.180974	0.266138	0.46755	0.253256	0.0974063	0.343317	0.13573	0.335333	0.253256	0.175331	0.220788	0.191619	0.558889	0.36727	0.597851	0.597851	0.525888	0.663192	0.265277	0.663192	0.1039	0.116888
	135	26	0.276854	0.174315	0.256346	0.450348	0.243939	0.0938226	0.330686	0.130736	0.322996	0.243939	0.168881	0.212665	0.184569	0.538326	0.353757	0.575855	0.575855	0.506539	0.638792	0.255517	0.638792	0.100077	0.112587
13:00:00	143	27	0.285102	0.179509	0.263983	0.463766	0.251207	0.0966179	0.340538	0.134631	0.332619	0.251207	0.173912	0.219001	0.190068	0.554365	0.364297	0.593012	0.593012	0.521631	0.657824	0.26313	0.657824	0.103059	0.115941
	150	27	0.299907	0.18883	0.277692	0.487849	0.264251	0.101635	0.358222	0.141623	0.349891	0.264251	0.182943	0.230373	0.199938	0.583152	0.383214	0.623807	0.623807	0.548719	0.691984	0.276794	0.691984	0.108411	0.121962
	148	27	0.295677	0.186167	0.273775	0.480968	0.260524	0.100202	0.35317	0.139625	0.344956	0.260524	0.180363	0.227124	0.197118	0.574927	0.377809	0.615008	0.615008	0.540979	0.682224	0.27289	0.682224	0.106882	0.120242
	140	27	0.278757	0.175514	0.258108	0.453445	0.245616	0.0944676	0.33296	0.131635	0.325216	0.245616	0.170042	0.214127	0.185838	0.542027	0.356189	0.579815	0.579815	0.510022	0.643184	0.257274	0.643184	0.100765	0.113361
	139	27	0.276642	0.174182	0.25615	0.450004	0.243752	0.0937509	0.330433	0.130636	0.322749	0.243752	0.168752	0.212502	0.184428	0.537915	0.353487	0.575415	0.575415	0.506152	0.638304	0.255322	0.638304	0.100001	0.112501
	147	27	0.293562	0.184835	0.271817	0.477528	0.258661	0.0994849	0.350643	0.138626	0.342489	0.258661	0.179073	0.225499	0.195708	0.570815	0.375107	0.610609	0.610609	0.53711	0.677344	0.270938	0.677344	0.106117	0.119382
	158	27	0.316827	0.199484	0.293358	0.515372	0.27916	0.107369	0.378432	0.149613	0.369631	0.27916	0.193264	0.24337	0.211218	0.616052	0.404834	0.659	0.659	0.579676	0.731024	0.29241	0.731024	0.114527	0.128843
	171	27	0.344322	0.216795	0.318817	0.560097	0.303386	0.116687	0.411273	0.162596	0.401709	0.303386	0.210036	0.26449	0.229548	0.669515	0.439967	0.71619	0.71619	0.629982	0.794464	0.317786	0.794464	0.124466	0.140024
	179	28	0.35257	0.221989	0.326454	0.573515	0.310654	0.119482	0.421126	0.166492	0.411332	0.310654	0.215068	0.270826	0.235047	0.685554	0.450507	0.733347	0.733347	0.645073	0.813496	0.325398	0.813496	0.127448	0.143379
	183	28	0.36103	0.227315	0.334287	0.587276	0.318108	0.122349	0.431231	0.170487	0.421202	0.318108	0.220229	0.277325	0.240687	0.702004	0.461317	0.750943	0.750943	0.660552	0.833016	0.333206	0.833016	0.130506	0.146819
	183	28	0.36103	0.227315	0.334287	0.587276	0.318108	0.122349	0.431231	0.170487	0.421202	0.318108	0.220229	0.277325	0.240687	0.702004	0.461317	0.750943	0.750943	0.660552	0.833016	0.333206	0.833016	0.130506	0.146819
	170	27	0.342207	0.215464	0.316858	0.556657	0.301522	0.11597	0.408747	0.161598	0.399241	0.301522	0.208746	0.262866	0.228138	0.665403	0.437264	0.711791	0.711791	0.626112	0.789584	0.315834	0.789584	0.123701	0.139164
14:00:00	164	28	0.320846	0.202014	0.297079	0.521909	0.282701	0.108731	0.383232	0.15151	0.37432	0.282701	0.195716	0.246457	0.213897	0.623866	0.409969	0.667359	0.667359	0.587028	0.740296	0.296118	0.740296	0.11598	0.130477
	128	27	0.253377	0.159534	0.234608	0.41216	0.223253	0.0858667	0.302645	0.11965	0.295606	0.223253	0.15456	0.194631	0.168918	0.492677	0.323759	0.527024	0.527024	0.463586	0.584624	0.23385	0.584624	0.0915911	0.10304
	197	27	0.399312	0.251419	0.369733	0.649548	0.351838	0.135322	0.476956	0.188564	0.465864	0.351838	0.24358	0.306731	0.266208	0.77644	0.510232	0.830569	0.830569	0.730593	0.921344	0.368538	0.921344	0.144344	0.162387
	194	28	0.384295	0.241964	0.355829	0.625121	0.338607	0.130233	0.45902	0.181473	0.448345	0.338607	0.23442	0.295196	0.256197	0.747241	0.491044	0.799335	0.799335	0.703118	0.886696	0.354678	0.886696	0.138916	0.15628
	232	28	0.464666	0.292567	0.430246	0.755856	0.409422	0.15747	0.555017	0.219425	0.54211	0.409422	0.283446	0.356932	0.309777	0.903516	0.593739	0.966504	0.966504	0.850166	1.07214	0.428854	1.07214	0.167968	0.188964
	239	28	0.47947	0.301889	0.443954	0.779939	0.422467	0.162487	0.572701	0.226417	0.559382	0.422467	0.292477	0.368304	0.319647	0.932304	0.612657	0.997299	0.997299	0.877253	1.1063	0.442518	1.1063	0.17332	0.194985
	191	28	0.37795	0.237969	0.349954	0.614799	0.333016	0.128083	0.451441	0.178477	0.440942	0.333016	0.23055	0.290322	0.251967	0.734904	0.482937	0.786137	0.786137	0.691509	0.872056	0.348822	0.872056	0.136622	0.1537
	178	27	0.359127	0.226117	0.332525	0.58418	0.316431	0.121704	0.428957	0.169588	0.418981	0.316431	0.219067	0.275863	0.239418	0.698302	0.458884	0.746984	0.746984	0.657069	0.828624	0.33145	0.828624	0.129818	0.146045
	194	28	0.384295	0.241964	0.355829	0.625121	0.338607	0.130233	0.45902	0.181473	0.448345	0.338607	0.23442	0.295196	0.256197	0.747241	0.491044	0.799335	0.799335	0.703118	0.886696	0.354678	0.886696	0.138916	0.15628
	207	28	0.41179	0.259275	0.381287	0.669846	0.362833	0.139551	0.491861	0.194457	0.480422	0.362833	0.251192	0.316316	0.274527	0.800704	0.526177	0.856524	0.856524	0.753424	0.950136	0.380054	0.950136	0.148855	0.167461
	216	28	0.430825	0.27126	0.398912	0.700809	0.379605	0.146002	0.514597	0.203445	0.50263	0.379605	0.262804	0.330938	0.287217	0.837716	0.550499	0.896117	0.896117	0.788251	0.994056	0.397622	0.994056	0.155735	0.175202
	242	29	0.477144	0.300424	0.4418	0.776154	0.420417	0.161699	0.569922	0.225318	0.556668	0.420417	0.291058	0.366517	0.318096	0.92778	0.609684	0.99246	0.99246	0.872997	1.10093	0.440371	1.10093	0.172479	0.194039
15:00:00	250	29	0.494064	0.311077	0.457467	0.803677	0.435325	0.167433	0.590132	0.233308	0.576408	0.435325	0.301379	0.379514	0.329376	0.96068	0.631304	1.02765	1.02765	0.903954	1.13997	0.455987	1.13997	0.178595	0.200919
	269	29	0.534249	0.336379	0.494675	0.869045	0.470733	0.181051	0.638131	0.252284	0.62329	0.470733	0.325892	0.410382	0.356166	1.03882	0.682651	1.11124	1.11124	0.977478	1.23269	0.493075	1.23269	0.193121	0.217261
	226	29	0.443304	0.279117	0.410467	0.721108	0.3906	0.150231	0.529502	0.209338	0.517188	0.3906	0.270415	0.340523	0.295536	0.86198	0.566444	0.922072	0.922072	0.811082	1.02285	0.409139	1.02285	0.160246	0.180277
	179	28	0.35257	0.221989	0.326454	0.573515	0.310654	0.119482	0.421126	0.166492	0.411332	0.310654	0.215068	0.270826	0.235047	0.685554	0.450507	0.733347	0.733347	0.645073	0.813496	0.325398	0.813496	0.127448	0.143379
	89	28	0.16222	0.102139	0.150204	0.263879	0.142934	0.0549747	0.193763	0.0766041	0.189257	0.142934	0.0989545	0.124609	0.108147	0.315429	0.207282	0.337419	0.337419	0.296803	0.374296	0.149718	0.374296	0.0586397	0.0659697
	92	27	0.177237	0.111594	0.164108	0.288306	0.156165	0.0600636	0.2117	0.0836952	0.206776	0.156165	0.108115	0.136144	0.118158	0.344627	0.226469	0.368653	0.368653	0.324278	0.408944	0.163578	0.408944	0.0640679	0.0720764
	279	27	0.572742	0.360615	0.530317	0.93166	0.504649	0.194096	0.684109	0.270462	0.668199	0.504649	0.349373	0.439951	0.381828	1.11367	0.731837	1.1913	1.1913	1.04791	1.3215	0.528602	1.3215	0.207036	0.232915
	249	28	0.50062	0.315205	0.463537	0.814343	0.441102	0.169655	0.597963	0.236404	0.584057	0.441102	0.305379	0.384551	0.333747	0.973429	0.639682	1.04129	1.04129	0.91595	1.1551	0.462038	1.1551	0.180965	0.203586
	279	29	0.555399	0.349696	0.514258	0.903449	0.489368	0.188219	0.663393	0.262272	0.647965	0.489368	0.338793	0.426629	0.370266	1.07994	0.709676	1.15523	1.15523	1.01617	1.28149	0.512595	1.28149	0.200766	0.225862
	249	30	0.483277	0.304286	0.447479	0.786131	0.425821	0.163777	0.577248	0.228214	0.563824	0.425821	0.294799	0.371229	0.322185	0.939706	0.617521	1.00522	1.00522	0.884219	1.11508	0.446032	1.11508	0.174696	0.196533
	233	31	0.440766	0.277519	0.408117	0.716979	0.388364	0.149371	0.52647	0.20814	0.514227	0.388364	0.268867	0.338574	0.293844	0.857045	0.563201	0.916793	0.916793	0.806439	1.01699	0.406797	1.01699	0.159329	0.179245
	220	30	0.421942	0.265668	0.390688	0.68636	0.371778	0.142992	0.503987	0.199251	0.492266	0.371778	0.257385	0.324114	0.281295	0.820444	0.539149	0.87764	0.87764	0.771998	0.97356	0.389424	0.97356	0.152524	0.17159
16:00:00	177	30	0.330998	0.208406	0.306479	0.538423	0.291646	0.112171	0.395358	0.156304	0.386164	0.291646	0.201908	0.254255	0.220665	0.643606	0.422941	0.688475	0.688475	0.605603	0.76372	0.305488	0.76372	0.119649	0.134606
	107	29	0.191619	0.120649	0.177425	0.3117	0.168838	0.0649375	0.228878	0.0904867	0.223555	0.168838	0.116888	0.147192	0.127746	0.372592	0.244846	0.398568	0.398568	0.350592	0.442128	0.176851	0.442128	0.0692667	0.0779251
	100	29	0.176814	0.111327	0.163717	0.287617	0.155793	0.0599203	0.211195	0.0834955	0.206283	0.155793	0.107857	0.135819	0.117876	0.343805	0.225929	0.367773	0.367773	0.323504	0.407968	0.163187	0.407968	0.063915	0.0719044
	128	29	0.236034	0.148614	0.21855	0.383949	0.207972	0.0799893	0.281929	0.11146	0.275373	0.207972	0.143981	0.181309	0.157356	0.458955	0.301599	0.490951	0.490951	0.431855	0.544608	0.217843	0.544608	0.0853219	0.0959872
	169	30	0.314078	0.197752	0.290812	0.510899	0.276737	0.106437	0.375148	0.148314	0.366424	0.276737	0.191587	0.241258	0.209385	0.610706	0.401321	0.653281	0.653281	0.574645	0.72468	0.289872	0.72468	0.113533	0.127725
	201	31	0.373086	0.234906	0.34545	0.606887	0.32873	0.126435	0.44563	0.176179	0.435267	0.32873	0.227582	0.286585	0.248724	0.725445	0.476721	0.776019	0.776019	0.682609	0.860832	0.344333	0.860832	0.134864	0.151722
	191	31	0.351936	0.221589	0.325867	0.572483	0.310095	0.119267	0.420368	0.166192	0.410592	0.310095	0.214681	0.270339	0.234624	0.68432	0.449696	0.732027	0.732027	0.643913	0.812032	0.324813	0.812032	0.127218	0.143121
	164	31	0.294831	0.185634	0.272992	0.479592	0.259779	0.0999149	0.352159	0.139226	0.343969	0.259779	0.179847	0.226474	0.196554	0.573282	0.376728	0.613248	0.613248	0.539432	0.680272	0.272109	0.680272	0.106576	0.119898
	167	31	0.301176	0.189629	0.278867	0.489913	0.26537	0.102065	0.359738	0.142222	0.351372	0.26537	0.183717	0.231348	0.200784	0.58562	0.384836	0.626446	0.626446	0.551041	0.694912	0.277965	0.694912	0.10887	0.122478
	145	31	0.254646	0.160333	0.235783	0.414224	0.224371	0.0862967	0.30416	0.120249	0.297087	0.224371	0.155334	0.195606	0.169764	0.495145	0.325381	0.529664	0.529664	0.465908	0.587552	0.235021	0.587552	0.0920498	0.103556
	161	31	0.288486	0.181639	0.267117	0.469271	0.254188	0.0977647	0.34458	0.136229	0.336567	0.254188	0.175976	0.2216	0.192324	0.560945	0.368621	0.600051	0.600051	0.527823	0.665632	0.266253	0.665632	0.104282	0.117318
	157	31	0.280026	0.176313	0.259283	0.455509	0.246734	0.0948977	0.334475	0.132234	0.326697	0.246734	0.170816	0.215101	0.186684	0.544495	0.357811	0.582454	0.582454	0.512344	0.646112	0.258445	0.646112	0.101224	0.113877
17:00:00	196	31	0.362511	0.228248	0.335658	0.589685	0.319412	0.122851	0.432999	0.171186	0.422929	0.319412	0.221132	0.278462	0.241674	0.704882	0.463208	0.754023	0.754023	0.663261	0.836432	0.334573	0.836432	0.131041	0.147421
	218	32	0.400369	0.252084	0.370712	0.651268	0.35277	0.135681	0.478219	0.189063	0.467098	0.35277	0.244225	0.307543	0.266913	0.778496	0.511583	0.832769	0.832769	0.732528	0.923784	0.369514	0.923784	0.144726	0.162817
	195	32	0.351724	0.221456	0.325671	0.572139	0.309908	0.119196	0.420115	0.166092	0.410345	0.309908	0.214552	0.270177	0.234483	0.683909	0.449426	0.731587	0.731587	0.643526	0.811544	0.324618	0.811544	0.127142	0.143035
	134	31	0.231381	0.145684	0.214242	0.37638	0.203872	0.0784124	0.276372	0.109263	0.269944	0.203872	0.141142	0.177735	0.154254	0.449907	0.295653	0.481272	0.481272	0.423342	0.533872	0.213549	0.533872	0.0836399	0.0940949
	115	31	0.191196	0.120383	0.177033	0.311012	0.168465	0.0647942	0.228373	0.090287	0.223062	0.168465	0.11663	0.146867	0.127464	0.37177	0.244306	0.397688	0.397688	0.349818	0.441152	0.176461	0.441152	0.0691138	0.077753
	106	30	0.180832	0.113857	0.167437	0.294154	0.159334	0.0612821	0.215994	0.0853931	0.210971	0.159334	0.110308	0.138906	0.120555	0.351619	0.231064	0.376132	0.376132	0.330856	0.41724	0.166896	0.41724	0.0653676	0.0735385
	100	30	0.168142	0.105867	0.155687	0.273512	0.148152	0.0569816	0.200837	0.0794006	0.196166	0.148152	0.102567	0.129158	0.112095	0.326944	0.214849	0.349736	0.349736	0.307638	0.38796	0.155184	0.38796	0.0607804	0.0683779
	185	30	0.347917	0.219059	0.322146	0.565946	0.306554	0.117905	0.415568	0.164294	0.405904	0.306554	0.21223	0.267252	0.231945	0.676506	0.444561	0.723668	0.723668	0.63656	0.80276	0.321104	0.80276	0.125766	0.141486
	127	30	0.225247	0.141822	0.208562	0.366403	0.198468	0.0763339	0.269046	0.106367	0.262789	0.198468	0.137401	0.173023	0.150165	0.437981	0.287816	0.468515	0.468515	0.412119	0.51972	0.207888	0.51972	0.0814228	0.0916006
	117	31	0.195426	0.123046	0.18095	0.317893	0.172192	0.0662277	0.233425	0.0922845	0.227997	0.172192	0.11921	0.150116	0.130284	0.379995	0.249711	0.406486	0.406486	0.357557	0.450912	0.180365	0.450912	0.0706429	0.0794732
	98	31	0.155241	0.0977443	0.143742	0.252525	0.136785	0.0526094	0.185427	0.0733082	0.181114	0.136785	0.094697	0.119248	0.103494	0.301857	0.198363	0.322901	0.322901	0.284034	0.358192	0.143277	0.358192	0.0561167	0.0631313
	69	30	0.102578	0.0645858	0.0949792	0.166859	0.0903822	0.0347624	0.122523	0.0484394	0.119674	0.0903822	0.0625723	0.0787947	0.068385	0.199456	0.131071	0.213361	0.213361	0.187679	0.23668	0.094672	0.23668	0.0370799	0.0417148
18:00:00	62	30	0.0877725	0.0552642	0.0812708	0.142777	0.0773373	0.0297451	0.104839	0.0414481	0.102401	0.0773373	0.0535412	0.0674223	0.058515	0.170669	0.112154	0.182567	0.182567	0.160591	0.20252	0.081008	0.20252	0.0317281	0.0356941
	59	30	0.0814275	0.0512692	0.0753958	0.132455	0.0717467	0.0275949	0.0972606	0.0384519	0.0949987	0.0717467	0.0496708	0.0625484	0.054285	0.158331	0.104046	0.169369	0.169369	0.148982	0.18788	0.075152	0.18788	0.0294345	0.0331138
	52	30	0.0666225	0.0419475	0.0616875	0.108373	0.0587018	0.0225776	0.0795769	0.0314606	0.0777262	0.0587018	0.0406397	0.0511759	0.044415	0.129544	0.0851288	0.138575	0.138575	0.121894	0.15372	0.061488	0.15372	0.0240828	0.0270931
	39	30	0.0391275	0.0246358	0.0362292	0.0636474	0.0344757	0.0132599	0.0467356	0.0184769	0.0456487	0.0344757	0.0238678	0.0300557	0.026085	0.0760812	0.0499962	0.0813852	0.0813852	0.0715888	0.09028	0.036112	0.09028	0.0141439	0.0159118
	49	29	0.068949	0.0434123	0.0638417	0.112157	0.0607517	0.0233661	0.0823558	0.0325593	0.0804405	0.0607517	0.0420589	0.052963	0.045966	0.134068	0.0881015	0.143414	0.143414	0.126151	0.159088	0.0636352	0.159088	0.0249238	0.0280393
	54	29	0.079524	0.0500707	0.0736333	0.129359	0.0700695	0.0269498	0.094987	0.037553	0.092778	0.0700695	0.0485096	0.0610862	0.053016	0.15463	0.101614	0.16541	0.16541	0.145499	0.183488	0.0733952	0.183488	0.0287465	0.0323398
	71	29	0.115479	0.072709	0.106925	0.187846	0.10175	0.0391345	0.137933	0.0545317	0.134725	0.10175	0.0704422	0.088705	0.076986	0.224542	0.147556	0.240196	0.240196	0.211284	0.266448	0.106579	0.266448	0.0417435	0.0469615
	81	29	0.136629	0.0860257	0.126508	0.22225	0.120385	0.0463021	0.163196	0.0645193	0.1594	0.120385	0.0833437	0.104951	0.091086	0.265668	0.174582	0.284188	0.284188	0.24998	0.315248	0.126099	0.315248	0.0493889	0.0555625
	79	29	0.132399	0.0833623	0.122592	0.215369	0.116658	0.0448685	0.158143	0.0625218	0.154465	0.116658	0.0807634	0.101702	0.088266	0.257442	0.169176	0.27539	0.27539	0.242241	0.305488	0.122195	0.305488	0.0478598	0.0538423
	63	29	0.098559	0.0620557	0.0912583	0.160323	0.0868414	0.0334006	0.117723	0.0465417	0.114985	0.0868414	0.060121	0.0757079	0.065706	0.191642	0.125937	0.205003	0.205003	0.180326	0.227408	0.0909632	0.227408	0.0356273	0.0400807
	63	30	0.0898875	0.0565958	0.0832292	0.146217	0.0792009	0.0304619	0.107366	0.0424469	0.104869	0.0792009	0.0548314	0.0690469	0.059925	0.174781	0.114856	0.186966	0.186966	0.164461	0.2074	0.08296	0.2074	0.0324927	0.0365542
	49	30	0.0602775	0.0379525	0.0558125	0.0980514	0.0531112	0.0204274	0.0719981	0.0284644	0.0703237	0.0531112	0.0367693	0.046302	0.040185	0.117206	0.0770212	0.125377	0.125377	0.110285	0.13908	0.055632	0.13908	0.0217892	0.0245128
		Units Estimated	28.4565	17.917	26.3486	46.2892	25.0733	9.64358	33.9897	13.4378	33.1992	25.0733	17.3585	21.8588	18.971	55.332	36.3611	59.1895	59.1895	52.0648	65.6584	26.2634	65.6584	10.2865	11.5723

## Sheet: 16-7
Time stamp	I	T	E1	E2	E3	M1	M2	M3	I1	I2	I3	I4	I5	I6	G1	G2	G3	C1	C2	C3	R1	R2	R3	L1	F1
			27	17	25	43.92	23.79	9.15	32.25	12.75	31.5	23.79	16.47	20.74	18	52.5	34.5	56.16	56.16	49.4	61	24.4	61	9.76	10.98
7AM	1	26	0	0	0	0	0	0	0	0	0	0	0	0	0	0	0	0	0	0	0	0	0	0	0
	2	26	0	0	0	0	0	0	0	0	0	0	0	0	0	0	0	0	0	0	0	0	0	0	0
	3	26	0	0	0	0	0	0	0	0	0	0	0	0	0	0	0	0	0	0	0	0	0	0	0
	8	26	0	0	0	0	0	0	0	0	0	0	0	0	0	0	0	0	0	0	0	0	0	0	0
	16	25	0.03384	0.0213067	0.0313333	0.0550464	0.0298168	0.011468	0.04042	0.01598	0.03948	0.0298168	0.0206424	0.0259941	0.02256	0.0658	0.04324	0.0703872	0.0703872	0.0619147	0.07808	0.031232	0.07808	0.0122325	0.0137616
	20	26	0.0336285	0.0211735	0.0311375	0.0547024	0.0296304	0.0113963	0.0401674	0.0158801	0.0392332	0.0296304	0.0205134	0.0258317	0.022419	0.0653887	0.0429697	0.0699473	0.0699473	0.0615277	0.077592	0.0310368	0.077592	0.0121561	0.0136756
	28	26	0.0505485	0.0318268	0.0468042	0.0822256	0.0445388	0.0171303	0.0603774	0.0238701	0.0589732	0.0445388	0.0308346	0.0388287	0.033699	0.0982887	0.0645897	0.105141	0.105141	0.092485	0.116632	0.0466528	0.116632	0.0182723	0.0205564
	35	26	0.0653535	0.0411485	0.0605125	0.106308	0.0575837	0.0221476	0.0780611	0.0308614	0.0762458	0.0575837	0.0398656	0.0502012	0.043569	0.127076	0.0835073	0.135935	0.135935	0.119573	0.150792	0.0603168	0.150792	0.0236241	0.0265771
	44	27	0.075717	0.0476737	0.0701083	0.123166	0.0667151	0.0256596	0.0904397	0.0357552	0.0883365	0.0667151	0.0461874	0.0581619	0.050478	0.147227	0.0967495	0.157491	0.157491	0.138534	0.174704	0.0698816	0.174704	0.0273703	0.0307916
	50	27	0.088407	0.0556637	0.0818583	0.143809	0.0778964	0.0299601	0.105597	0.0417478	0.103141	0.0778964	0.0539283	0.0679097	0.058938	0.171902	0.112964	0.183887	0.183887	0.161752	0.203984	0.0815936	0.203984	0.0319575	0.0359522
	55	27	0.098982	0.062322	0.09165	0.161011	0.0872141	0.0335439	0.118228	0.0467415	0.115479	0.0872141	0.060379	0.0760328	0.065988	0.192465	0.126477	0.205883	0.205883	0.1811	0.228384	0.0913536	0.228384	0.0357802	0.0402527
	55	27	0.098982	0.062322	0.09165	0.161011	0.0872141	0.0335439	0.118228	0.0467415	0.115479	0.0872141	0.060379	0.0760328	0.065988	0.192465	0.126477	0.205883	0.205883	0.1811	0.228384	0.0913536	0.228384	0.0357802	0.0402527
08:00:00	63	27	0.115902	0.0729753	0.107317	0.188534	0.102123	0.0392779	0.138438	0.0547315	0.135219	0.102123	0.0707002	0.0890299	0.077268	0.225365	0.148097	0.241076	0.241076	0.212058	0.267424	0.10697	0.267424	0.0418964	0.0471335
	67	28	0.11569	0.0728422	0.107121	0.18819	0.101936	0.0392062	0.138186	0.0546316	0.134972	0.101936	0.0705712	0.0888674	0.077127	0.224954	0.147827	0.240636	0.240636	0.211671	0.266936	0.106774	0.266936	0.04182	0.0470475
	61	28	0.103	0.0648522	0.0953708	0.167547	0.0907549	0.0349057	0.123028	0.0486391	0.120167	0.0907549	0.0628303	0.0791196	0.068667	0.200279	0.131612	0.214241	0.214241	0.188453	0.237656	0.0950624	0.237656	0.0372328	0.0418869
	53	28	0.0860805	0.0541988	0.0797042	0.140024	0.0758465	0.0291717	0.102818	0.0406491	0.100427	0.0758465	0.0525091	0.0661226	0.057387	0.167379	0.109992	0.179047	0.179047	0.157495	0.198616	0.0794464	0.198616	0.0311165	0.0350061
	45	27	0.077832	0.0490053	0.0720667	0.126607	0.0685786	0.0263764	0.092966	0.036754	0.090804	0.0685786	0.0474775	0.0597865	0.051888	0.15134	0.099452	0.161891	0.161891	0.142404	0.179584	0.0718336	0.179584	0.0281348	0.0316517
	51	27	0.090522	0.0569953	0.0838167	0.147249	0.0797599	0.0306769	0.108123	0.0427465	0.105609	0.0797599	0.0552184	0.0695343	0.060348	0.176015	0.115667	0.188286	0.188286	0.165622	0.208864	0.0835456	0.208864	0.032722	0.0368123
	79	28	0.14107	0.0888222	0.130621	0.229475	0.124299	0.0478072	0.168501	0.0666166	0.164582	0.124299	0.086053	0.108363	0.094047	0.274304	0.180257	0.293427	0.293427	0.258107	0.325496	0.130198	0.325496	0.0509944	0.0573687
	97	28	0.17914	0.112792	0.165871	0.291402	0.157843	0.0607087	0.213973	0.0845941	0.208997	0.157843	0.109276	0.137606	0.119427	0.348329	0.228902	0.372612	0.372612	0.327761	0.413336	0.165334	0.413336	0.064756	0.0728505
	107	29	0.191619	0.120649	0.177425	0.3117	0.168838	0.0649375	0.228878	0.0904867	0.223555	0.168838	0.116888	0.147192	0.127746	0.372592	0.244846	0.398568	0.398568	0.350592	0.442128	0.176851	0.442128	0.0692667	0.0779251
	123	29	0.225459	0.141956	0.208758	0.366747	0.198654	0.0764056	0.269298	0.106467	0.263035	0.198654	0.13753	0.173186	0.150306	0.438392	0.288086	0.468955	0.468955	0.412506	0.520208	0.208083	0.520208	0.0814993	0.0916867
	132	29	0.244494	0.153941	0.226383	0.39771	0.215426	0.0828563	0.292034	0.115456	0.285243	0.215426	0.149141	0.187808	0.162996	0.475405	0.312409	0.508548	0.508548	0.447333	0.564128	0.225651	0.564128	0.0883801	0.0994276
	124	30	0.218902	0.137827	0.202687	0.356081	0.192877	0.0741836	0.261467	0.103371	0.255386	0.192877	0.133531	0.16815	0.145935	0.425644	0.279709	0.455317	0.455317	0.40051	0.50508	0.202032	0.50508	0.0791292	0.0890203
09:00:00	121	29	0.221229	0.139292	0.204842	0.359866	0.194927	0.074972	0.264246	0.104469	0.258101	0.194927	0.13495	0.169937	0.147486	0.430167	0.282681	0.460156	0.460156	0.404767	0.510448	0.204179	0.510448	0.0799702	0.0899665
	122	29	0.223344	0.140624	0.2068	0.363306	0.196791	0.0756888	0.266772	0.105468	0.260568	0.196791	0.13624	0.171561	0.148896	0.43428	0.285384	0.464556	0.464556	0.408637	0.515328	0.206131	0.515328	0.0807347	0.0908266
	136	30	0.244282	0.153807	0.226187	0.397366	0.21524	0.0827846	0.291782	0.115356	0.284996	0.21524	0.149012	0.187645	0.162855	0.474994	0.312139	0.508108	0.508108	0.446946	0.56364	0.225456	0.56364	0.0883036	0.0993416
	162	30	0.299272	0.188431	0.277104	0.486817	0.263692	0.10142	0.357464	0.141323	0.349151	0.263692	0.182556	0.229886	0.199515	0.581919	0.382404	0.622487	0.622487	0.547558	0.69052	0.276208	0.69052	0.108181	0.121704
	186	30	0.350033	0.220391	0.324104	0.569386	0.308418	0.118622	0.418094	0.165293	0.408371	0.308418	0.21352	0.268877	0.233355	0.680619	0.447264	0.728068	0.728068	0.64043	0.80764	0.323056	0.80764	0.12653	0.142347
	198	31	0.366741	0.230911	0.339575	0.596565	0.32314	0.124284	0.438052	0.173183	0.427864	0.32314	0.223712	0.281711	0.244494	0.713107	0.468613	0.762821	0.762821	0.671	0.846192	0.338477	0.846192	0.13257	0.149141
	210	31	0.392121	0.246891	0.363075	0.63785	0.345502	0.132885	0.468367	0.185168	0.457474	0.345502	0.239194	0.301207	0.261414	0.762457	0.501043	0.815612	0.815612	0.717436	0.904752	0.361901	0.904752	0.141744	0.159463
	209	31	0.390006	0.245559	0.361117	0.63441	0.343639	0.132169	0.46584	0.184169	0.455007	0.343639	0.237904	0.299582	0.260004	0.758345	0.498341	0.811212	0.811212	0.713567	0.899872	0.359949	0.899872	0.14098	0.158602
	203	31	0.377316	0.237569	0.349367	0.613767	0.332457	0.127868	0.450683	0.178177	0.440202	0.332457	0.230163	0.289835	0.251544	0.73367	0.482126	0.784817	0.784817	0.690349	0.870592	0.348237	0.870592	0.136393	0.153442
	197	31	0.364626	0.229579	0.337617	0.593125	0.321276	0.123568	0.435525	0.172184	0.425397	0.321276	0.222422	0.280087	0.243084	0.708995	0.465911	0.758422	0.758422	0.667131	0.841312	0.336525	0.841312	0.131806	0.148281
	201	31	0.373086	0.234906	0.34545	0.606887	0.32873	0.126435	0.44563	0.176179	0.435267	0.32873	0.227582	0.286585	0.248724	0.725445	0.476721	0.776019	0.776019	0.682609	0.860832	0.344333	0.860832	0.134864	0.151722
	224	31	0.421731	0.265534	0.390492	0.686016	0.371592	0.14292	0.503734	0.199151	0.492019	0.371592	0.257256	0.323952	0.281154	0.820032	0.538878	0.8772	0.8772	0.771612	0.973072	0.389229	0.973072	0.152448	0.171504
10:00:00	242	31	0.459801	0.289504	0.425742	0.747943	0.405136	0.155821	0.549207	0.217128	0.536434	0.405136	0.280479	0.353195	0.306534	0.894057	0.587523	0.956386	0.956386	0.841266	1.06091	0.424365	1.06091	0.16621	0.186986
	253	31	0.483066	0.304153	0.447283	0.785787	0.425635	0.163706	0.576995	0.228114	0.563577	0.425635	0.29467	0.371066	0.322044	0.939295	0.617251	1.00478	1.00478	0.883832	1.11459	0.445837	1.11459	0.174619	0.196447
	244	31	0.464031	0.292168	0.429658	0.754824	0.408863	0.157255	0.554259	0.219126	0.541369	0.408863	0.283059	0.356445	0.309354	0.902282	0.592928	0.965184	0.965184	0.849005	1.07067	0.428269	1.07067	0.167739	0.188706
	237	30	0.457897	0.288306	0.423979	0.744847	0.403459	0.155176	0.546933	0.216229	0.534214	0.403459	0.279317	0.351733	0.305265	0.890356	0.585091	0.952427	0.952427	0.837783	1.05652	0.422608	1.05652	0.165521	0.186212
	245	30	0.474818	0.298959	0.439646	0.77237	0.418367	0.16091	0.567143	0.224219	0.553954	0.418367	0.289639	0.36473	0.316545	0.923256	0.606711	0.98762	0.98762	0.86874	1.09556	0.438224	1.09556	0.171638	0.193092
	257	30	0.500197	0.314939	0.463146	0.813655	0.44073	0.169511	0.597458	0.236204	0.583564	0.44073	0.30512	0.384226	0.333465	0.972606	0.639141	1.04041	1.04041	0.915176	1.15412	0.461648	1.15412	0.180812	0.203414
	274	31	0.527481	0.332118	0.488408	0.858036	0.464769	0.178757	0.630047	0.249088	0.615394	0.464769	0.321763	0.405184	0.351654	1.02566	0.674003	1.09716	1.09716	0.965095	1.21707	0.486829	1.21707	0.190675	0.214509
	292	32	0.556879	0.350628	0.515629	0.905857	0.490673	0.18872	0.665162	0.262971	0.649693	0.490673	0.339696	0.427766	0.371253	1.08282	0.711568	1.15831	1.15831	1.01888	1.2849	0.513962	1.2849	0.201302	0.226464
	307	33	0.579933	0.365143	0.536975	0.943358	0.510985	0.196533	0.692698	0.273857	0.676588	0.510985	0.353759	0.445474	0.386622	1.12765	0.741025	1.20626	1.20626	1.06106	1.3381	0.535238	1.3381	0.209635	0.235839
	322	34	0.602986	0.379658	0.558321	0.980858	0.531298	0.204345	0.720234	0.284744	0.703484	0.531298	0.367822	0.463183	0.401991	1.17247	0.770483	1.25421	1.25421	1.10324	1.39129	0.556515	1.39129	0.217968	0.245215
	337	35	0.62604	0.394173	0.579667	1.01836	0.551611	0.212158	0.74777	0.29563	0.73038	0.551611	0.381884	0.480891	0.41736	1.2173	0.79994	1.30216	1.30216	1.14542	1.44448	0.577792	1.44448	0.226302	0.25459
	348	35	0.649305	0.408822	0.601208	1.0562	0.57211	0.220042	0.775559	0.306616	0.757522	0.57211	0.396076	0.498762	0.43287	1.26254	0.829667	1.35055	1.35055	1.18799	1.49816	0.599264	1.49816	0.234712	0.264051
11:00:00	401	35	0.7614	0.4794	0.705	1.23854	0.670878	0.25803	0.90945	0.35955	0.8883	0.670878	0.464454	0.584868	0.5076	1.4805	0.9729	1.58371	1.58371	1.39308	1.7568	0.70272	1.7568	0.275232	0.309636
	426	36	0.805603	0.507232	0.745929	1.31045	0.709826	0.27301	0.962249	0.380424	0.939871	0.709826	0.491418	0.618823	0.537069	1.56645	1.02938	1.67566	1.67566	1.47396	1.85879	0.743517	1.85879	0.291211	0.327612
	390	37	0.720792	0.453832	0.6674	1.17249	0.635098	0.244268	0.860946	0.340374	0.840924	0.635098	0.439683	0.553675	0.480528	1.40154	0.921012	1.49925	1.49925	1.31878	1.6631	0.665242	1.6631	0.260553	0.293122
	341	36	0.625829	0.39404	0.579471	1.01801	0.551424	0.212086	0.747517	0.29553	0.730133	0.551424	0.381755	0.480729	0.417219	1.21689	0.79967	1.30172	1.30172	1.14503	1.44399	0.577597	1.44399	0.226225	0.254504
	286	34	0.526846	0.331718	0.487821	0.857004	0.46421	0.178542	0.629289	0.248789	0.614654	0.46421	0.321376	0.404696	0.351231	1.02442	0.673193	1.09584	1.09584	0.963934	1.21561	0.486243	1.21561	0.190445	0.214251
	210	34	0.366106	0.230511	0.338987	0.595533	0.322581	0.124069	0.437294	0.172884	0.427124	0.322581	0.223325	0.281224	0.244071	0.711874	0.467803	0.761502	0.761502	0.669839	0.844728	0.337891	0.844728	0.132341	0.148883
	292	33	0.548208	0.345168	0.5076	0.891752	0.483032	0.185782	0.654804	0.258876	0.639576	0.483032	0.334407	0.421105	0.365472	1.06596	0.700488	1.14027	1.14027	1.00302	1.2649	0.505958	1.2649	0.198167	0.222938
	250	34	0.450706	0.283778	0.417321	0.733149	0.397123	0.152739	0.538344	0.212834	0.525824	0.397123	0.274931	0.346209	0.300471	0.876374	0.575903	0.93747	0.93747	0.824626	1.03993	0.415971	1.03993	0.162922	0.183287
	289	34	0.533191	0.335713	0.493696	0.867325	0.469801	0.180693	0.636868	0.251785	0.622057	0.469801	0.325247	0.40957	0.355461	1.03676	0.6813	1.10904	1.10904	0.975543	1.23025	0.492099	1.23025	0.192739	0.216831
	282	35	0.509715	0.320932	0.471958	0.829136	0.449116	0.172737	0.608826	0.240699	0.594667	0.449116	0.310926	0.391537	0.33981	0.991112	0.651302	1.06021	1.06021	0.93259	1.17608	0.470432	1.17608	0.184253	0.207284
	412	36	0.775993	0.488588	0.718512	1.26228	0.683736	0.262976	0.926881	0.366441	0.905326	0.683736	0.473356	0.596078	0.517329	1.50888	0.991547	1.61407	1.61407	1.41978	1.79047	0.716189	1.79047	0.280507	0.315571
	470	38	0.88132	0.554905	0.816037	1.43361	0.776541	0.29867	1.05269	0.416179	1.02821	0.776541	0.537606	0.676985	0.587547	1.71368	1.12613	1.83315	1.83315	1.61249	2.0335	0.813398	2.0335	0.318581	0.358404
12 noon	412	39	0.749979	0.472209	0.694425	1.21997	0.660815	0.25416	0.895808	0.354157	0.874975	0.660815	0.457487	0.576095	0.499986	1.45829	0.958306	1.55996	1.55996	1.37218	1.73045	0.692179	1.73045	0.271104	0.304991
	341	38	0.608485	0.38312	0.563412	0.989803	0.536143	0.206209	0.726802	0.28734	0.7099	0.536143	0.371176	0.467407	0.405657	1.18317	0.777509	1.26565	1.26565	1.1133	1.40398	0.56159	1.40398	0.219956	0.247451
	421	38	0.777685	0.489654	0.720079	1.26504	0.685227	0.263549	0.928902	0.36724	0.9073	0.685227	0.474388	0.597378	0.518457	1.51217	0.993709	1.61759	1.61759	1.42288	1.79438	0.71775	1.79438	0.281119	0.316259
	467	39	0.866304	0.545451	0.802133	1.40919	0.76331	0.293581	1.03475	0.409088	1.01069	0.76331	0.528445	0.66545	0.577536	1.68448	1.10694	1.80191	1.80191	1.58502	1.99885	0.799539	1.99885	0.313153	0.352297
	408	40	0.732847	0.461422	0.678562	1.1921	0.64572	0.248354	0.875346	0.346067	0.854989	0.64572	0.447037	0.562935	0.488565	1.42498	0.936416	1.52432	1.52432	1.34084	1.69092	0.676368	1.69092	0.264911	0.298025
	386	40	0.686317	0.432126	0.635479	1.11641	0.604722	0.232585	0.819768	0.324094	0.800704	0.604722	0.418654	0.527194	0.457545	1.33451	0.876961	1.42754	1.42754	1.25571	1.58356	0.633424	1.58356	0.248091	0.279102
	434	40	0.787837	0.496046	0.729479	1.28155	0.694172	0.266989	0.941028	0.372034	0.919144	0.694172	0.480581	0.605176	0.525225	1.53191	1.00668	1.6387	1.6387	1.44145	1.8178	0.72712	1.8178	0.284789	0.320387
	477	41	0.870111	0.547848	0.805658	1.41538	0.766664	0.294871	1.0393	0.410886	1.01513	0.766664	0.530768	0.668374	0.580074	1.69188	1.11181	1.80983	1.80983	1.59198	2.00763	0.803053	2.00763	0.314529	0.353845
	514	41	0.948366	0.597119	0.878117	1.54268	0.835616	0.321391	1.13277	0.447839	1.10643	0.835616	0.578503	0.728486	0.632244	1.84404	1.2118	1.9726	1.9726	1.73516	2.18819	0.875277	2.18819	0.342817	0.385669
	492	43	0.884493	0.556903	0.818975	1.43878	0.779337	0.299745	1.05648	0.417677	1.03191	0.779337	0.539541	0.679422	0.589662	1.71985	1.13019	1.83975	1.83975	1.61829	2.04082	0.816326	2.04082	0.319728	0.359694
	441	43	0.776628	0.488988	0.7191	1.26331	0.684296	0.263191	0.927639	0.366741	0.906066	0.684296	0.473743	0.596565	0.517752	1.51011	0.992358	1.61539	1.61539	1.42094	1.79194	0.716774	1.79194	0.280737	0.315829
	441	42	0.785299	0.494448	0.727129	1.27742	0.691936	0.266129	0.937997	0.370836	0.916183	0.691936	0.479033	0.603226	0.523533	1.52697	1.00344	1.63342	1.63342	1.43681	1.81194	0.724778	1.81194	0.283871	0.319355
13:00:00	522	43	0.947943	0.596853	0.877725	1.54199	0.835243	0.321247	1.13227	0.44764	1.10593	0.835243	0.578245	0.728161	0.631962	1.84322	1.21126	1.97172	1.97172	1.73438	2.18722	0.874886	2.18722	0.342664	0.385497
	592	45	1.07865	0.67915	0.99875	1.7546	0.95041	0.365542	1.28839	0.509362	1.25842	0.95041	0.657976	0.828563	0.7191	2.09737	1.37827	2.24359	2.24359	1.97353	2.4888	0.99552	2.4888	0.389912	0.438651
	653	45	1.20766	0.760382	1.11821	1.96447	1.06409	0.409264	1.44249	0.570286	1.40894	1.06409	0.736676	0.927666	0.80511	2.34824	1.54313	2.51194	2.51194	2.20958	2.78648	1.11459	2.78648	0.436549	0.491117
	685	49	1.24066	0.781156	1.14876	2.01814	1.09316	0.420446	1.4819	0.585867	1.44744	1.09316	0.756802	0.95301	0.827106	2.41239	1.58529	2.58057	2.58057	2.26995	2.86261	1.14504	2.86261	0.448475	0.504535
	759	49	1.39717	0.879699	1.29367	2.27273	1.23106	0.473485	1.66884	0.659774	1.63003	1.23106	0.852273	1.07323	0.931446	2.71672	1.78527	2.90611	2.90611	2.5563	3.22373	1.28949	3.22373	0.505051	0.568182
	578	49	1.01435	0.638667	0.939217	1.65002	0.893759	0.343753	1.21159	0.479	1.18341	0.893759	0.618756	0.779174	0.676236	1.97235	1.29612	2.10986	2.10986	1.85589	2.34045	0.936179	2.34045	0.36667	0.412504
	431	45	0.738135	0.464752	0.683458	1.2007	0.650379	0.250146	0.881661	0.348564	0.861157	0.650379	0.450262	0.566997	0.49209	1.43526	0.943172	1.53532	1.53532	1.35051	1.70312	0.681248	1.70312	0.266822	0.300175
	676	45	1.25631	0.79101	1.16325	2.0436	1.10695	0.42575	1.50059	0.593257	1.46569	1.10695	0.766349	0.965032	0.83754	2.44283	1.60529	2.61312	2.61312	2.29858	2.89872	1.15949	2.89872	0.454133	0.510899
	609	48	1.08859	0.685409	1.00795	1.77077	0.959169	0.368911	1.30026	0.514057	1.27002	0.959169	0.66404	0.836199	0.725727	2.1167	1.39098	2.26427	2.26427	1.99172	2.51174	1.00469	2.51174	0.393505	0.442693
	594	45	1.08288	0.681813	1.00267	1.76148	0.954138	0.366976	1.29344	0.51136	1.26336	0.954138	0.660557	0.831812	0.72192	2.1056	1.38368	2.25239	2.25239	1.98127	2.49856	0.999424	2.49856	0.391441	0.440371
	633	47	1.14802	0.722829	1.06298	1.86745	1.01153	0.389052	1.37125	0.542121	1.33936	1.01153	0.700293	0.881851	0.765348	2.23226	1.46692	2.38789	2.38789	2.10046	2.64886	1.05955	2.64886	0.414989	0.466862
	339	44	0.552226	0.347698	0.511321	0.898288	0.486573	0.187143	0.659604	0.260774	0.644264	0.486573	0.336858	0.424192	0.368151	1.07377	0.705623	1.14863	1.14863	1.01037	1.27417	0.509667	1.27417	0.19962	0.224572
14:00:00	329	40	0.565762	0.356221	0.523854	0.920307	0.4985	0.191731	0.675772	0.267166	0.660056	0.4985	0.345115	0.434589	0.377175	1.10009	0.722919	1.17679	1.17679	1.03514	1.3054	0.52216	1.3054	0.204513	0.230077
	665	43	1.25039	0.787281	1.15777	2.03396	1.10173	0.423743	1.49352	0.590461	1.45879	1.10173	0.762737	0.960483	0.833592	2.43131	1.59772	2.60081	2.60081	2.28775	2.88506	1.15402	2.88506	0.451992	0.508491
	688	49	1.247	0.785151	1.15463	2.02846	1.09875	0.422596	1.48948	0.588863	1.45484	1.09875	0.760672	0.957884	0.831336	2.42473	1.59339	2.59377	2.59377	2.28156	2.87725	1.1509	2.87725	0.450769	0.507115
	346	44	0.567031	0.35702	0.525029	0.922371	0.499618	0.192161	0.677288	0.267765	0.661537	0.499618	0.345889	0.435564	0.378021	1.10256	0.72454	1.17943	1.17943	1.03746	1.30833	0.523331	1.30833	0.204971	0.230593
	343	42	0.578029	0.363944	0.535212	0.940261	0.509308	0.195888	0.690424	0.272958	0.674368	0.509308	0.352598	0.444012	0.385353	1.12395	0.738593	1.2023	1.2023	1.05758	1.3337	0.533482	1.3337	0.208947	0.235065
	427	42	0.755689	0.475804	0.699712	1.22925	0.665846	0.256095	0.902629	0.356853	0.881638	0.665846	0.460971	0.580481	0.503793	1.4694	0.965603	1.57183	1.57183	1.38263	1.74362	0.69745	1.74362	0.273168	0.307314
	310	41	0.516906	0.325459	0.478617	0.840834	0.455452	0.175174	0.617415	0.244094	0.603057	0.455452	0.315313	0.39706	0.344604	1.00509	0.660491	1.07516	1.07516	0.945747	1.19267	0.477069	1.19267	0.186852	0.210208
	351	39	0.620964	0.390977	0.574967	1.0101	0.547138	0.210438	0.741707	0.293233	0.724458	0.547138	0.378788	0.476992	0.413976	1.20743	0.793454	1.29161	1.29161	1.13613	1.43277	0.573107	1.43277	0.224467	0.252525
	210	38	0.33142	0.208672	0.306871	0.539111	0.292018	0.112315	0.395863	0.156504	0.386657	0.292018	0.202167	0.25458	0.220947	0.644429	0.423482	0.689355	0.689355	0.606377	0.764696	0.305878	0.764696	0.119802	0.134778
	384	38	0.69943	0.440382	0.647621	1.13774	0.616276	0.237029	0.835431	0.330287	0.816002	0.616276	0.426653	0.537266	0.466287	1.36	0.893717	1.45482	1.45482	1.2797	1.61382	0.645526	1.61382	0.252831	0.284435
	633	42	1.19138	0.750128	1.10313	1.93798	1.04974	0.403745	1.42304	0.562596	1.38994	1.04974	0.726741	0.915156	0.794253	2.31657	1.52232	2.47807	2.47807	2.17978	2.7489	1.09956	2.7489	0.430662	0.484494
	636	46	1.16304	0.732284	1.07689	1.89188	1.02477	0.394141	1.38918	0.549213	1.35688	1.02477	0.709453	0.893386	0.775359	2.26146	1.4861	2.41912	2.41912	2.12793	2.68351	1.0734	2.68351	0.420417	0.472969
15:00:00	728	48	1.34028	0.843877	1.241	2.18018	1.18093	0.454204	1.60088	0.632908	1.56365	1.18093	0.817568	1.02953	0.893517	2.60609	1.71257	2.78777	2.78777	2.45221	3.09246	1.23698	3.09246	0.484485	0.545045
	460	45	0.79947	0.50337	0.74025	1.30047	0.704422	0.270931	0.954922	0.377527	0.932715	0.704422	0.487677	0.614111	0.53298	1.55452	1.02154	1.6629	1.6629	1.46273	1.84464	0.737856	1.84464	0.288994	0.325118
	357	44	0.590296	0.371668	0.546571	0.960216	0.520117	0.200045	0.705076	0.278751	0.688679	0.520117	0.360081	0.453435	0.393531	1.1478	0.754268	1.22782	1.22782	1.08002	1.36201	0.544803	1.36201	0.213381	0.240054
	234	40	0.364837	0.229712	0.337812	0.593469	0.321462	0.123639	0.435778	0.172284	0.425644	0.321462	0.222551	0.280249	0.243225	0.709406	0.466181	0.758862	0.758862	0.667517	0.8418	0.33672	0.8418	0.131882	0.148367
	376	39	0.673839	0.424269	0.623925	1.09611	0.593727	0.228357	0.804863	0.318202	0.786145	0.593727	0.411042	0.517608	0.449226	1.31024	0.861016	1.40159	1.40159	1.23288	1.55477	0.621907	1.55477	0.24358	0.274028
	376	41	0.656496	0.413349	0.607867	1.0679	0.578446	0.222479	0.784148	0.310012	0.765912	0.578446	0.400463	0.504286	0.437664	1.27652	0.838856	1.36551	1.36551	1.20114	1.51475	0.605901	1.51475	0.237311	0.266975
	373	41	0.650151	0.409354	0.601992	1.05758	0.572855	0.220329	0.776569	0.307016	0.758509	0.572855	0.396592	0.499412	0.433434	1.26418	0.830748	1.35231	1.35231	1.18954	1.50011	0.600045	1.50011	0.235018	0.264395
	209	39	0.320634	0.201881	0.296883	0.521565	0.282514	0.108659	0.382979	0.15141	0.374073	0.282514	0.195587	0.246294	0.213756	0.623455	0.409699	0.666919	0.666919	0.586641	0.739808	0.295923	0.739808	0.115903	0.130391
	133	36	0.185908	0.117054	0.172137	0.302411	0.163806	0.0630023	0.222057	0.0877901	0.216893	0.163806	0.113404	0.142805	0.123939	0.361489	0.23755	0.38669	0.38669	0.340144	0.428952	0.171581	0.428952	0.0672025	0.0756028
	271	36	0.477778	0.300824	0.442387	0.777186	0.420976	0.161914	0.57068	0.225618	0.557408	0.420976	0.291445	0.367005	0.318519	0.929014	0.610495	0.993779	0.993779	0.874158	1.10239	0.440957	1.10239	0.172708	0.194297
	330	39	0.576549	0.363012	0.533842	0.937853	0.508004	0.195386	0.688656	0.272259	0.67264	0.508004	0.351695	0.442875	0.384366	1.12107	0.736701	1.19922	1.19922	1.05487	1.33029	0.532115	1.33029	0.208412	0.234463
	270	39	0.449649	0.283112	0.416342	0.731429	0.396191	0.152381	0.537081	0.212334	0.52459	0.396191	0.274286	0.345397	0.299766	0.874317	0.574551	0.93527	0.93527	0.822691	1.03749	0.414995	1.03749	0.16254	0.182857
16:00:00	317	39	0.549054	0.345701	0.508383	0.893128	0.483778	0.186068	0.655814	0.259275	0.640563	0.483778	0.334923	0.421755	0.366036	1.0676	0.701569	1.14203	1.14203	1.00457	1.26685	0.506739	1.26685	0.198473	0.223282
	462	41	0.838386	0.527873	0.776283	1.36377	0.738711	0.28412	1.00141	0.395904	0.978117	0.738711	0.511415	0.644005	0.558924	1.63019	1.07127	1.74384	1.74384	1.53394	1.93443	0.773773	1.93443	0.303061	0.340944
	290	40	0.483277	0.304286	0.447479	0.786131	0.425821	0.163777	0.577248	0.228214	0.563824	0.425821	0.294799	0.371229	0.322185	0.939706	0.617521	1.00522	1.00522	0.884219	1.11508	0.446032	1.11508	0.174696	0.196533
	111	37	0.130707	0.082297	0.121025	0.212617	0.115167	0.0442951	0.156122	0.0617227	0.152491	0.115167	0.0797313	0.100402	0.087138	0.254152	0.167014	0.271871	0.271871	0.239145	0.301584	0.120634	0.301584	0.0472482	0.0531542
	72	34	0.0742365	0.0467415	0.0687375	0.120758	0.0654106	0.0251579	0.0886714	0.0350561	0.0866092	0.0654106	0.0452843	0.0570246	0.049491	0.144349	0.0948577	0.154412	0.154412	0.135825	0.171288	0.0685152	0.171288	0.0268351	0.0301895
	72	31	0.100251	0.063121	0.092825	0.163075	0.0883323	0.0339739	0.119744	0.0473407	0.116959	0.0883323	0.0611531	0.0770076	0.066834	0.194932	0.128098	0.208522	0.208522	0.183422	0.231312	0.0925248	0.231312	0.0362389	0.0407687
	83	28	0.14953	0.0941488	0.138454	0.243236	0.131753	0.0506742	0.178606	0.0706116	0.174452	0.131753	0.0912136	0.114862	0.099687	0.290754	0.191067	0.311023	0.311023	0.273585	0.345016	0.138006	0.345016	0.0540525	0.0608091
	105	30	0.178717	0.112526	0.165479	0.290714	0.15747	0.0605654	0.213468	0.0843944	0.208504	0.15747	0.109018	0.137282	0.119145	0.347506	0.228361	0.371732	0.371732	0.326987	0.41236	0.164944	0.41236	0.0646031	0.0726784
	142	31	0.248301	0.156338	0.229908	0.403903	0.218781	0.0841464	0.296582	0.117253	0.289684	0.218781	0.151464	0.190732	0.165534	0.482807	0.317273	0.516466	0.516466	0.454299	0.572912	0.229165	0.572912	0.0897562	0.100976
	144	32	0.243859	0.153541	0.225796	0.396678	0.214867	0.0826413	0.291277	0.115156	0.284503	0.214867	0.148754	0.18732	0.162573	0.474171	0.311598	0.507228	0.507228	0.446173	0.562664	0.225066	0.562664	0.0881507	0.0991695
	87	32	0.123304	0.0776362	0.114171	0.200575	0.108645	0.0417865	0.14728	0.0582271	0.143855	0.108645	0.0752157	0.0947161	0.082203	0.239759	0.157556	0.256473	0.256473	0.225602	0.284504	0.113802	0.284504	0.0445723	0.0501438
	70	32	0.0873495	0.0549978	0.0808792	0.142089	0.0769646	0.0296018	0.104334	0.0412484	0.101908	0.0769646	0.0532832	0.0670974	0.058233	0.169846	0.111613	0.181687	0.181687	0.159817	0.201544	0.0806176	0.201544	0.0315752	0.0355221
17:00:00	130	32	0.214249	0.134898	0.198379	0.348513	0.188778	0.0726068	0.255909	0.101173	0.249958	0.188778	0.130692	0.164575	0.142833	0.416596	0.273763	0.445639	0.445639	0.391997	0.494344	0.197738	0.494344	0.0774472	0.0871281
	238	31	0.451341	0.284178	0.417908	0.734181	0.397682	0.152954	0.539102	0.213133	0.526564	0.397682	0.275318	0.346697	0.300894	0.877607	0.576713	0.938789	0.938789	0.825787	1.04139	0.416557	1.04139	0.163151	0.183545
	282	31	0.544401	0.342771	0.504075	0.885559	0.479678	0.184491	0.650257	0.257078	0.635134	0.479678	0.332085	0.418181	0.362934	1.05856	0.695623	1.13235	1.13235	0.996052	1.25611	0.502445	1.25611	0.196791	0.22139
	412	37	0.767322	0.483129	0.710483	1.24818	0.676096	0.260037	0.916523	0.362346	0.895209	0.676096	0.468066	0.589417	0.511548	1.49201	0.980467	1.59603	1.59603	1.40392	1.77046	0.708186	1.77046	0.277373	0.312044
	76	39	0.039339	0.024769	0.036425	0.0639914	0.034662	0.0133315	0.0469882	0.0185767	0.0458955	0.034662	0.0239968	0.0302182	0.026226	0.0764925	0.0502665	0.0818251	0.0818251	0.0719758	0.090768	0.0363072	0.090768	0.0142203	0.0159979
	195	37	0.308367	0.194157	0.285525	0.50161	0.271706	0.104502	0.368327	0.145618	0.359761	0.271706	0.188104	0.236872	0.205578	0.599602	0.394024	0.641403	0.641403	0.564197	0.711504	0.284602	0.711504	0.111469	0.125403
	231	37	0.384507	0.242097	0.356025	0.625465	0.338793	0.130305	0.459272	0.181573	0.448591	0.338793	0.234549	0.295358	0.256338	0.747653	0.491314	0.799775	0.799775	0.703505	0.887184	0.354874	0.887184	0.138992	0.156366
	206	35	0.348975	0.219725	0.323125	0.567666	0.307486	0.118264	0.416831	0.164794	0.407137	0.307486	0.212875	0.268064	0.23265	0.678562	0.445912	0.725868	0.725868	0.638495	0.8052	0.32208	0.8052	0.126148	0.141916
	249	36	0.431248	0.271527	0.399304	0.701498	0.379978	0.146145	0.515102	0.203645	0.503123	0.379978	0.263062	0.331263	0.287499	0.838539	0.55104	0.896997	0.896997	0.789025	0.995032	0.398013	0.995032	0.155888	0.175374
	162	35	0.255915	0.161132	0.236958	0.416288	0.22549	0.0867267	0.305676	0.120849	0.298567	0.22549	0.156108	0.196581	0.17061	0.497612	0.327002	0.532303	0.532303	0.46823	0.59048	0.236192	0.59048	0.0925085	0.104072
	129	34	0.194791	0.122646	0.180363	0.316861	0.171633	0.0660127	0.232668	0.0919849	0.227257	0.171633	0.118823	0.149629	0.129861	0.378761	0.2489	0.405166	0.405166	0.356396	0.449448	0.179779	0.449448	0.0704135	0.0792152
	92	33	0.125208	0.0788347	0.115933	0.203672	0.110322	0.0424316	0.149554	0.059126	0.146076	0.110322	0.0763769	0.0961783	0.083472	0.24346	0.159988	0.260433	0.260433	0.229084	0.288896	0.115558	0.288896	0.0452604	0.0509179
18:00:00	101	33	0.144243	0.0908197	0.133558	0.234635	0.127094	0.0488823	0.17229	0.0681148	0.168284	0.127094	0.0879882	0.1108	0.096162	0.280473	0.184311	0.300025	0.300025	0.263911	0.332816	0.133126	0.332816	0.0521412	0.0586588
	126	33	0.197118	0.124111	0.182517	0.320645	0.173683	0.0668011	0.235446	0.0930835	0.229971	0.173683	0.120242	0.151416	0.131412	0.383285	0.251873	0.410005	0.410005	0.360653	0.454816	0.181926	0.454816	0.0712545	0.0801613
	161	33	0.271143	0.17072	0.251058	0.441059	0.238907	0.0918873	0.323865	0.12804	0.316333	0.238907	0.165397	0.208278	0.180762	0.527222	0.346461	0.563977	0.563977	0.496091	0.625616	0.250246	0.625616	0.0980132	0.110265
	121	34	0.177871	0.111993	0.164696	0.289338	0.156725	0.0602787	0.212458	0.0839949	0.207517	0.156725	0.108502	0.136632	0.118581	0.345861	0.22728	0.369973	0.369973	0.325439	0.410408	0.164163	0.410408	0.0642973	0.0723344
	71	32	0.0894645	0.0563295	0.0828375	0.145529	0.0788282	0.0303185	0.10686	0.0422471	0.104375	0.0788282	0.0545733	0.068722	0.059643	0.173959	0.114316	0.186086	0.186086	0.163687	0.206424	0.0825696	0.206424	0.0323398	0.0363822
	50	32	0.0450495	0.0283645	0.0417125	0.0732805	0.0396936	0.0152668	0.0538091	0.0212734	0.0525577	0.0396936	0.0274802	0.0346047	0.030033	0.0875962	0.0575632	0.093703	0.093703	0.0824239	0.103944	0.0415776	0.103944	0.0162846	0.0183201
	42	32	0.0281295	0.0177112	0.0260458	0.0457573	0.0247852	0.00953277	0.0335991	0.0132834	0.0328177	0.0247852	0.017159	0.0216076	0.018753	0.0546962	0.0359432	0.0585094	0.0585094	0.0514666	0.064904	0.0259616	0.064904	0.0101683	0.0114393
	84	31	0.125631	0.079101	0.116325	0.20436	0.110695	0.042575	0.150059	0.0593257	0.146569	0.110695	0.0766349	0.0965032	0.083754	0.244282	0.160528	0.261312	0.261312	0.229858	0.289872	0.115949	0.289872	0.0454133	0.0510899
	249	31	0.474606	0.298826	0.43945	0.772026	0.418181	0.160839	0.56689	0.224119	0.553707	0.418181	0.28951	0.364568	0.316404	0.922845	0.606441	0.98718	0.98718	0.868353	1.09507	0.438029	1.09507	0.171561	0.193006
	132	33	0.209808	0.132101	0.194267	0.341288	0.184864	0.0711016	0.250604	0.099076	0.244776	0.184864	0.127983	0.161164	0.139872	0.40796	0.268088	0.436401	0.436401	0.383871	0.484096	0.193638	0.484096	0.0758417	0.0853219
	78	34	0.0869265	0.0547315	0.0804875	0.1414	0.0765919	0.0294584	0.103829	0.0410486	0.101414	0.0765919	0.0530252	0.0667724	0.057951	0.169024	0.111073	0.180807	0.180807	0.159043	0.200568	0.0802272	0.200568	0.0314223	0.0353501
	78	33	0.095598	0.0601913	0.0885167	0.155506	0.0842325	0.0323971	0.114186	0.0451435	0.111531	0.0842325	0.0583148	0.0734334	0.063732	0.185885	0.122153	0.198844	0.198844	0.174909	0.220576	0.0882304	0.220576	0.0345569	0.0388765
		Units Estimated	68.2652	42.9818	63.2085	111.045	60.1492	23.1343	81.539	32.2364	79.6428	60.1492	41.6418	52.4378	45.5101	132.738	87.2278	141.992	141.992	124.9	157.51	63.0041	157.51	24.6766	27.7612

## Sheet: 17-7
Time stamp	I	T	E1	E2	E3	M1	M2	M3	I1	I2	I3	I4	I5	I6	G1	G2	G3	C1	C2	C3	R1	R2	R3	L1	F1
			27	17	25	43.92	23.79	9.15	32.25	12.75	31.5	23.79	16.47	20.74	18	52.5	34.5	56.16	56.16	49.4	61	24.4	61	9.76	10.98
7AM	5	27	0	0	0	0	0	0	0	0	0	0	0	0	0	0	0	0	0	0	0	0	0	0	0
	12	27	0.008037	0.00506033	0.00744167	0.0130735	0.00708149	0.00272365	0.00959975	0.00379525	0.0093765	0.00708149	0.00490257	0.00617361	0.005358	0.0156275	0.0102695	0.016717	0.016717	0.0147047	0.018544	0.0074176	0.018544	0.00290523	0.00326838
	18	28	0.0120555	0.0075905	0.0111625	0.0196103	0.0106222	0.00408547	0.0143996	0.00569287	0.0140647	0.0106222	0.00735385	0.00926041	0.008037	0.0234412	0.0154042	0.0250754	0.0250754	0.0220571	0.027816	0.0111264	0.027816	0.00435784	0.00490257
	25	28	0.0268605	0.0169122	0.0248708	0.0436931	0.0236671	0.00910272	0.0320834	0.0126841	0.0313372	0.0236671	0.0163849	0.0206328	0.017907	0.0522287	0.0343217	0.0558698	0.0558698	0.0491448	0.061976	0.0247904	0.061976	0.00970957	0.0109233
	33	28	0.0437805	0.0275655	0.0405375	0.0712163	0.0385755	0.0148367	0.0522934	0.0206741	0.0510772	0.0385755	0.0267061	0.0336299	0.029187	0.0851287	0.0559417	0.0910634	0.0910634	0.0801021	0.101016	0.0404064	0.101016	0.0158258	0.0178041
	37	28	0.0522405	0.0328922	0.0483708	0.0849779	0.0460297	0.0177037	0.0623984	0.0246691	0.0609472	0.0460297	0.0318667	0.0401284	0.034827	0.101579	0.0667517	0.10866	0.10866	0.0955808	0.120536	0.0482144	0.120536	0.018884	0.0212445
	45	29	0.060489	0.0380857	0.0560083	0.0983954	0.0532975	0.020499	0.0722507	0.0285642	0.0705705	0.0532975	0.0368983	0.0464645	0.040326	0.117617	0.0772915	0.125817	0.125817	0.110672	0.139568	0.0558272	0.139568	0.0218657	0.0245989
	50	29	0.071064	0.044744	0.0658	0.115597	0.0626153	0.0240828	0.084882	0.033558	0.082908	0.0626153	0.043349	0.0545877	0.047376	0.13818	0.090804	0.147813	0.147813	0.130021	0.163968	0.0655872	0.163968	0.0256883	0.0288994
	53	29	0.077409	0.048739	0.071675	0.125919	0.0682059	0.026233	0.0924607	0.0365542	0.0903105	0.0682059	0.0472195	0.0594616	0.051606	0.150517	0.0989115	0.161011	0.161011	0.14163	0.178608	0.0714432	0.178608	0.0279819	0.0314797
	53	29	0.077409	0.048739	0.071675	0.125919	0.0682059	0.026233	0.0924607	0.0365542	0.0903105	0.0682059	0.0472195	0.0594616	0.051606	0.150517	0.0989115	0.161011	0.161011	0.14163	0.178608	0.0714432	0.178608	0.0279819	0.0314797
	56	29	0.083754	0.052734	0.07755	0.13624	0.0737966	0.0283833	0.100039	0.0395505	0.097713	0.0737966	0.0510899	0.0643355	0.055836	0.162855	0.107019	0.174208	0.174208	0.153239	0.193248	0.0772992	0.193248	0.0302755	0.03406
	61	29	0.094329	0.0593923	0.0873417	0.153442	0.0831143	0.031967	0.112671	0.0445442	0.11005	0.0831143	0.0575407	0.0724586	0.062886	0.183417	0.120531	0.196204	0.196204	0.172587	0.217648	0.0870592	0.217648	0.0340982	0.0383605
08:00:00	62	29	0.096444	0.060724	0.0893	0.156882	0.0849779	0.0326838	0.115197	0.045543	0.112518	0.0849779	0.0588308	0.0740833	0.064296	0.18753	0.123234	0.200604	0.200604	0.176457	0.222528	0.0890112	0.222528	0.0348627	0.0392206
	59	29	0.090099	0.056729	0.083425	0.146561	0.0793872	0.0305335	0.107618	0.0425467	0.105115	0.0793872	0.0549604	0.0692094	0.060066	0.175192	0.115126	0.187406	0.187406	0.164848	0.207888	0.0831552	0.207888	0.0325691	0.0366403
	63	29	0.098559	0.0620557	0.0912583	0.160323	0.0868414	0.0334006	0.117723	0.0465417	0.114985	0.0868414	0.060121	0.0757079	0.065706	0.191642	0.125937	0.205003	0.205003	0.180326	0.227408	0.0909632	0.227408	0.0356273	0.0400807
	65	29	0.102789	0.064719	0.095175	0.167203	0.0905685	0.034834	0.122776	0.0485392	0.11992	0.0905685	0.0627013	0.0789572	0.068526	0.199868	0.131341	0.213801	0.213801	0.188066	0.237168	0.0948672	0.237168	0.0371563	0.0418009
	53	29	0.077409	0.048739	0.071675	0.125919	0.0682059	0.026233	0.0924607	0.0365542	0.0903105	0.0682059	0.0472195	0.0594616	0.051606	0.150517	0.0989115	0.161011	0.161011	0.14163	0.178608	0.0714432	0.178608	0.0279819	0.0314797
	52	29	0.075294	0.0474073	0.0697167	0.122478	0.0663424	0.0255163	0.0899345	0.0355555	0.087843	0.0663424	0.0459293	0.0578369	0.050196	0.146405	0.096209	0.156612	0.156612	0.13776	0.173728	0.0694912	0.173728	0.0272174	0.0306196
	55	29	0.081639	0.0514023	0.0755917	0.132799	0.071933	0.0276665	0.0975132	0.0385517	0.0952455	0.071933	0.0497998	0.0627108	0.054426	0.158742	0.104316	0.169809	0.169809	0.149369	0.188368	0.0753472	0.188368	0.029511	0.0331999
	61	29	0.094329	0.0593923	0.0873417	0.153442	0.0831143	0.031967	0.112671	0.0445442	0.11005	0.0831143	0.0575407	0.0724586	0.062886	0.183417	0.120531	0.196204	0.196204	0.172587	0.217648	0.0870592	0.217648	0.0340982	0.0383605
	63	29	0.098559	0.0620557	0.0912583	0.160323	0.0868414	0.0334006	0.117723	0.0465417	0.114985	0.0868414	0.060121	0.0757079	0.065706	0.191642	0.125937	0.205003	0.205003	0.180326	0.227408	0.0909632	0.227408	0.0356273	0.0400807
	65	30	0.0941175	0.0592592	0.0871458	0.153098	0.082928	0.0318954	0.112418	0.0444444	0.109804	0.082928	0.0574117	0.0722962	0.062745	0.183006	0.120261	0.195764	0.195764	0.1722	0.21716	0.086864	0.21716	0.0340217	0.0382744
	70	30	0.104692	0.0659175	0.0969375	0.1703	0.0922457	0.0354791	0.125049	0.0494381	0.122141	0.0922457	0.0638624	0.0804193	0.069795	0.203569	0.133774	0.21776	0.21776	0.191548	0.24156	0.096624	0.24156	0.0378444	0.042575
	82	30	0.130072	0.0818975	0.120437	0.211585	0.114608	0.0440801	0.155364	0.0614231	0.151751	0.114608	0.0793442	0.0999149	0.086715	0.252919	0.166204	0.270551	0.270551	0.237984	0.30012	0.120048	0.30012	0.0470188	0.0528961
09:00:00	98	31	0.155241	0.0977443	0.143742	0.252525	0.136785	0.0526094	0.185427	0.0733082	0.181114	0.136785	0.094697	0.119248	0.103494	0.301857	0.198363	0.322901	0.322901	0.284034	0.358192	0.143277	0.358192	0.0561167	0.0631313
	122	31	0.206001	0.129704	0.190742	0.335095	0.18151	0.0698114	0.246057	0.0972782	0.240334	0.18151	0.125661	0.158239	0.137334	0.400557	0.263223	0.428482	0.428482	0.376906	0.475312	0.190125	0.475312	0.0744655	0.0837737
	161	32	0.279814	0.176179	0.259087	0.455165	0.246548	0.094826	0.334223	0.132135	0.32645	0.246548	0.170687	0.214939	0.186543	0.544084	0.357541	0.582014	0.582014	0.511957	0.645624	0.25825	0.645624	0.101148	0.113791
	208	33	0.370548	0.233308	0.3431	0.602758	0.326494	0.125575	0.442599	0.174981	0.432306	0.326494	0.226034	0.284636	0.247032	0.72051	0.473478	0.77074	0.77074	0.677966	0.854976	0.34199	0.854976	0.133946	0.15069
	244	34	0.438016	0.275788	0.405571	0.712507	0.385941	0.148439	0.523186	0.206841	0.511019	0.385941	0.26719	0.336462	0.292011	0.851699	0.559688	0.911074	0.911074	0.801408	1.01065	0.404259	1.01065	0.158335	0.178127
	249	35	0.43992	0.276987	0.407333	0.715603	0.387618	0.149084	0.52546	0.20774	0.51324	0.387618	0.268351	0.337924	0.29328	0.8554	0.56212	0.915034	0.915034	0.804891	1.01504	0.406016	1.01504	0.159023	0.178901
	247	35	0.43569	0.274323	0.403417	0.708722	0.383891	0.14765	0.520407	0.205742	0.508305	0.383891	0.265771	0.334674	0.29046	0.847175	0.556715	0.906235	0.906235	0.797151	1.00528	0.402112	1.00528	0.157494	0.177181
	243	35	0.42723	0.268997	0.395583	0.694961	0.376437	0.144783	0.510302	0.201747	0.498435	0.376437	0.26061	0.328176	0.28482	0.830725	0.545905	0.888638	0.888638	0.781673	0.98576	0.394304	0.98576	0.154436	0.17374
	237	35	0.41454	0.261007	0.383833	0.674318	0.365256	0.140483	0.495145	0.195755	0.48363	0.365256	0.252869	0.318428	0.27636	0.80605	0.52969	0.862243	0.862243	0.758455	0.95648	0.382592	0.95648	0.149849	0.16858
	236	35	0.412425	0.259675	0.381875	0.670878	0.363392	0.139766	0.492619	0.194756	0.481162	0.363392	0.251579	0.316803	0.27495	0.801937	0.526987	0.857844	0.857844	0.754585	0.9516	0.38064	0.9516	0.149084	0.167719
	236	34	0.421096	0.265135	0.389904	0.684984	0.371033	0.142705	0.502976	0.198851	0.491279	0.371033	0.256869	0.323464	0.280731	0.818799	0.538068	0.875881	0.875881	0.770451	0.971608	0.388643	0.971608	0.152219	0.171246
	230	34	0.408406	0.257145	0.378154	0.664341	0.359852	0.138404	0.487819	0.192859	0.476474	0.359852	0.249128	0.313717	0.272271	0.794124	0.521853	0.849486	0.849486	0.747233	0.942328	0.376931	0.942328	0.147631	0.166085
10:00:00	259	34	0.469741	0.295763	0.434946	0.764113	0.413894	0.15919	0.56108	0.221822	0.548032	0.413894	0.286542	0.360831	0.313161	0.913386	0.600225	0.977062	0.977062	0.859453	1.08385	0.433539	1.08385	0.169803	0.191028
	263	35	0.46953	0.29563	0.43475	0.763769	0.413708	0.159118	0.560827	0.221722	0.547785	0.413708	0.286413	0.360669	0.31302	0.912975	0.599955	0.976622	0.976622	0.859066	1.08336	0.433344	1.08336	0.169726	0.190942
	315	35	0.57951	0.364877	0.536583	0.94267	0.510613	0.196389	0.692192	0.273657	0.676095	0.510613	0.353501	0.44515	0.38634	1.12682	0.740485	1.20538	1.20538	1.06029	1.33712	0.534848	1.33712	0.209482	0.235667
	268	36	0.471433	0.296828	0.436513	0.766865	0.415385	0.159764	0.563101	0.222621	0.550006	0.415385	0.287574	0.362131	0.314289	0.916676	0.602387	0.980582	0.980582	0.862549	1.08775	0.435101	1.08775	0.170414	0.191716
	293	36	0.524308	0.33012	0.485471	0.852875	0.461974	0.177682	0.626257	0.24759	0.611693	0.461974	0.319828	0.402747	0.349539	1.01949	0.66995	1.09056	1.09056	0.95929	1.20975	0.483901	1.20975	0.189528	0.213219
	317	36	0.575068	0.36208	0.532471	0.935445	0.506699	0.194884	0.686887	0.27156	0.670913	0.506699	0.350792	0.441738	0.383379	1.11819	0.73481	1.19614	1.19614	1.05216	1.32687	0.530749	1.32687	0.207877	0.233861
	353	37	0.642537	0.40456	0.594942	1.04519	0.566146	0.217749	0.767475	0.30342	0.749626	0.566146	0.391948	0.493564	0.428358	1.24938	0.821019	1.33648	1.33648	1.1756	1.48254	0.593018	1.48254	0.232265	0.261298
	443	39	0.815544	0.513491	0.755133	1.32662	0.718585	0.276379	0.974122	0.385118	0.951468	0.718585	0.497482	0.626459	0.543696	1.58578	1.04208	1.69633	1.69633	1.49214	1.88173	0.752691	1.88173	0.294804	0.331655
	451	40	0.823792	0.518684	0.762771	1.34004	0.725853	0.279174	0.983974	0.389013	0.961091	0.725853	0.502513	0.632795	0.549195	1.60182	1.05262	1.71349	1.71349	1.50724	1.90076	0.760304	1.90076	0.297786	0.335009
	472	41	0.859536	0.541189	0.795867	1.39818	0.757347	0.291287	1.02667	0.405892	1.00279	0.757347	0.524317	0.660251	0.573024	1.67132	1.0983	1.78783	1.78783	1.57263	1.98323	0.793293	1.98323	0.310706	0.349545
	450	43	0.795663	0.500973	0.736725	1.29428	0.701068	0.269641	0.950375	0.37573	0.928273	0.701068	0.485354	0.611187	0.530442	1.54712	1.01668	1.65498	1.65498	1.45577	1.83586	0.734342	1.83586	0.287617	0.32357
	381	42	0.6584	0.414548	0.609629	1.071	0.580123	0.223124	0.786422	0.310911	0.768133	0.580123	0.401624	0.505748	0.438933	1.28022	0.841288	1.36947	1.36947	1.20463	1.51914	0.607658	1.51914	0.237999	0.267749
11:00:00	357	42	0.607639	0.382588	0.562629	0.988427	0.535398	0.205922	0.725792	0.286941	0.708913	0.535398	0.37066	0.466757	0.405093	1.18152	0.776428	1.26389	1.26389	1.11176	1.40202	0.56081	1.40202	0.21965	0.247107
	352	42	0.597064	0.375929	0.552837	0.971225	0.52608	0.202339	0.71316	0.281947	0.696575	0.52608	0.364209	0.458634	0.398043	1.16096	0.762916	1.24189	1.24189	1.09241	1.37762	0.55105	1.37762	0.215828	0.242806
	366	42	0.626674	0.394573	0.580254	1.01939	0.55217	0.212373	0.748528	0.29593	0.73112	0.55217	0.382271	0.481379	0.417783	1.21853	0.800751	1.30348	1.30348	1.14658	1.44594	0.578378	1.44594	0.226531	0.254848
	387	42	0.671089	0.422538	0.621379	1.09164	0.591304	0.227425	0.801579	0.316903	0.782938	0.591304	0.409365	0.515496	0.447393	1.3049	0.857503	1.39587	1.39587	1.22785	1.54842	0.61937	1.54842	0.242586	0.27291
	390	42	0.677435	0.426533	0.627254	1.10196	0.596895	0.229575	0.809158	0.3199	0.79034	0.596895	0.413235	0.52037	0.451623	1.31723	0.865611	1.40906	1.40906	1.23945	1.56306	0.625226	1.56306	0.24488	0.27549
	401	42	0.7007	0.441181	0.648796	1.1398	0.617394	0.237459	0.836947	0.330886	0.817483	0.617394	0.427427	0.538241	0.467133	1.36247	0.895338	1.45745	1.45745	1.28202	1.61674	0.646698	1.61674	0.25329	0.284951
	403	43	0.696258	0.438385	0.644683	1.13258	0.613481	0.235954	0.831642	0.328788	0.812301	0.613481	0.424717	0.534829	0.464172	1.35383	0.889663	1.44822	1.44822	1.27389	1.6065	0.642598	1.6065	0.251684	0.283145
	405	43	0.700488	0.441048	0.6486	1.13946	0.617208	0.237388	0.836694	0.330786	0.817236	0.617208	0.427298	0.538079	0.466992	1.36206	0.895068	1.45702	1.45702	1.28163	1.61626	0.646502	1.61626	0.253213	0.284865
	398	43	0.685683	0.431726	0.634892	1.11538	0.604163	0.23237	0.81901	0.323795	0.799963	0.604163	0.418267	0.526706	0.457122	1.33327	0.87615	1.42622	1.42622	1.25455	1.5821	0.632838	1.5821	0.247862	0.278844
	394	43	0.677223	0.4264	0.627058	1.10162	0.596709	0.229503	0.808905	0.3198	0.790094	0.596709	0.413106	0.520208	0.451482	1.31682	0.86534	1.40862	1.40862	1.23907	1.56258	0.62503	1.56258	0.244804	0.275404
	411	43	0.713178	0.449038	0.66035	1.1601	0.628389	0.241688	0.851851	0.336778	0.832041	0.628389	0.435039	0.547826	0.475452	1.38673	0.911283	1.48341	1.48341	1.30485	1.64554	0.658214	1.64554	0.257801	0.290026
	423	43	0.738558	0.465018	0.68385	1.20139	0.650752	0.250289	0.882166	0.348763	0.861651	0.650752	0.45052	0.567322	0.492372	1.43608	0.943713	1.5362	1.5362	1.35129	1.7041	0.681638	1.7041	0.266975	0.300347
12 noon	426	44	0.736231	0.463553	0.681696	1.1976	0.648702	0.249501	0.879388	0.347665	0.858937	0.648702	0.449101	0.565535	0.490821	1.43156	0.94074	1.53136	1.53136	1.34703	1.69873	0.679491	1.69873	0.266134	0.299401
	432	44	0.748921	0.471543	0.693446	1.21825	0.659883	0.253801	0.894545	0.353657	0.873742	0.659883	0.456842	0.575283	0.499281	1.45624	0.956955	1.55776	1.55776	1.37025	1.72801	0.691203	1.72801	0.270721	0.304561
	444	44	0.774301	0.487523	0.716946	1.25953	0.682246	0.262402	0.92486	0.365642	0.903352	0.682246	0.472324	0.594778	0.516201	1.50559	0.989385	1.61055	1.61055	1.41668	1.78657	0.714627	1.78657	0.279896	0.314883
	448	44	0.782761	0.49285	0.724779	1.27329	0.6897	0.265269	0.934965	0.369637	0.913222	0.6897	0.477485	0.601277	0.521841	1.52204	1.0002	1.62814	1.62814	1.43216	1.80609	0.722435	1.80609	0.282954	0.318323
	485	44	0.861016	0.542121	0.797237	1.40059	0.758651	0.291789	1.02844	0.406591	1.00452	0.758651	0.52522	0.661388	0.574011	1.6742	1.10019	1.79091	1.79091	1.57534	1.98665	0.794659	1.98665	0.311242	0.350147
	599	45	1.09345	0.688472	1.01246	1.77869	0.963455	0.37056	1.30607	0.516354	1.2757	0.963455	0.667008	0.839935	0.72897	2.12616	1.39719	2.27439	2.27439	2.00062	2.52296	1.00918	2.52296	0.395264	0.444672
	529	46	0.936733	0.589795	0.867346	1.52375	0.825366	0.317449	1.11888	0.442346	1.09286	0.825366	0.571407	0.71955	0.624489	1.82143	1.19694	1.94841	1.94841	1.71388	2.16135	0.864541	2.16135	0.338612	0.380938
	543	46	0.966344	0.608438	0.894763	1.57192	0.851456	0.327483	1.15424	0.456329	1.1274	0.851456	0.58947	0.742295	0.644229	1.879	1.23477	2.00999	2.00999	1.76805	2.22967	0.891869	2.22967	0.349315	0.39298
	597	46	1.08055	0.680348	1.00051	1.7577	0.952088	0.366188	1.29066	0.510261	1.26065	0.952088	0.659138	0.830025	0.720369	2.10108	1.38071	2.24755	2.24755	1.97701	2.49319	0.997277	2.49319	0.3906	0.439425
	546	46	0.972688	0.612433	0.900637	1.58224	0.857047	0.329633	1.16182	0.459325	1.1348	0.857047	0.59334	0.747169	0.648459	1.89134	1.24288	2.02319	2.02319	1.77966	2.24431	0.897725	2.24431	0.351609	0.39556
	562	47	0.997857	0.62828	0.923942	1.62318	0.879223	0.338163	1.19188	0.47121	1.16417	0.879223	0.608693	0.766502	0.665238	1.94028	1.27504	2.07554	2.07554	1.82571	2.30238	0.920954	2.30238	0.360707	0.405795
	600	47	1.07823	0.678884	0.998358	1.75392	0.950038	0.365399	1.28788	0.509163	1.25793	0.950038	0.657718	0.828238	0.718818	2.09655	1.37773	2.24271	2.24271	1.97276	2.48782	0.99513	2.48782	0.389759	0.438479
13:00:00	591	47	1.05919	0.666899	0.980733	1.72295	0.933266	0.358948	1.26515	0.500174	1.23572	0.933266	0.646107	0.813616	0.706128	2.05954	1.35341	2.20312	2.20312	1.93793	2.4439	0.977562	2.4439	0.382878	0.430738
	540	46	0.959998	0.604443	0.888887	1.5616	0.845865	0.325333	1.14666	0.453333	1.12	0.845865	0.585599	0.737421	0.639999	1.86666	1.22666	1.9968	1.9968	1.75644	2.21503	0.886013	2.21503	0.347022	0.390399
	473	46	0.818293	0.515222	0.757679	1.33109	0.721007	0.277311	0.977406	0.386416	0.954676	0.721007	0.499159	0.628571	0.545529	1.59113	1.0456	1.70205	1.70205	1.49717	1.88807	0.755229	1.88807	0.295798	0.332773
	420	46	0.706198	0.444643	0.653887	1.14875	0.622239	0.239323	0.843515	0.333483	0.823898	0.622239	0.430781	0.542465	0.470799	1.37316	0.902365	1.46889	1.46889	1.29208	1.62943	0.651773	1.62943	0.255278	0.287187
	430	44	0.744691	0.46888	0.689529	1.21136	0.656156	0.252368	0.889493	0.35166	0.868807	0.656156	0.454262	0.572033	0.496461	1.44801	0.95155	1.54896	1.54896	1.36251	1.71825	0.687299	1.71825	0.269192	0.302841
	463	44	0.814486	0.512825	0.754154	1.3249	0.717653	0.27602	0.972859	0.384619	0.950234	0.717653	0.496837	0.625646	0.542991	1.58372	1.04073	1.69413	1.69413	1.49021	1.87929	0.751715	1.87929	0.294422	0.331225
	493	44	0.877936	0.552775	0.812904	1.42811	0.77356	0.297523	1.04865	0.414581	1.02426	0.77356	0.535541	0.674385	0.585291	1.7071	1.12181	1.82611	1.82611	1.6063	2.02569	0.810275	2.02569	0.317358	0.357028
	520	44	0.935041	0.58873	0.865779	1.521	0.823875	0.316875	1.11686	0.441547	1.09088	0.823875	0.570375	0.71825	0.623361	1.81814	1.19478	1.94489	1.94489	1.71078	2.15745	0.862979	2.15745	0.338	0.38025
	574	46	1.03191	0.64972	0.955471	1.67857	0.909226	0.349702	1.23256	0.48729	1.20389	0.909226	0.629464	0.792659	0.687939	2.00649	1.31855	2.14637	2.14637	1.88801	2.38095	0.952381	2.38095	0.373016	0.419643
	852	49	1.59386	1.00354	1.4758	2.59269	1.40437	0.540143	1.90378	0.752658	1.85951	1.40437	0.972257	1.22432	1.06258	3.09918	2.0366	3.31524	3.31524	2.91618	3.67757	1.47103	3.67757	0.576152	0.648171
	1127	56	2.11479	1.33153	1.95814	3.44006	1.86336	0.716678	2.526	0.99865	2.46725	1.86336	1.29002	1.62447	1.40986	4.11209	2.70223	4.39876	4.39876	3.86928	4.87951	1.9518	4.87951	0.764457	0.860014
	858	59	1.51984	0.956936	1.40726	2.47227	1.33915	0.515057	1.81536	0.717702	1.77315	1.33915	0.927102	1.16746	1.01323	2.95524	1.94202	3.16127	3.16127	2.78074	3.50677	1.40271	3.50677	0.549394	0.618068
14:00:00	678	55	1.17382	0.739075	1.08688	1.90942	1.03427	0.397796	1.40207	0.554306	1.36946	1.03427	0.716033	0.901671	0.78255	2.28244	1.49989	2.44156	2.44156	2.14766	2.7084	1.08336	2.7084	0.424316	0.477355
	693	55	1.20555	0.75905	1.11625	1.96103	1.06222	0.408547	1.43996	0.569287	1.40647	1.06222	0.735385	0.926041	0.8037	2.34412	1.54042	2.50754	2.50754	2.20571	2.7816	1.11264	2.7816	0.435784	0.490257
	502	50	0.844942	0.532001	0.782354	1.37444	0.744488	0.286342	1.00924	0.399001	0.985766	0.744488	0.515415	0.649041	0.563295	1.64294	1.07965	1.75748	1.75748	1.54593	1.94956	0.779824	1.94956	0.305431	0.34361
	636	47	1.15437	0.726824	1.06886	1.87777	1.01713	0.391202	1.37883	0.545118	1.34676	1.01713	0.704164	0.886725	0.769578	2.2446	1.47502	2.40108	2.40108	2.11206	2.6635	1.0654	2.6635	0.417282	0.469443
	667	50	1.19392	0.751726	1.10548	1.94211	1.05197	0.404605	1.42607	0.563794	1.3929	1.05197	0.72829	0.917106	0.795945	2.32151	1.52556	2.48335	2.48335	2.18443	2.75476	1.1019	2.75476	0.431579	0.485526
	544	52	0.91643	0.577011	0.848546	1.49073	0.807476	0.310568	1.09462	0.432758	1.06917	0.807476	0.559022	0.703954	0.610953	1.78195	1.17099	1.90617	1.90617	1.67673	2.1145	0.845802	2.1145	0.331272	0.372681
	560	51	0.958941	0.603778	0.887908	1.55988	0.844934	0.324974	1.1454	0.452833	1.11876	0.844934	0.584954	0.736609	0.639294	1.86461	1.22531	1.9946	1.9946	1.75451	2.21259	0.885037	2.21259	0.346639	0.389969
	747	53	1.3371	0.84188	1.23806	2.17502	1.17814	0.453129	1.5971	0.63141	1.55995	1.17814	0.815633	1.02709	0.891402	2.59992	1.70852	2.78117	2.78117	2.4464	3.08514	1.23405	3.08514	0.483338	0.543755
	658	48	1.19223	0.75066	1.10391	1.93935	1.05048	0.404032	1.42405	0.562995	1.39093	1.05048	0.727258	0.915806	0.794817	2.31822	1.5234	2.47983	2.47983	2.18133	2.75086	1.10034	2.75086	0.430967	0.484838
	642	48	1.15839	0.729354	1.07258	1.88431	1.02067	0.392564	1.38363	0.547015	1.35145	1.02067	0.706615	0.889812	0.772257	2.25242	1.48016	2.40944	2.40944	2.11942	2.67278	1.06911	2.67278	0.418735	0.471077
	614	48	1.09917	0.692067	1.01775	1.78798	0.968487	0.372495	1.31289	0.51905	1.28236	0.968487	0.670491	0.844322	0.732777	2.13727	1.40449	2.28626	2.28626	2.01107	2.53614	1.01445	2.53614	0.397328	0.446994
	591	48	1.05052	0.661439	0.972704	1.70885	0.925625	0.35601	1.25479	0.496079	1.22561	0.925625	0.640818	0.806955	0.700347	2.04268	1.34233	2.18508	2.18508	1.92206	2.4239	0.969558	2.4239	0.379744	0.427212
15:00:00	515	48	0.88978	0.560232	0.823871	1.44738	0.783995	0.301537	1.06279	0.420174	1.03808	0.783995	0.542766	0.683483	0.593187	1.73013	1.13694	1.85074	1.85074	1.62797	2.05302	0.821206	2.05302	0.321639	0.361844
	457	47	0.775782	0.488455	0.718317	1.26194	0.68355	0.262904	0.926628	0.366341	0.905079	0.68355	0.473227	0.595916	0.517188	1.50846	0.991277	1.61363	1.61363	1.41939	1.78998	0.715994	1.78998	0.280431	0.315485
	425	46	0.716773	0.451302	0.663679	1.16595	0.631557	0.242907	0.856146	0.338476	0.836236	0.631557	0.437232	0.550588	0.477849	1.39373	0.915877	1.49089	1.49089	1.31143	1.65383	0.661533	1.65383	0.2591	0.291488
	374	46	0.608908	0.383387	0.563804	0.990491	0.536516	0.206352	0.727307	0.28754	0.710393	0.536516	0.371434	0.467732	0.405939	1.18399	0.77805	1.26653	1.26653	1.11408	1.40495	0.561981	1.40495	0.220109	0.247623
	342	44	0.558571	0.351693	0.517196	0.90861	0.492164	0.189294	0.667183	0.26377	0.651667	0.492164	0.340729	0.429066	0.372381	1.08611	0.71373	1.16183	1.16183	1.02198	1.28881	0.515523	1.28881	0.201913	0.227152
	336	44	0.545881	0.343703	0.505446	0.887967	0.480982	0.184993	0.652025	0.257777	0.636862	0.480982	0.332988	0.419318	0.363921	1.06144	0.697515	1.13543	1.13543	0.998761	1.25953	0.503811	1.25953	0.197326	0.221992
	336	45	0.53721	0.338243	0.497417	0.873862	0.473342	0.182054	0.641667	0.253682	0.626745	0.473342	0.327698	0.412657	0.35814	1.04458	0.686435	1.1174	1.1174	0.982895	1.23952	0.495808	1.23952	0.194191	0.218465
	551	46	0.983263	0.619092	0.910429	1.59944	0.866364	0.333217	1.17445	0.464319	1.14714	0.866364	0.599791	0.755292	0.655509	1.9119	1.25639	2.04519	2.04519	1.79901	2.26871	0.907485	2.26871	0.355432	0.39986
	602	50	1.05644	0.665167	0.978187	1.71848	0.930843	0.358017	1.26186	0.498876	1.23252	0.930843	0.64443	0.811504	0.704295	2.05419	1.3499	2.1974	2.1974	1.9329	2.43756	0.975024	2.43756	0.381884	0.42962
	491	49	0.830349	0.522812	0.768842	1.3507	0.73163	0.281396	0.991806	0.392109	0.96874	0.73163	0.506513	0.637831	0.553566	1.61457	1.061	1.72713	1.72713	1.51923	1.91589	0.766355	1.91589	0.300156	0.337675
	565	47	1.0042	0.632275	0.929817	1.6335	0.884814	0.340313	1.19946	0.474206	1.17157	0.884814	0.612563	0.771376	0.669468	1.95261	1.28315	2.08874	2.08874	1.83732	2.31702	0.92681	2.31702	0.363	0.408375
	624	49	1.11164	0.699924	1.0293	1.80827	0.979482	0.376724	1.3278	0.524943	1.29692	0.979482	0.678103	0.853907	0.741096	2.16153	1.42043	2.31222	2.31222	2.0339	2.56493	1.02597	2.56493	0.401839	0.452069
16:00:00	480	47	0.824427	0.519084	0.763358	1.34107	0.726412	0.279389	0.984732	0.389313	0.961831	0.726412	0.5029	0.633282	0.549618	1.60305	1.05343	1.71481	1.71481	1.5084	1.90222	0.76089	1.90222	0.298015	0.335267
	437	48	0.72481	0.456362	0.671121	1.17903	0.638639	0.24563	0.865746	0.342272	0.845612	0.638639	0.442134	0.556762	0.483207	1.40935	0.926147	1.50761	1.50761	1.32613	1.67238	0.66895	1.67238	0.262006	0.294756
	500	48	0.858055	0.540257	0.794496	1.39577	0.756042	0.290785	1.0249	0.405193	1.00106	0.756042	0.523414	0.659114	0.572037	1.66844	1.0964	1.78476	1.78476	1.56992	1.97982	0.791926	1.97982	0.310171	0.348943
	547	48	0.95746	0.602846	0.886537	1.55747	0.843629	0.324473	1.14363	0.452134	1.11704	0.843629	0.584051	0.735472	0.638307	1.86173	1.22342	1.99152	1.99152	1.7518	2.20918	0.88367	2.20918	0.346104	0.389367
	423	48	0.6952	0.437719	0.643704	1.13086	0.612549	0.235596	0.830378	0.328289	0.811067	0.612549	0.424072	0.534017	0.463467	1.35178	0.888312	1.44602	1.44602	1.27196	1.60406	0.641622	1.60406	0.251302	0.282715
	377	46	0.615253	0.387382	0.569679	1.00081	0.542107	0.208503	0.734886	0.290536	0.717796	0.542107	0.375305	0.472606	0.410169	1.19633	0.786157	1.27973	1.27973	1.12569	1.41959	0.567837	1.41959	0.222403	0.250203
	453	48	0.758651	0.477669	0.702454	1.23407	0.668455	0.257098	0.906166	0.358252	0.885092	0.668455	0.462777	0.582756	0.505767	1.47515	0.969387	1.57799	1.57799	1.38805	1.75046	0.700182	1.75046	0.274238	0.308518
	794	49	1.47119	0.926307	1.36222	2.39314	1.29629	0.498571	1.75726	0.69473	1.71639	1.29629	0.897428	1.13009	0.980796	2.86065	1.87986	3.06008	3.06008	2.69174	3.39453	1.35781	3.39453	0.531809	0.598286
	617	52	1.07082	0.674223	0.991504	1.74187	0.943515	0.362891	1.27904	0.505667	1.2493	0.943515	0.653203	0.822552	0.713883	2.08216	1.36828	2.22731	2.22731	1.95921	2.47074	0.988298	2.47074	0.387083	0.435469
	478	51	0.785511	0.494581	0.727325	1.27776	0.692122	0.266201	0.938249	0.370936	0.916429	0.692122	0.479162	0.603389	0.523674	1.52738	1.00371	1.63386	1.63386	1.43719	1.81243	0.724973	1.81243	0.283948	0.319441
	659	50	1.177	0.741072	1.08981	1.91458	1.03707	0.398871	1.40586	0.555804	1.37316	1.03707	0.717968	0.904108	0.784665	2.28861	1.50394	2.44815	2.44815	2.15347	2.71572	1.08629	2.71572	0.425463	0.478646
	595	52	1.02429	0.644926	0.948421	1.66619	0.902517	0.347122	1.22346	0.483695	1.19501	0.902517	0.62482	0.78681	0.682863	1.99168	1.30882	2.13053	2.13053	1.87408	2.36338	0.945354	2.36338	0.370263	0.416546
17:00:00	507	54	0.820831	0.51682	0.760029	1.33522	0.723244	0.278171	0.980438	0.387615	0.957637	0.723244	0.500707	0.63052	0.547221	1.59606	1.04884	1.70733	1.70733	1.50182	1.89393	0.757571	1.89393	0.296715	0.333805
	151	48	0.11992	0.0755055	0.111037	0.195071	0.105663	0.0406397	0.143238	0.0566291	0.139907	0.105663	0.0731515	0.0921167	0.079947	0.233179	0.153232	0.249435	0.249435	0.21941	0.276696	0.110678	0.276696	0.043349	0.0487677
	133	43	0.125208	0.0788347	0.115933	0.203672	0.110322	0.0424316	0.149554	0.059126	0.146076	0.110322	0.0763769	0.0961783	0.083472	0.24346	0.159988	0.260433	0.260433	0.229084	0.288896	0.115558	0.288896	0.0452604	0.0509179
	133	41	0.142551	0.0897543	0.131992	0.231883	0.125603	0.048309	0.170269	0.0673157	0.166309	0.125603	0.0869561	0.1095	0.095034	0.277182	0.182148	0.296506	0.296506	0.260816	0.328912	0.131565	0.328912	0.0515295	0.0579707
	124	39	0.140859	0.088689	0.130425	0.229131	0.124112	0.0477355	0.168248	0.0665167	0.164335	0.124112	0.085924	0.108201	0.093906	0.273892	0.179986	0.292987	0.292987	0.25772	0.325008	0.130003	0.325008	0.0509179	0.0572827
	122	38	0.1453	0.0914855	0.134537	0.236355	0.128026	0.0492407	0.173553	0.0686141	0.169517	0.128026	0.0886333	0.111612	0.096867	0.282529	0.185662	0.302225	0.302225	0.265846	0.335256	0.134102	0.335256	0.0525234	0.0590889
	149	37	0.211077	0.1329	0.195442	0.343352	0.185982	0.0715316	0.25212	0.0996752	0.246256	0.185982	0.128757	0.162138	0.140718	0.410427	0.269709	0.43904	0.43904	0.386193	0.487024	0.19481	0.487024	0.0763004	0.085838
	295	39	0.502524	0.316404	0.4653	0.817439	0.442779	0.1703	0.600237	0.237303	0.586278	0.442779	0.30654	0.386013	0.335016	0.97713	0.642114	1.04525	1.04525	0.919433	1.15949	0.463795	1.15949	0.181653	0.20436
	279	40	0.460012	0.289637	0.425938	0.748287	0.405322	0.155893	0.549459	0.217228	0.536681	0.405322	0.280608	0.353358	0.306675	0.894469	0.587794	0.956826	0.956826	0.841652	1.0614	0.42456	1.0614	0.166286	0.187072
	233	39	0.371394	0.233841	0.343883	0.604134	0.327239	0.125861	0.443609	0.17538	0.433293	0.327239	0.22655	0.285286	0.247596	0.722155	0.474559	0.7725	0.7725	0.679513	0.856928	0.342771	0.856928	0.134252	0.151034
	216	39	0.335439	0.211202	0.310592	0.545647	0.295559	0.113677	0.400663	0.158402	0.391345	0.295559	0.204618	0.257667	0.223626	0.652242	0.428616	0.697713	0.697713	0.613729	0.773968	0.309587	0.773968	0.121255	0.136412
	245	39	0.396774	0.249821	0.367383	0.645419	0.349602	0.134462	0.473924	0.187365	0.462903	0.349602	0.242032	0.304781	0.264516	0.771505	0.506989	0.82529	0.82529	0.725949	0.915488	0.366195	0.915488	0.143426	0.161355
18:00:00	328	39	0.572319	0.360349	0.529925	0.930972	0.504277	0.193953	0.683603	0.270262	0.667705	0.504277	0.349115	0.439626	0.381546	1.11284	0.731297	1.19042	1.19042	1.04713	1.32053	0.528211	1.32053	0.206883	0.232743
	539	43	0.983898	0.619491	0.911017	1.60047	0.866923	0.333432	1.17521	0.464619	1.14788	0.866923	0.600178	0.755779	0.655932	1.91314	1.2572	2.04651	2.04651	1.80017	2.27018	0.90807	2.27018	0.355661	0.400119
	530	46	0.938848	0.591127	0.869304	1.52719	0.82723	0.318165	1.1214	0.443345	1.09532	0.82723	0.572698	0.721175	0.625899	1.82554	1.19964	1.9528	1.9528	1.71775	2.16623	0.866493	2.16623	0.339376	0.381798
	472	48	0.798835	0.50297	0.739662	1.29944	0.703863	0.270716	0.954165	0.377228	0.931975	0.703863	0.48729	0.613624	0.532557	1.55329	1.02073	1.66158	1.66158	1.46157	1.84318	0.73727	1.84318	0.288764	0.32486
	466	48	0.786146	0.49498	0.727912	1.2788	0.692682	0.266416	0.939007	0.371235	0.91717	0.692682	0.479549	0.603876	0.524097	1.52862	1.00452	1.63518	1.63518	1.43836	1.8139	0.725558	1.8139	0.284177	0.319699
	405	47	0.665802	0.419209	0.616483	1.08304	0.586646	0.225633	0.795263	0.314406	0.776769	0.586646	0.406139	0.511435	0.443868	1.29461	0.850747	1.38487	1.38487	1.21817	1.53622	0.61449	1.53622	0.240675	0.270759
	353	45	0.573165	0.360882	0.530708	0.932348	0.505022	0.194239	0.684614	0.270661	0.668692	0.505022	0.349631	0.440276	0.38211	1.11449	0.732377	1.19218	1.19218	1.04868	1.32248	0.528992	1.32248	0.207189	0.233087
	332	45	0.52875	0.332917	0.489583	0.8601	0.465887	0.179187	0.631562	0.249687	0.616875	0.465887	0.322537	0.406158	0.3525	1.02812	0.675625	1.0998	1.0998	0.967417	1.22	0.488	1.22	0.191133	0.215025
	324	43	0.529173	0.333183	0.489975	0.860788	0.46626	0.179331	0.632068	0.249887	0.617368	0.46626	0.322796	0.406483	0.352782	1.02895	0.676165	1.10068	1.10068	0.968191	1.22098	0.48839	1.22098	0.191286	0.215197
	327	42	0.544189	0.342638	0.503879	0.885215	0.479491	0.18442	0.650004	0.256978	0.634888	0.479491	0.331956	0.418018	0.362793	1.05815	0.695353	1.13191	1.13191	0.995665	1.25562	0.50225	1.25562	0.196714	0.221304
	307	42	0.501889	0.316004	0.464712	0.816407	0.44222	0.170085	0.599479	0.237003	0.585538	0.44222	0.306153	0.385525	0.334593	0.975896	0.641303	1.04393	1.04393	0.918272	1.15802	0.46321	1.15802	0.181424	0.204102
	280	42	0.444784	0.28005	0.411837	0.723516	0.391905	0.150733	0.53127	0.210037	0.518915	0.391905	0.271319	0.34166	0.296523	0.864859	0.568336	0.925152	0.925152	0.813791	1.02626	0.410506	1.02626	0.160781	0.180879
		Units Estimated	91.6493	57.7051	84.8605	149.083	80.7532	31.0589	109.47	43.2788	106.924	80.7532	55.9061	70.4002	61.0995	178.207	117.107	190.631	190.631	167.684	211.465	84.586	211.465	33.1295	37.2707

## Sheet: 18-7
Time stamp	I	T	E1	E2	E3	M1	M2	M3	I1	I2	I3	I4	I5	I6	G1	G2	G3	C1	C2	C3	R1	R2	R3	L1	F1
			27	17	25	43.92	23.79	9.15	32.25	12.75	31.5	23.79	16.47	20.74	18	52.5	34.5	56.16	56.16	49.4	61	24.4	61	9.76	10.98
7AM			0	0	0	0	0	0	0	0	0	0	0	0	0	0	0	0	0	0	0	0	0	0	0
			0	0	0	0	0	0	0	0	0	0	0	0	0	0	0	0	0	0	0	0	0	0	0
			0	0	0	0	0	0	0	0	0	0	0	0	0	0	0	0	0	0	0	0	0	0	0
			0	0	0	0	0	0	0	0	0	0	0	0	0	0	0	0	0	0	0	0	0	0	0
			0	0	0	0	0	0	0	0	0	0	0	0	0	0	0	0	0	0	0	0	0	0	0
			0	0	0	0	0	0	0	0	0	0	0	0	0	0	0	0	0	0	0	0	0	0	0
			0	0	0	0	0	0	0	0	0	0	0	0	0	0	0	0	0	0	0	0	0	0	0
			0	0	0	0	0	0	0	0	0	0	0	0	0	0	0	0	0	0	0	0	0	0	0
			0	0	0	0	0	0	0	0	0	0	0	0	0	0	0	0	0	0	0	0	0	0	0
			0	0	0	0	0	0	0	0	0	0	0	0	0	0	0	0	0	0	0	0	0	0	0
			0	0	0	0	0	0	0	0	0	0	0	0	0	0	0	0	0	0	0	0	0	0	0
			0	0	0	0	0	0	0	0	0	0	0	0	0	0	0	0	0	0	0	0	0	0	0
08:00:00			0	0	0	0	0	0	0	0	0	0	0	0	0	0	0	0	0	0	0	0	0	0	0
			0	0	0	0	0	0	0	0	0	0	0	0	0	0	0	0	0	0	0	0	0	0	0
			0	0	0	0	0	0	0	0	0	0	0	0	0	0	0	0	0	0	0	0	0	0	0
			0	0	0	0	0	0	0	0	0	0	0	0	0	0	0	0	0	0	0	0	0	0	0
			0	0	0	0	0	0	0	0	0	0	0	0	0	0	0	0	0	0	0	0	0	0	0
			0	0	0	0	0	0	0	0	0	0	0	0	0	0	0	0	0	0	0	0	0	0	0
			0	0	0	0	0	0	0	0	0	0	0	0	0	0	0	0	0	0	0	0	0	0	0
			0	0	0	0	0	0	0	0	0	0	0	0	0	0	0	0	0	0	0	0	0	0	0
			0	0	0	0	0	0	0	0	0	0	0	0	0	0	0	0	0	0	0	0	0	0	0
			0	0	0	0	0	0	0	0	0	0	0	0	0	0	0	0	0	0	0	0	0	0	0
			0	0	0	0	0	0	0	0	0	0	0	0	0	0	0	0	0	0	0	0	0	0	0
			0	0	0	0	0	0	0	0	0	0	0	0	0	0	0	0	0	0	0	0	0	0	0
09:00:00			0	0	0	0	0	0	0	0	0	0	0	0	0	0	0	0	0	0	0	0	0	0	0
			0	0	0	0	0	0	0	0	0	0	0	0	0	0	0	0	0	0	0	0	0	0	0
			0	0	0	0	0	0	0	0	0	0	0	0	0	0	0	0	0	0	0	0	0	0	0
			0	0	0	0	0	0	0	0	0	0	0	0	0	0	0	0	0	0	0	0	0	0	0
			0	0	0	0	0	0	0	0	0	0	0	0	0	0	0	0	0	0	0	0	0	0	0
			0	0	0	0	0	0	0	0	0	0	0	0	0	0	0	0	0	0	0	0	0	0	0
			0	0	0	0	0	0	0	0	0	0	0	0	0	0	0	0	0	0	0	0	0	0	0
			0	0	0	0	0	0	0	0	0	0	0	0	0	0	0	0	0	0	0	0	0	0	0
			0	0	0	0	0	0	0	0	0	0	0	0	0	0	0	0	0	0	0	0	0	0	0
			0	0	0	0	0	0	0	0	0	0	0	0	0	0	0	0	0	0	0	0	0	0	0
			0	0	0	0	0	0	0	0	0	0	0	0	0	0	0	0	0	0	0	0	0	0	0
			0	0	0	0	0	0	0	0	0	0	0	0	0	0	0	0	0	0	0	0	0	0	0
10:00:00			0	0	0	0	0	0	0	0	0	0	0	0	0	0	0	0	0	0	0	0	0	0	0
			0	0	0	0	0	0	0	0	0	0	0	0	0	0	0	0	0	0	0	0	0	0	0
			0	0	0	0	0	0	0	0	0	0	0	0	0	0	0	0	0	0	0	0	0	0	0
			0	0	0	0	0	0	0	0	0	0	0	0	0	0	0	0	0	0	0	0	0	0	0
			0	0	0	0	0	0	0	0	0	0	0	0	0	0	0	0	0	0	0	0	0	0	0
			0	0	0	0	0	0	0	0	0	0	0	0	0	0	0	0	0	0	0	0	0	0	0
			0	0	0	0	0	0	0	0	0	0	0	0	0	0	0	0	0	0	0	0	0	0	0
			0	0	0	0	0	0	0	0	0	0	0	0	0	0	0	0	0	0	0	0	0	0	0
			0	0	0	0	0	0	0	0	0	0	0	0	0	0	0	0	0	0	0	0	0	0	0
			0	0	0	0	0	0	0	0	0	0	0	0	0	0	0	0	0	0	0	0	0	0	0
			0	0	0	0	0	0	0	0	0	0	0	0	0	0	0	0	0	0	0	0	0	0	0
			0	0	0	0	0	0	0	0	0	0	0	0	0	0	0	0	0	0	0	0	0	0	0
11:00:00			0	0	0	0	0	0	0	0	0	0	0	0	0	0	0	0	0	0	0	0	0	0	0
			0	0	0	0	0	0	0	0	0	0	0	0	0	0	0	0	0	0	0	0	0	0	0
			0	0	0	0	0	0	0	0	0	0	0	0	0	0	0	0	0	0	0	0	0	0	0
			0	0	0	0	0	0	0	0	0	0	0	0	0	0	0	0	0	0	0	0	0	0	0
			0	0	0	0	0	0	0	0	0	0	0	0	0	0	0	0	0	0	0	0	0	0	0
			0	0	0	0	0	0	0	0	0	0	0	0	0	0	0	0	0	0	0	0	0	0	0
			0	0	0	0	0	0	0	0	0	0	0	0	0	0	0	0	0	0	0	0	0	0	0
			0	0	0	0	0	0	0	0	0	0	0	0	0	0	0	0	0	0	0	0	0	0	0
			0	0	0	0	0	0	0	0	0	0	0	0	0	0	0	0	0	0	0	0	0	0	0
			0	0	0	0	0	0	0	0	0	0	0	0	0	0	0	0	0	0	0	0	0	0	0
			0	0	0	0	0	0	0	0	0	0	0	0	0	0	0	0	0	0	0	0	0	0	0
			0	0	0	0	0	0	0	0	0	0	0	0	0	0	0	0	0	0	0	0	0	0	0
12 noon			0	0	0	0	0	0	0	0	0	0	0	0	0	0	0	0	0	0	0	0	0	0	0
			0	0	0	0	0	0	0	0	0	0	0	0	0	0	0	0	0	0	0	0	0	0	0
			0	0	0	0	0	0	0	0	0	0	0	0	0	0	0	0	0	0	0	0	0	0	0
			0	0	0	0	0	0	0	0	0	0	0	0	0	0	0	0	0	0	0	0	0	0	0
			0	0	0	0	0	0	0	0	0	0	0	0	0	0	0	0	0	0	0	0	0	0	0
			0	0	0	0	0	0	0	0	0	0	0	0	0	0	0	0	0	0	0	0	0	0	0
			0	0	0	0	0	0	0	0	0	0	0	0	0	0	0	0	0	0	0	0	0	0	0
			0	0	0	0	0	0	0	0	0	0	0	0	0	0	0	0	0	0	0	0	0	0	0
			0	0	0	0	0	0	0	0	0	0	0	0	0	0	0	0	0	0	0	0	0	0	0
			0	0	0	0	0	0	0	0	0	0	0	0	0	0	0	0	0	0	0	0	0	0	0
			0	0	0	0	0	0	0	0	0	0	0	0	0	0	0	0	0	0	0	0	0	0	0
			0	0	0	0	0	0	0	0	0	0	0	0	0	0	0	0	0	0	0	0	0	0	0
13:00:00			0	0	0	0	0	0	0	0	0	0	0	0	0	0	0	0	0	0	0	0	0	0	0
			0	0	0	0	0	0	0	0	0	0	0	0	0	0	0	0	0	0	0	0	0	0	0
			0	0	0	0	0	0	0	0	0	0	0	0	0	0	0	0	0	0	0	0	0	0	0
			0	0	0	0	0	0	0	0	0	0	0	0	0	0	0	0	0	0	0	0	0	0	0
			0	0	0	0	0	0	0	0	0	0	0	0	0	0	0	0	0	0	0	0	0	0	0
			0	0	0	0	0	0	0	0	0	0	0	0	0	0	0	0	0	0	0	0	0	0	0
			0	0	0	0	0	0	0	0	0	0	0	0	0	0	0	0	0	0	0	0	0	0	0
			0	0	0	0	0	0	0	0	0	0	0	0	0	0	0	0	0	0	0	0	0	0	0
			0	0	0	0	0	0	0	0	0	0	0	0	0	0	0	0	0	0	0	0	0	0	0
			0	0	0	0	0	0	0	0	0	0	0	0	0	0	0	0	0	0	0	0	0	0	0
			0	0	0	0	0	0	0	0	0	0	0	0	0	0	0	0	0	0	0	0	0	0	0
			0	0	0	0	0	0	0	0	0	0	0	0	0	0	0	0	0	0	0	0	0	0	0
14:00:00			0	0	0	0	0	0	0	0	0	0	0	0	0	0	0	0	0	0	0	0	0	0	0
			0	0	0	0	0	0	0	0	0	0	0	0	0	0	0	0	0	0	0	0	0	0	0
			0	0	0	0	0	0	0	0	0	0	0	0	0	0	0	0	0	0	0	0	0	0	0
			0	0	0	0	0	0	0	0	0	0	0	0	0	0	0	0	0	0	0	0	0	0	0
			0	0	0	0	0	0	0	0	0	0	0	0	0	0	0	0	0	0	0	0	0	0	0
			0	0	0	0	0	0	0	0	0	0	0	0	0	0	0	0	0	0	0	0	0	0	0
			0	0	0	0	0	0	0	0	0	0	0	0	0	0	0	0	0	0	0	0	0	0	0
			0	0	0	0	0	0	0	0	0	0	0	0	0	0	0	0	0	0	0	0	0	0	0
			0	0	0	0	0	0	0	0	0	0	0	0	0	0	0	0	0	0	0	0	0	0	0
			0	0	0	0	0	0	0	0	0	0	0	0	0	0	0	0	0	0	0	0	0	0	0
			0	0	0	0	0	0	0	0	0	0	0	0	0	0	0	0	0	0	0	0	0	0	0
			0	0	0	0	0	0	0	0	0	0	0	0	0	0	0	0	0	0	0	0	0	0	0
15:00:00			0	0	0	0	0	0	0	0	0	0	0	0	0	0	0	0	0	0	0	0	0	0	0
			0	0	0	0	0	0	0	0	0	0	0	0	0	0	0	0	0	0	0	0	0	0	0
			0	0	0	0	0	0	0	0	0	0	0	0	0	0	0	0	0	0	0	0	0	0	0
			0	0	0	0	0	0	0	0	0	0	0	0	0	0	0	0	0	0	0	0	0	0	0
			0	0	0	0	0	0	0	0	0	0	0	0	0	0	0	0	0	0	0	0	0	0	0
			0	0	0	0	0	0	0	0	0	0	0	0	0	0	0	0	0	0	0	0	0	0	0
			0	0	0	0	0	0	0	0	0	0	0	0	0	0	0	0	0	0	0	0	0	0	0
			0	0	0	0	0	0	0	0	0	0	0	0	0	0	0	0	0	0	0	0	0	0	0
			0	0	0	0	0	0	0	0	0	0	0	0	0	0	0	0	0	0	0	0	0	0	0
			0	0	0	0	0	0	0	0	0	0	0	0	0	0	0	0	0	0	0	0	0	0	0
			0	0	0	0	0	0	0	0	0	0	0	0	0	0	0	0	0	0	0	0	0	0	0
			0	0	0	0	0	0	0	0	0	0	0	0	0	0	0	0	0	0	0	0	0	0	0
16:00:00			0	0	0	0	0	0	0	0	0	0	0	0	0	0	0	0	0	0	0	0	0	0	0
			0	0	0	0	0	0	0	0	0	0	0	0	0	0	0	0	0	0	0	0	0	0	0
			0	0	0	0	0	0	0	0	0	0	0	0	0	0	0	0	0	0	0	0	0	0	0
			0	0	0	0	0	0	0	0	0	0	0	0	0	0	0	0	0	0	0	0	0	0	0
			0	0	0	0	0	0	0	0	0	0	0	0	0	0	0	0	0	0	0	0	0	0	0
			0	0	0	0	0	0	0	0	0	0	0	0	0	0	0	0	0	0	0	0	0	0	0
			0	0	0	0	0	0	0	0	0	0	0	0	0	0	0	0	0	0	0	0	0	0	0
			0	0	0	0	0	0	0	0	0	0	0	0	0	0	0	0	0	0	0	0	0	0	0
			0	0	0	0	0	0	0	0	0	0	0	0	0	0	0	0	0	0	0	0	0	0	0
			0	0	0	0	0	0	0	0	0	0	0	0	0	0	0	0	0	0	0	0	0	0	0
			0	0	0	0	0	0	0	0	0	0	0	0	0	0	0	0	0	0	0	0	0	0	0
			0	0	0	0	0	0	0	0	0	0	0	0	0	0	0	0	0	0	0	0	0	0	0
17:00:00			0	0	0	0	0	0	0	0	0	0	0	0	0	0	0	0	0	0	0	0	0	0	0
			0	0	0	0	0	0	0	0	0	0	0	0	0	0	0	0	0	0	0	0	0	0	0
			0	0	0	0	0	0	0	0	0	0	0	0	0	0	0	0	0	0	0	0	0	0	0
			0	0	0	0	0	0	0	0	0	0	0	0	0	0	0	0	0	0	0	0	0	0	0
			0	0	0	0	0	0	0	0	0	0	0	0	0	0	0	0	0	0	0	0	0	0	0
			0	0	0	0	0	0	0	0	0	0	0	0	0	0	0	0	0	0	0	0	0	0	0
			0	0	0	0	0	0	0	0	0	0	0	0	0	0	0	0	0	0	0	0	0	0	0
			0	0	0	0	0	0	0	0	0	0	0	0	0	0	0	0	0	0	0	0	0	0	0
			0	0	0	0	0	0	0	0	0	0	0	0	0	0	0	0	0	0	0	0	0	0	0
			0	0	0	0	0	0	0	0	0	0	0	0	0	0	0	0	0	0	0	0	0	0	0
			0	0	0	0	0	0	0	0	0	0	0	0	0	0	0	0	0	0	0	0	0	0	0
			0	0	0	0	0	0	0	0	0	0	0	0	0	0	0	0	0	0	0	0	0	0	0
18:00:00			0	0	0	0	0	0	0	0	0	0	0	0	0	0	0	0	0	0	0	0	0	0	0
			0	0	0	0	0	0	0	0	0	0	0	0	0	0	0	0	0	0	0	0	0	0	0
			0	0	0	0	0	0	0	0	0	0	0	0	0	0	0	0	0	0	0	0	0	0	0
			0	0	0	0	0	0	0	0	0	0	0	0	0	0	0	0	0	0	0	0	0	0	0
			0	0	0	0	0	0	0	0	0	0	0	0	0	0	0	0	0	0	0	0	0	0	0
			0	0	0	0	0	0	0	0	0	0	0	0	0	0	0	0	0	0	0	0	0	0	0
			0	0	0	0	0	0	0	0	0	0	0	0	0	0	0	0	0	0	0	0	0	0	0
			0	0	0	0	0	0	0	0	0	0	0	0	0	0	0	0	0	0	0	0	0	0	0
			0	0	0	0	0	0	0	0	0	0	0	0	0	0	0	0	0	0	0	0	0	0	0
			0	0	0	0	0	0	0	0	0	0	0	0	0	0	0	0	0	0	0	0	0	0	0
			0	0	0	0	0	0	0	0	0	0	0	0	0	0	0	0	0	0	0	0	0	0	0
			0	0	0	0	0	0	0	0	0	0	0	0	0	0	0	0	0	0	0	0	0	0	0
		Units Estimated	0	0	0	0	0	0	0	0	0	0	0	0	0	0	0	0	0	0	0	0	0	0	0

## Sheet: 19-7
Time stamp	I	T	E1	E2	E3	M1	M2	M3	I1	I2	I3	I4	I5	I6	G1	G2	G3	C1	C2	C3	R1	R2	R3	L1	F1
			27	17	25	43.92	23.79	9.15	32.25	12.75	31.5	23.79	16.47	20.74	18	52.5	34.5	56.16	56.16	49.4	61	24.4	61	9.76	10.98
7AM			0	0	0	0	0	0	0	0	0	0	0	0	0	0	0	0	0	0	0	0	0	0	0
			0	0	0	0	0	0	0	0	0	0	0	0	0	0	0	0	0	0	0	0	0	0	0
			0	0	0	0	0	0	0	0	0	0	0	0	0	0	0	0	0	0	0	0	0	0	0
			0	0	0	0	0	0	0	0	0	0	0	0	0	0	0	0	0	0	0	0	0	0	0
			0	0	0	0	0	0	0	0	0	0	0	0	0	0	0	0	0	0	0	0	0	0	0
			0	0	0	0	0	0	0	0	0	0	0	0	0	0	0	0	0	0	0	0	0	0	0
			0	0	0	0	0	0	0	0	0	0	0	0	0	0	0	0	0	0	0	0	0	0	0
			0	0	0	0	0	0	0	0	0	0	0	0	0	0	0	0	0	0	0	0	0	0	0
			0	0	0	0	0	0	0	0	0	0	0	0	0	0	0	0	0	0	0	0	0	0	0
			0	0	0	0	0	0	0	0	0	0	0	0	0	0	0	0	0	0	0	0	0	0	0
			0	0	0	0	0	0	0	0	0	0	0	0	0	0	0	0	0	0	0	0	0	0	0
			0	0	0	0	0	0	0	0	0	0	0	0	0	0	0	0	0	0	0	0	0	0	0
08:00:00			0	0	0	0	0	0	0	0	0	0	0	0	0	0	0	0	0	0	0	0	0	0	0
			0	0	0	0	0	0	0	0	0	0	0	0	0	0	0	0	0	0	0	0	0	0	0
			0	0	0	0	0	0	0	0	0	0	0	0	0	0	0	0	0	0	0	0	0	0	0
			0	0	0	0	0	0	0	0	0	0	0	0	0	0	0	0	0	0	0	0	0	0	0
			0	0	0	0	0	0	0	0	0	0	0	0	0	0	0	0	0	0	0	0	0	0	0
			0	0	0	0	0	0	0	0	0	0	0	0	0	0	0	0	0	0	0	0	0	0	0
			0	0	0	0	0	0	0	0	0	0	0	0	0	0	0	0	0	0	0	0	0	0	0
			0	0	0	0	0	0	0	0	0	0	0	0	0	0	0	0	0	0	0	0	0	0	0
			0	0	0	0	0	0	0	0	0	0	0	0	0	0	0	0	0	0	0	0	0	0	0
			0	0	0	0	0	0	0	0	0	0	0	0	0	0	0	0	0	0	0	0	0	0	0
			0	0	0	0	0	0	0	0	0	0	0	0	0	0	0	0	0	0	0	0	0	0	0
			0	0	0	0	0	0	0	0	0	0	0	0	0	0	0	0	0	0	0	0	0	0	0
09:00:00			0	0	0	0	0	0	0	0	0	0	0	0	0	0	0	0	0	0	0	0	0	0	0
			0	0	0	0	0	0	0	0	0	0	0	0	0	0	0	0	0	0	0	0	0	0	0
			0	0	0	0	0	0	0	0	0	0	0	0	0	0	0	0	0	0	0	0	0	0	0
			0	0	0	0	0	0	0	0	0	0	0	0	0	0	0	0	0	0	0	0	0	0	0
			0	0	0	0	0	0	0	0	0	0	0	0	0	0	0	0	0	0	0	0	0	0	0
			0	0	0	0	0	0	0	0	0	0	0	0	0	0	0	0	0	0	0	0	0	0	0
			0	0	0	0	0	0	0	0	0	0	0	0	0	0	0	0	0	0	0	0	0	0	0
			0	0	0	0	0	0	0	0	0	0	0	0	0	0	0	0	0	0	0	0	0	0	0
			0	0	0	0	0	0	0	0	0	0	0	0	0	0	0	0	0	0	0	0	0	0	0
			0	0	0	0	0	0	0	0	0	0	0	0	0	0	0	0	0	0	0	0	0	0	0
			0	0	0	0	0	0	0	0	0	0	0	0	0	0	0	0	0	0	0	0	0	0	0
			0	0	0	0	0	0	0	0	0	0	0	0	0	0	0	0	0	0	0	0	0	0	0
10:00:00			0	0	0	0	0	0	0	0	0	0	0	0	0	0	0	0	0	0	0	0	0	0	0
			0	0	0	0	0	0	0	0	0	0	0	0	0	0	0	0	0	0	0	0	0	0	0
			0	0	0	0	0	0	0	0	0	0	0	0	0	0	0	0	0	0	0	0	0	0	0
			0	0	0	0	0	0	0	0	0	0	0	0	0	0	0	0	0	0	0	0	0	0	0
			0	0	0	0	0	0	0	0	0	0	0	0	0	0	0	0	0	0	0	0	0	0	0
			0	0	0	0	0	0	0	0	0	0	0	0	0	0	0	0	0	0	0	0	0	0	0
			0	0	0	0	0	0	0	0	0	0	0	0	0	0	0	0	0	0	0	0	0	0	0
			0	0	0	0	0	0	0	0	0	0	0	0	0	0	0	0	0	0	0	0	0	0	0
			0	0	0	0	0	0	0	0	0	0	0	0	0	0	0	0	0	0	0	0	0	0	0
			0	0	0	0	0	0	0	0	0	0	0	0	0	0	0	0	0	0	0	0	0	0	0
			0	0	0	0	0	0	0	0	0	0	0	0	0	0	0	0	0	0	0	0	0	0	0
			0	0	0	0	0	0	0	0	0	0	0	0	0	0	0	0	0	0	0	0	0	0	0
11:00:00			0	0	0	0	0	0	0	0	0	0	0	0	0	0	0	0	0	0	0	0	0	0	0
			0	0	0	0	0	0	0	0	0	0	0	0	0	0	0	0	0	0	0	0	0	0	0
			0	0	0	0	0	0	0	0	0	0	0	0	0	0	0	0	0	0	0	0	0	0	0
			0	0	0	0	0	0	0	0	0	0	0	0	0	0	0	0	0	0	0	0	0	0	0
			0	0	0	0	0	0	0	0	0	0	0	0	0	0	0	0	0	0	0	0	0	0	0
			0	0	0	0	0	0	0	0	0	0	0	0	0	0	0	0	0	0	0	0	0	0	0
			0	0	0	0	0	0	0	0	0	0	0	0	0	0	0	0	0	0	0	0	0	0	0
			0	0	0	0	0	0	0	0	0	0	0	0	0	0	0	0	0	0	0	0	0	0	0
			0	0	0	0	0	0	0	0	0	0	0	0	0	0	0	0	0	0	0	0	0	0	0
			0	0	0	0	0	0	0	0	0	0	0	0	0	0	0	0	0	0	0	0	0	0	0
			0	0	0	0	0	0	0	0	0	0	0	0	0	0	0	0	0	0	0	0	0	0	0
			0	0	0	0	0	0	0	0	0	0	0	0	0	0	0	0	0	0	0	0	0	0	0
12 noon			0	0	0	0	0	0	0	0	0	0	0	0	0	0	0	0	0	0	0	0	0	0	0
			0	0	0	0	0	0	0	0	0	0	0	0	0	0	0	0	0	0	0	0	0	0	0
			0	0	0	0	0	0	0	0	0	0	0	0	0	0	0	0	0	0	0	0	0	0	0
			0	0	0	0	0	0	0	0	0	0	0	0	0	0	0	0	0	0	0	0	0	0	0
			0	0	0	0	0	0	0	0	0	0	0	0	0	0	0	0	0	0	0	0	0	0	0
			0	0	0	0	0	0	0	0	0	0	0	0	0	0	0	0	0	0	0	0	0	0	0
			0	0	0	0	0	0	0	0	0	0	0	0	0	0	0	0	0	0	0	0	0	0	0
			0	0	0	0	0	0	0	0	0	0	0	0	0	0	0	0	0	0	0	0	0	0	0
			0	0	0	0	0	0	0	0	0	0	0	0	0	0	0	0	0	0	0	0	0	0	0
			0	0	0	0	0	0	0	0	0	0	0	0	0	0	0	0	0	0	0	0	0	0	0
			0	0	0	0	0	0	0	0	0	0	0	0	0	0	0	0	0	0	0	0	0	0	0
			0	0	0	0	0	0	0	0	0	0	0	0	0	0	0	0	0	0	0	0	0	0	0
13:00:00			0	0	0	0	0	0	0	0	0	0	0	0	0	0	0	0	0	0	0	0	0	0	0
			0	0	0	0	0	0	0	0	0	0	0	0	0	0	0	0	0	0	0	0	0	0	0
			0	0	0	0	0	0	0	0	0	0	0	0	0	0	0	0	0	0	0	0	0	0	0
			0	0	0	0	0	0	0	0	0	0	0	0	0	0	0	0	0	0	0	0	0	0	0
			0	0	0	0	0	0	0	0	0	0	0	0	0	0	0	0	0	0	0	0	0	0	0
			0	0	0	0	0	0	0	0	0	0	0	0	0	0	0	0	0	0	0	0	0	0	0
			0	0	0	0	0	0	0	0	0	0	0	0	0	0	0	0	0	0	0	0	0	0	0
			0	0	0	0	0	0	0	0	0	0	0	0	0	0	0	0	0	0	0	0	0	0	0
			0	0	0	0	0	0	0	0	0	0	0	0	0	0	0	0	0	0	0	0	0	0	0
			0	0	0	0	0	0	0	0	0	0	0	0	0	0	0	0	0	0	0	0	0	0	0
			0	0	0	0	0	0	0	0	0	0	0	0	0	0	0	0	0	0	0	0	0	0	0
			0	0	0	0	0	0	0	0	0	0	0	0	0	0	0	0	0	0	0	0	0	0	0
14:00:00			0	0	0	0	0	0	0	0	0	0	0	0	0	0	0	0	0	0	0	0	0	0	0
			0	0	0	0	0	0	0	0	0	0	0	0	0	0	0	0	0	0	0	0	0	0	0
			0	0	0	0	0	0	0	0	0	0	0	0	0	0	0	0	0	0	0	0	0	0	0
			0	0	0	0	0	0	0	0	0	0	0	0	0	0	0	0	0	0	0	0	0	0	0
			0	0	0	0	0	0	0	0	0	0	0	0	0	0	0	0	0	0	0	0	0	0	0
			0	0	0	0	0	0	0	0	0	0	0	0	0	0	0	0	0	0	0	0	0	0	0
			0	0	0	0	0	0	0	0	0	0	0	0	0	0	0	0	0	0	0	0	0	0	0
			0	0	0	0	0	0	0	0	0	0	0	0	0	0	0	0	0	0	0	0	0	0	0
			0	0	0	0	0	0	0	0	0	0	0	0	0	0	0	0	0	0	0	0	0	0	0
			0	0	0	0	0	0	0	0	0	0	0	0	0	0	0	0	0	0	0	0	0	0	0
			0	0	0	0	0	0	0	0	0	0	0	0	0	0	0	0	0	0	0	0	0	0	0
			0	0	0	0	0	0	0	0	0	0	0	0	0	0	0	0	0	0	0	0	0	0	0
15:00:00			0	0	0	0	0	0	0	0	0	0	0	0	0	0	0	0	0	0	0	0	0	0	0
			0	0	0	0	0	0	0	0	0	0	0	0	0	0	0	0	0	0	0	0	0	0	0
			0	0	0	0	0	0	0	0	0	0	0	0	0	0	0	0	0	0	0	0	0	0	0
			0	0	0	0	0	0	0	0	0	0	0	0	0	0	0	0	0	0	0	0	0	0	0
			0	0	0	0	0	0	0	0	0	0	0	0	0	0	0	0	0	0	0	0	0	0	0
			0	0	0	0	0	0	0	0	0	0	0	0	0	0	0	0	0	0	0	0	0	0	0
			0	0	0	0	0	0	0	0	0	0	0	0	0	0	0	0	0	0	0	0	0	0	0
			0	0	0	0	0	0	0	0	0	0	0	0	0	0	0	0	0	0	0	0	0	0	0
			0	0	0	0	0	0	0	0	0	0	0	0	0	0	0	0	0	0	0	0	0	0	0
			0	0	0	0	0	0	0	0	0	0	0	0	0	0	0	0	0	0	0	0	0	0	0
			0	0	0	0	0	0	0	0	0	0	0	0	0	0	0	0	0	0	0	0	0	0	0
			0	0	0	0	0	0	0	0	0	0	0	0	0	0	0	0	0	0	0	0	0	0	0
16:00:00			0	0	0	0	0	0	0	0	0	0	0	0	0	0	0	0	0	0	0	0	0	0	0
			0	0	0	0	0	0	0	0	0	0	0	0	0	0	0	0	0	0	0	0	0	0	0
			0	0	0	0	0	0	0	0	0	0	0	0	0	0	0	0	0	0	0	0	0	0	0
			0	0	0	0	0	0	0	0	0	0	0	0	0	0	0	0	0	0	0	0	0	0	0
			0	0	0	0	0	0	0	0	0	0	0	0	0	0	0	0	0	0	0	0	0	0	0
			0	0	0	0	0	0	0	0	0	0	0	0	0	0	0	0	0	0	0	0	0	0	0
			0	0	0	0	0	0	0	0	0	0	0	0	0	0	0	0	0	0	0	0	0	0	0
			0	0	0	0	0	0	0	0	0	0	0	0	0	0	0	0	0	0	0	0	0	0	0
			0	0	0	0	0	0	0	0	0	0	0	0	0	0	0	0	0	0	0	0	0	0	0
			0	0	0	0	0	0	0	0	0	0	0	0	0	0	0	0	0	0	0	0	0	0	0
			0	0	0	0	0	0	0	0	0	0	0	0	0	0	0	0	0	0	0	0	0	0	0
			0	0	0	0	0	0	0	0	0	0	0	0	0	0	0	0	0	0	0	0	0	0	0
17:00:00			0	0	0	0	0	0	0	0	0	0	0	0	0	0	0	0	0	0	0	0	0	0	0
			0	0	0	0	0	0	0	0	0	0	0	0	0	0	0	0	0	0	0	0	0	0	0
			0	0	0	0	0	0	0	0	0	0	0	0	0	0	0	0	0	0	0	0	0	0	0
			0	0	0	0	0	0	0	0	0	0	0	0	0	0	0	0	0	0	0	0	0	0	0
			0	0	0	0	0	0	0	0	0	0	0	0	0	0	0	0	0	0	0	0	0	0	0
			0	0	0	0	0	0	0	0	0	0	0	0	0	0	0	0	0	0	0	0	0	0	0
			0	0	0	0	0	0	0	0	0	0	0	0	0	0	0	0	0	0	0	0	0	0	0
			0	0	0	0	0	0	0	0	0	0	0	0	0	0	0	0	0	0	0	0	0	0	0
			0	0	0	0	0	0	0	0	0	0	0	0	0	0	0	0	0	0	0	0	0	0	0
			0	0	0	0	0	0	0	0	0	0	0	0	0	0	0	0	0	0	0	0	0	0	0
			0	0	0	0	0	0	0	0	0	0	0	0	0	0	0	0	0	0	0	0	0	0	0
			0	0	0	0	0	0	0	0	0	0	0	0	0	0	0	0	0	0	0	0	0	0	0
18:00:00			0	0	0	0	0	0	0	0	0	0	0	0	0	0	0	0	0	0	0	0	0	0	0
			0	0	0	0	0	0	0	0	0	0	0	0	0	0	0	0	0	0	0	0	0	0	0
			0	0	0	0	0	0	0	0	0	0	0	0	0	0	0	0	0	0	0	0	0	0	0
			0	0	0	0	0	0	0	0	0	0	0	0	0	0	0	0	0	0	0	0	0	0	0
			0	0	0	0	0	0	0	0	0	0	0	0	0	0	0	0	0	0	0	0	0	0	0
			0	0	0	0	0	0	0	0	0	0	0	0	0	0	0	0	0	0	0	0	0	0	0
			0	0	0	0	0	0	0	0	0	0	0	0	0	0	0	0	0	0	0	0	0	0	0
			0	0	0	0	0	0	0	0	0	0	0	0	0	0	0	0	0	0	0	0	0	0	0
			0	0	0	0	0	0	0	0	0	0	0	0	0	0	0	0	0	0	0	0	0	0	0
			0	0	0	0	0	0	0	0	0	0	0	0	0	0	0	0	0	0	0	0	0	0	0
			0	0	0	0	0	0	0	0	0	0	0	0	0	0	0	0	0	0	0	0	0	0	0
			0	0	0	0	0	0	0	0	0	0	0	0	0	0	0	0	0	0	0	0	0	0	0
		Units Estimated	0	0	0	0	0	0	0	0	0	0	0	0	0	0	0	0	0	0	0	0	0	0	0
