# Supplementary material for: Machine-learning based control of bi-modular multilevel PWM inverter for high power applications
Source: PLoS One. 2024 Jul 22;19(7):e0305759. doi: 10.1371/journal.pone.0305759 (PMC11262659; doi:10.1371/journal.pone.0305759)
Supplement: S4 File — (XLSX) [file pone.0305759.s004.xlsx]

## Sheet: 25-7
Time stamp	I	T	E1	E2	E3	M1	M2	M3	I1	I2	I3	I4	I5	I6	G1	G2	G3	C1	C2	C3	R1	R2	R3	L1	F1
			27	17	25	43.92	23.79	9.15	32.25	12.75	31.5	23.79	16.47	20.74	18	52.5	34.5	56.16	56.16	49.4	61	24.4	61	9.76	10.98
7AM	1	29	0	0	0	0	0	0	0	0	0	0	0	0	0	0	0	0	0	0	0	0	0	0	0
	3	29	0	0	0	0	0	0	0	0	0	0	0	0	0	0	0	0	0	0	0	0	0	0	0
	5	29	0	0	0	0	0	0	0	0	0	0	0	0	0	0	0	0	0	0	0	0	0	0	0
	9	29	0	0	0	0	0	0	0	0	0	0	0	0	0	0	0	0	0	0	0	0	0	0	0
	14	29	0	0	0	0	0	0	0	0	0	0	0	0	0	0	0	0	0	0	0	0	0	0	0
	19	29	0.0036855	0.0023205	0.0034125	0.00894504	0.00484523	0.00186355	0.00440212	0.00174037	0.00429975	0.00647088	0.00447984	0.00564128	0.002457	0.00716625	0.00470925	0.0113162	0.0113162	0.0099541	0.0167648	0.00670593	0.0167648	0.00268237	0.00298656
	25	29	0.0159705	0.0100555	0.0147875	0.0295874	0.0160265	0.00616405	0.0190759	0.00754163	0.0186323	0.0178901	0.0123854	0.0155965	0.010647	0.0310538	0.0204068	0.0374306	0.0374306	0.0329251	0.0463498	0.0185399	0.0463498	0.00741597	0.00825696
	30	29	0.026208	0.0165013	0.0242667	0.0467894	0.0253443	0.0097478	0.031304	0.012376	0.030576	0.0274061	0.0189734	0.0238925	0.017472	0.05096	0.033488	0.0591926	0.0591926	0.0520676	0.071004	0.0284016	0.071004	0.0113606	0.012649
	32	29	0.030303	0.0190797	0.0280583	0.0536702	0.0290714	0.0111813	0.0361952	0.0143098	0.0353535	0.0312125	0.0216086	0.0272109	0.020202	0.0589225	0.0387205	0.0678974	0.0678974	0.0597246	0.0808657	0.0323463	0.0808657	0.0129385	0.0144058
	34	30	0.0255938	0.0161146	0.0236979	0.0464454	0.0251579	0.00967613	0.0305703	0.0120859	0.0298594	0.0275964	0.0191052	0.0240584	0.0170625	0.0497656	0.0327031	0.0587574	0.0587574	0.0516848	0.0714971	0.0285988	0.0714971	0.0114395	0.0127368
	40	30	0.0378788	0.0238496	0.0350729	0.0670878	0.0363392	0.0139766	0.0452441	0.0178872	0.0441919	0.0390156	0.0270108	0.0340136	0.0252525	0.0736531	0.0484006	0.0848718	0.0848718	0.0746557	0.101082	0.0404328	0.101082	0.0161731	0.0180072
	46	30	0.0501638	0.0315846	0.0464479	0.0877302	0.0475205	0.0182771	0.0599178	0.0236884	0.0585244	0.0504348	0.0349164	0.0439688	0.0334425	0.0975406	0.0640981	0.110986	0.110986	0.0976267	0.130667	0.0522668	0.130667	0.0209067	0.0232776
08:00:00	50	31	0.0495495	0.0311978	0.0458792	0.0873862	0.0473342	0.0182054	0.0591841	0.0233984	0.0578078	0.0506251	0.0350482	0.0441347	0.033033	0.0963463	0.0633133	0.110551	0.110551	0.0972439	0.13116	0.0524641	0.13116	0.0209856	0.0233654
	51	31	0.051597	0.032487	0.047775	0.0908266	0.0491977	0.0189222	0.0616297	0.0243652	0.0601965	0.0525283	0.0363658	0.0457939	0.034398	0.100327	0.0659295	0.114903	0.114903	0.101072	0.136091	0.0544364	0.136091	0.0217746	0.0242438
	52	31	0.0536445	0.0337762	0.0496708	0.094267	0.0510613	0.0196389	0.0640754	0.0253321	0.0625852	0.0544315	0.0376834	0.0474531	0.035763	0.104309	0.0685458	0.119256	0.119256	0.104901	0.141022	0.0564087	0.141022	0.0225635	0.0251222
	55	31	0.059787	0.0376437	0.0553583	0.104588	0.0566519	0.0217892	0.0714122	0.0282328	0.0697515	0.0601411	0.0416362	0.0524307	0.039858	0.116252	0.0763945	0.132313	0.132313	0.116386	0.155814	0.0623257	0.155814	0.0249303	0.0277574
	58	31	0.0659295	0.0415112	0.0610458	0.114909	0.0622426	0.0239394	0.0787491	0.0311334	0.0769178	0.0658507	0.045589	0.0574083	0.043953	0.128196	0.0842433	0.14537	0.14537	0.127872	0.170607	0.0682427	0.170607	0.0272971	0.0303926
	59	31	0.067977	0.0428003	0.0629417	0.11835	0.0641061	0.0246562	0.0811947	0.0321002	0.0793065	0.0677539	0.0469066	0.0590675	0.045318	0.132177	0.0868595	0.149723	0.149723	0.1317	0.175538	0.0702151	0.175538	0.028086	0.031271
	59	31	0.067977	0.0428003	0.0629417	0.11835	0.0641061	0.0246562	0.0811947	0.0321002	0.0793065	0.0677539	0.0469066	0.0590675	0.045318	0.132177	0.0868595	0.149723	0.149723	0.1317	0.175538	0.0702151	0.175538	0.028086	0.031271
	64	31	0.0782145	0.0492462	0.0724208	0.135552	0.0734239	0.0282399	0.0934229	0.0369346	0.0912503	0.0772699	0.0534946	0.0673635	0.052143	0.152084	0.0999407	0.171485	0.171485	0.150843	0.200192	0.0800767	0.200192	0.0320307	0.035663
	68	31	0.0864045	0.0544028	0.0800042	0.149313	0.0808781	0.0311069	0.103205	0.0408021	0.100805	0.0848827	0.058765	0.0740003	0.057603	0.168009	0.110406	0.188894	0.188894	0.166157	0.219915	0.0879661	0.219915	0.0351864	0.0391766
	70	31	0.0904995	0.0569812	0.0837958	0.156194	0.0846052	0.0325404	0.108097	0.0427359	0.105583	0.0886891	0.0614002	0.0773187	0.060333	0.175971	0.115638	0.197599	0.197599	0.173814	0.229777	0.0919107	0.229777	0.0367643	0.0409334
	71	30	0.101351	0.0638138	0.0938437	0.17374	0.0941093	0.0361959	0.121058	0.0478603	0.118243	0.0980148	0.0678564	0.0854488	0.0675675	0.197072	0.129504	0.219796	0.219796	0.193339	0.253938	0.101575	0.253938	0.0406301	0.0452376
	70	31	0.0904995	0.0569812	0.0837958	0.156194	0.0846052	0.0325404	0.108097	0.0427359	0.105583	0.0886891	0.0614002	0.0773187	0.060333	0.175971	0.115638	0.197599	0.197599	0.173814	0.229777	0.0919107	0.229777	0.0367643	0.0409334
09:00:00	70	31	0.0904995	0.0569812	0.0837958	0.156194	0.0846052	0.0325404	0.108097	0.0427359	0.105583	0.0886891	0.0614002	0.0773187	0.060333	0.175971	0.115638	0.197599	0.197599	0.173814	0.229777	0.0919107	0.229777	0.0367643	0.0409334
	67	31	0.084357	0.0531137	0.0781083	0.145873	0.0790145	0.0303902	0.10076	0.0398353	0.0984165	0.0829795	0.0574474	0.0723411	0.056238	0.164027	0.10779	0.184542	0.184542	0.162328	0.214984	0.0859937	0.214984	0.0343975	0.0382982
	60	31	0.0700245	0.0440895	0.0648375	0.12179	0.0659697	0.0253729	0.0836404	0.0330671	0.0816952	0.0696571	0.0482242	0.0607267	0.046683	0.136159	0.0894757	0.154075	0.154075	0.135529	0.180469	0.0721874	0.180469	0.028875	0.0321494
	58	31	0.0659295	0.0415112	0.0610458	0.114909	0.0622426	0.0239394	0.0787491	0.0311334	0.0769178	0.0658507	0.045589	0.0574083	0.043953	0.128196	0.0842433	0.14537	0.14537	0.127872	0.170607	0.0682427	0.170607	0.0272971	0.0303926
	66	30	0.0911138	0.0573679	0.0843646	0.156538	0.0847915	0.0326121	0.10883	0.0430259	0.106299	0.0884988	0.0612684	0.0771528	0.0607425	0.177166	0.116423	0.198034	0.198034	0.174197	0.229284	0.0917135	0.229284	0.0366854	0.0408456
	57	30	0.0726863	0.0457654	0.0673021	0.125575	0.0680196	0.0261614	0.0868197	0.0343241	0.0848006	0.07137	0.04941	0.06222	0.0484575	0.141334	0.0928769	0.158863	0.158863	0.13974	0.184906	0.0739625	0.184906	0.029585	0.03294
	36	30	0.0296887	0.0186929	0.0274896	0.0533262	0.028885	0.0111096	0.0354616	0.0140197	0.0346369	0.0314028	0.0217404	0.0273768	0.0197925	0.0577281	0.0379356	0.0674622	0.0674622	0.0593417	0.0813587	0.0325435	0.0813587	0.0130174	0.0144936
	27	39	0	0	0	0	0	0	0	0	0	0	0	0	0	0	0	0	0	0	0	0	0	0	0
	49	30	0.0563063	0.0354521	0.0521354	0.0980514	0.0531112	0.0204274	0.0672547	0.0265891	0.0656906	0.0561444	0.0388692	0.0489464	0.0375375	0.109484	0.0719469	0.124043	0.124043	0.109112	0.14546	0.0581838	0.14546	0.0232735	0.0259128
	71	30	0.101351	0.0638138	0.0938437	0.17374	0.0941093	0.0361959	0.121058	0.0478603	0.118243	0.0980148	0.0678564	0.0854488	0.0675675	0.197072	0.129504	0.219796	0.219796	0.193339	0.253938	0.101575	0.253938	0.0406301	0.0452376
	87	30	0.134111	0.0844404	0.124177	0.228787	0.123926	0.0476639	0.160188	0.0633303	0.156463	0.128466	0.088938	0.111996	0.0894075	0.260772	0.171364	0.289435	0.289435	0.254595	0.332831	0.133132	0.332831	0.053253	0.059292
	96	30	0.152539	0.0960429	0.14124	0.25975	0.140698	0.0541146	0.182199	0.0720322	0.177962	0.145595	0.100796	0.126929	0.101693	0.296603	0.194911	0.328606	0.328606	0.289052	0.377209	0.150883	0.377209	0.0603534	0.0671976
10:00:00	107	31	0.166257	0.10468	0.153942	0.283489	0.153557	0.0590602	0.198585	0.0785102	0.193966	0.159108	0.110151	0.138709	0.110838	0.323277	0.212439	0.358638	0.358638	0.315468	0.412218	0.164887	0.412218	0.0659548	0.0734342
	118	31	0.188779	0.118861	0.174796	0.321333	0.174056	0.0669444	0.225487	0.0891459	0.220243	0.180043	0.124645	0.15696	0.125853	0.367071	0.241218	0.406514	0.406514	0.357582	0.466457	0.186583	0.466457	0.0746331	0.0830966
	128	31	0.209254	0.131753	0.193754	0.355737	0.192691	0.0741119	0.249943	0.0988146	0.24413	0.199075	0.137821	0.173552	0.139503	0.406884	0.267381	0.450038	0.450038	0.395867	0.515765	0.206306	0.515765	0.0825224	0.0918806
	140	31	0.233825	0.147223	0.216504	0.397022	0.215054	0.0827129	0.27929	0.110417	0.272795	0.221913	0.153632	0.193463	0.155883	0.454659	0.298776	0.502267	0.502267	0.441809	0.574935	0.229974	0.574935	0.0919896	0.102421
	152	31	0.258395	0.162693	0.239254	0.438307	0.237416	0.0913139	0.308638	0.12202	0.30146	0.244752	0.169443	0.213373	0.172263	0.502434	0.330171	0.554496	0.554496	0.487751	0.634105	0.253642	0.634105	0.101457	0.112962
	166	32	0.278255	0.175198	0.257644	0.472367	0.255865	0.0984098	0.33236	0.131398	0.324631	0.263974	0.182751	0.230131	0.185504	0.541052	0.355548	0.597585	0.597585	0.525653	0.683907	0.273563	0.683907	0.109425	0.121834
	179	33	0.296069	0.186414	0.274138	0.502986	0.272451	0.104789	0.353637	0.13981	0.345413	0.281293	0.194741	0.24523	0.197379	0.575689	0.37831	0.636321	0.636321	0.559727	0.728777	0.291511	0.728777	0.116604	0.129828
	192	34	0.313882	0.197629	0.290631	0.533606	0.289037	0.111168	0.374914	0.148222	0.366195	0.298612	0.206731	0.260328	0.209254	0.610326	0.401071	0.675057	0.675057	0.5938	0.773648	0.309459	0.773648	0.123784	0.137821
	206	35	0.333742	0.210134	0.309021	0.567666	0.307486	0.118264	0.398637	0.157601	0.389366	0.317834	0.220039	0.277086	0.222495	0.648944	0.426449	0.718146	0.718146	0.631702	0.823449	0.32938	0.823449	0.131752	0.146693
	220	36	0.353603	0.222639	0.32741	0.601726	0.325935	0.12536	0.422359	0.166979	0.412537	0.337057	0.233347	0.293844	0.235736	0.687562	0.451826	0.761235	0.761235	0.669605	0.873251	0.3493	0.873251	0.13972	0.155565
	247	37	0.400081	0.251903	0.370446	0.680511	0.36861	0.141773	0.477875	0.188927	0.466762	0.381021	0.263784	0.332172	0.266721	0.777936	0.511215	0.860905	0.860905	0.757277	0.987153	0.394861	0.987153	0.157944	0.175856
	227	38	0.350327	0.220576	0.324377	0.597597	0.323699	0.124499	0.418446	0.165432	0.408715	0.335534	0.232293	0.292517	0.233552	0.681192	0.44764	0.756012	0.756012	0.66501	0.869306	0.347722	0.869306	0.139089	0.154862
11:00:00	307	39	0.505323	0.318166	0.467892	0.858724	0.465142	0.178901	0.60358	0.238625	0.589543	0.480368	0.332562	0.418782	0.336882	0.982572	0.645691	1.08636	1.08636	0.955594	1.24454	0.497817	1.24454	0.199127	0.221708
	324	41	0.522522	0.328995	0.483817	0.888999	0.481541	0.185208	0.624124	0.246746	0.609609	0.497877	0.344684	0.434047	0.348348	1.01602	0.667667	1.12466	1.12466	0.989284	1.28991	0.515962	1.28991	0.206385	0.229789
	342	42	0.550573	0.346657	0.50979	0.936821	0.507445	0.195171	0.657629	0.259993	0.642335	0.524712	0.363262	0.457441	0.367049	1.07056	0.70351	1.18516	1.18516	1.0425	1.35943	0.543772	1.35943	0.217509	0.242175
	345	43	0.547911	0.344981	0.507325	0.933036	0.505395	0.194383	0.654449	0.258736	0.639229	0.522999	0.362076	0.455948	0.365274	1.06538	0.700108	1.18037	1.18037	1.03829	1.35499	0.541997	1.35499	0.216799	0.241384
	359	44	0.567772	0.357486	0.525715	0.967096	0.523844	0.201478	0.678172	0.268114	0.6624	0.542222	0.375384	0.472706	0.378514	1.104	0.725486	1.22346	1.22346	1.07619	1.40479	0.561918	1.40479	0.224767	0.250256
	487	46	0.812243	0.511412	0.752077	1.37926	0.747097	0.287345	0.970179	0.383559	0.947617	0.770986	0.53376	0.672142	0.541496	1.57936	1.03787	1.74488	1.74488	1.53485	1.99748	0.798992	1.99748	0.319597	0.35584
	573	47	0.979524	0.616737	0.906967	1.66103	0.899722	0.346047	1.16999	0.462553	1.14278	0.927239	0.641935	0.808362	0.653016	1.90463	1.25161	2.10134	2.10134	1.8484	2.4023	0.960921	2.4023	0.384368	0.427956
	512	48	0.845822	0.532555	0.783169	1.43706	0.778405	0.299386	1.01029	0.399416	0.986793	0.803721	0.556422	0.70068	0.563882	1.64465	1.08077	1.818	1.818	1.59916	2.08229	0.832916	2.08229	0.333167	0.370948
	639	50	1.08825	0.685192	1.00764	1.84577	0.999795	0.384536	1.29985	0.513894	1.26962	1.03058	0.71348	0.898457	0.725498	2.11603	1.39054	2.33506	2.33506	2.05399	2.67005	1.06802	2.67005	0.427207	0.475654
	717	51	1.23915	0.780204	1.14736	2.10002	1.13751	0.437504	1.48009	0.585153	1.44567	1.17161	0.811115	1.0214	0.826098	2.40945	1.58335	2.6567	2.6567	2.33692	3.03542	1.21417	3.03542	0.485667	0.540743
	715	51	1.23505	0.777625	1.14357	2.09314	1.13378	0.436071	1.4752	0.583219	1.44089	1.1678	0.808479	1.01809	0.823368	2.40149	1.57812	2.648	2.648	2.32926	3.02556	1.21022	3.02556	0.484089	0.538986
	716	52	1.2283	0.773371	1.13731	2.08247	1.12801	0.433849	1.46713	0.580028	1.43301	1.16228	0.804658	1.01327	0.818863	2.38835	1.56949	2.63451	2.63451	2.31739	3.01126	1.2045	3.01126	0.481802	0.536439
12 noon	739	56	1.24017	0.780848	1.14831	2.10518	1.14031	0.438579	1.48132	0.585636	1.44687	1.17637	0.814409	1.02555	0.826781	2.41144	1.58466	2.66323	2.66323	2.34266	3.04775	1.2191	3.04775	0.48764	0.542939
	772	56	1.30774	0.823391	1.21087	2.21871	1.2018	0.462232	1.56202	0.617543	1.52569	1.23917	0.857889	1.08031	0.871826	2.54282	1.671	2.80686	2.80686	2.469	3.21047	1.28419	3.21047	0.513674	0.571926
	773	57	1.30098	0.819137	1.20461	2.20805	1.19603	0.46001	1.55395	0.614352	1.51781	1.23365	0.854068	1.07549	0.867321	2.52969	1.66237	2.79337	2.79337	2.45713	3.19617	1.27847	3.19617	0.511387	0.569379
	812	58	1.37203	0.863871	1.2704	2.32812	1.26106	0.485025	1.63881	0.647903	1.6007	1.30046	0.900316	1.13373	0.914687	2.66784	1.75315	2.94527	2.94527	2.59075	3.36924	1.3477	3.36924	0.539078	0.600211
	650	61	1.01392	0.638395	0.938817	1.72846	0.936248	0.360095	1.21107	0.478797	1.18291	0.969871	0.671449	0.845528	0.675948	1.97152	1.29557	2.18665	2.18665	1.92344	2.51275	1.0051	2.51275	0.40204	0.447633
	702	58	1.1468	0.722062	1.06186	1.94967	1.05607	0.406182	1.36979	0.541547	1.33794	1.0911	0.75538	0.951219	0.764536	2.2299	1.46536	2.46651	2.46651	2.16961	2.82685	1.13074	2.82685	0.452295	0.503587
	711	59	1.15643	0.728121	1.07077	1.96653	1.06521	0.409694	1.38129	0.546091	1.34917	1.10081	0.7621	0.959681	0.770952	2.24861	1.47766	2.48783	2.48783	2.18837	2.85199	1.1408	2.85199	0.456319	0.508067
	610	58	0.958435	0.603459	0.88744	1.63316	0.884627	0.340241	1.1448	0.452594	1.11817	0.91601	0.634161	0.798573	0.638956	1.86362	1.22467	2.06608	2.06608	1.81739	2.37321	0.949284	2.37321	0.379714	0.422774
	369	52	0.517813	0.32603	0.479456	0.888655	0.481355	0.185137	0.618499	0.244523	0.604115	0.501874	0.347451	0.437531	0.345209	1.00686	0.66165	1.12422	1.12422	0.988902	1.30026	0.520104	1.30026	0.208042	0.231634
	654	55	1.07494	0.676813	0.995313	1.82685	0.989545	0.380594	1.28395	0.507609	1.25409	1.02202	0.707551	0.89099	0.716625	2.09016	1.37353	2.31112	2.31112	2.03293	2.64786	1.05914	2.64786	0.423657	0.471701
	875	55	1.52744	0.961718	1.41429	2.58718	1.40139	0.538996	1.82444	0.721289	1.78201	1.44263	0.998741	1.25767	1.01829	2.97001	1.95172	3.273	3.273	2.87903	3.73757	1.49503	3.73757	0.598011	0.665827
	862	59	1.4656	0.922786	1.35704	2.48603	1.3466	0.517924	1.75058	0.692089	1.70987	1.38819	0.961057	1.21022	0.977067	2.84978	1.87271	3.14504	3.14504	2.76647	3.59655	1.43862	3.59655	0.575448	0.640705
13:00:00	887	59	1.51679	0.955015	1.40443	2.57204	1.39319	0.535842	1.81172	0.716261	1.76959	1.43577	0.993997	1.2517	1.01119	2.94931	1.93812	3.25385	3.25385	2.86219	3.71982	1.48793	3.71982	0.595171	0.662665
	810	59	1.35913	0.855749	1.25845	2.30713	1.2497	0.480653	1.62341	0.641812	1.58565	1.28923	0.892542	1.12394	0.906087	2.64275	1.73667	2.91872	2.91872	2.56739	3.34015	1.33606	3.34015	0.534423	0.595028
	880	61	1.48485	0.934904	1.37486	2.51975	1.36486	0.524948	1.77357	0.701178	1.73232	1.40761	0.974497	1.22714	0.989898	2.8872	1.8973	3.1877	3.1877	2.80399	3.64684	1.45874	3.64684	0.583495	0.649665
	915	62	1.54771	0.974481	1.43306	2.62606	1.42245	0.547095	1.84865	0.730861	1.80566	1.4668	1.01547	1.27875	1.0318	3.00943	1.97762	3.32219	3.32219	2.92229	3.80019	1.52008	3.80019	0.608031	0.676983
	959	64	1.62019	1.02012	1.50017	2.74922	1.48916	0.572755	1.93522	0.765088	1.89022	1.53569	1.06317	1.33881	1.08012	3.15036	2.07024	3.478	3.478	3.05935	3.97869	1.59148	3.97869	0.63659	0.708781
	816	60	1.36261	0.85794	1.26168	2.31367	1.25324	0.482014	1.62756	0.643455	1.58971	1.29322	0.895309	1.12743	0.908407	2.64952	1.74111	2.92699	2.92699	2.57467	3.3505	1.3402	3.3505	0.53608	0.596873
	666	58	1.07309	0.675652	0.993606	1.82582	0.988986	0.380379	1.28175	0.506739	1.25194	1.02259	0.707946	0.891488	0.715396	2.08657	1.37118	2.30982	2.30982	2.03178	2.64934	1.05973	2.64934	0.423894	0.471964
	840	62	1.39414	0.877794	1.29087	2.36803	1.28268	0.493339	1.66523	0.658345	1.6265	1.32406	0.916654	1.15431	0.929428	2.71083	1.7814	2.99576	2.99576	2.63516	3.43038	1.37215	3.43038	0.548861	0.611103
	862	63	1.43038	0.900612	1.32443	2.42961	1.31604	0.506169	1.70851	0.675459	1.66878	1.3585	0.940503	1.18434	0.953589	2.7813	1.82771	3.07366	3.07366	2.70369	3.51963	1.40785	3.51963	0.563141	0.627002
	870	64	1.43796	0.905382	1.33144	2.44303	1.32331	0.508964	1.71756	0.679036	1.67762	1.36631	0.945905	1.19114	0.95864	2.79603	1.83739	3.09064	3.09064	2.71862	3.53985	1.41594	3.53985	0.566375	0.630603
	889	65	1.46806	0.924333	1.35931	2.49429	1.35107	0.519644	1.75351	0.693249	1.71273	1.39505	0.965801	1.21619	0.978705	2.85456	1.87585	3.15549	3.15549	2.77566	3.6143	1.44572	3.6143	0.578288	0.643867
	951	65	1.595	1.00426	1.47685	2.70759	1.46661	0.564082	1.90514	0.753196	1.86084	1.51304	1.04749	1.31906	1.06333	3.10139	2.03806	3.42534	3.42534	3.01303	3.92001	1.568	3.92001	0.627202	0.698328
14:00:00	331	61	0.36077	0.227151	0.334046	0.630969	0.341775	0.131452	0.430919	0.170363	0.420898	0.36275	0.251135	0.316244	0.240513	0.701496	0.460983	0.79823	0.79823	0.702147	0.939817	0.375927	0.939817	0.150371	0.167423
	1011	62	1.74427	1.09824	1.61506	2.95634	1.60135	0.615903	2.08343	0.823681	2.03498	1.6495	1.14196	1.43803	1.16284	3.39163	2.22878	3.74002	3.74002	3.28983	4.27355	1.70942	4.27355	0.683769	0.761309
	1019	63	1.75184	1.10301	1.62207	2.96975	1.60862	0.618699	2.09248	0.827258	2.04381	1.65731	1.14737	1.44483	1.16789	3.40636	2.23846	3.75699	3.75699	3.30476	4.29377	1.71751	4.29377	0.687003	0.764911
	1009	62	1.74017	1.09566	1.61127	2.94945	1.59762	0.61447	2.07854	0.821747	2.0302	1.6457	1.13933	1.43471	1.16011	3.38366	2.22355	3.73131	3.73131	3.28217	4.26369	1.70548	4.26369	0.682191	0.759552
	1019	65	1.73423	1.09192	1.60577	2.94154	1.59334	0.612821	2.07144	0.818943	2.02327	1.64246	1.13709	1.43189	1.15616	3.37212	2.21596	3.7213	3.7213	3.27337	4.25531	1.70212	4.25531	0.680849	0.758059
	1026	67	1.73096	1.08986	1.60274	2.93741	1.5911	0.611961	2.06753	0.817396	2.01945	1.64094	1.13603	1.43056	1.15397	3.36575	2.21178	3.71608	3.71608	3.26877	4.25136	1.70055	4.25136	0.680218	0.757356
	948	66	1.58006	0.99485	1.46301	2.68317	1.45338	0.558993	1.88729	0.746137	1.8434	1.49991	1.0384	1.30762	1.05337	3.07233	2.01896	3.39444	3.39444	2.98585	3.88599	1.5544	3.88599	0.621758	0.692267
	1012	63	1.73751	1.09399	1.6088	2.94567	1.59557	0.613681	2.07536	0.82049	2.02709	1.64398	1.13814	1.43322	1.15834	3.37849	2.22015	3.72652	3.72652	3.27796	4.25925	1.7037	4.25925	0.681481	0.758762
	995	63	1.7027	1.07207	1.57658	2.88718	1.56389	0.601497	2.03378	0.804053	1.98648	1.61163	1.11574	1.40501	1.13513	3.31081	2.17567	3.65253	3.65253	3.21288	4.17543	1.67017	4.17543	0.668069	0.743829
	994	49	1.82391	1.14839	1.68881	3.08122	1.669	0.641921	2.17856	0.861292	2.1279	1.71364	1.18637	1.49394	1.21594	3.5465	2.33056	3.89801	3.89801	3.4288	4.43972	1.77589	4.43972	0.710356	0.790911
	994	63	1.70065	1.07078	1.57468	2.88374	1.56203	0.60078	2.03134	0.803086	1.9841	1.60973	1.11443	1.40335	1.13377	3.30683	2.17306	3.64818	3.64818	3.20905	4.1705	1.6682	4.1705	0.66728	0.742951
	1002	63	1.71703	1.0811	1.58985	2.91127	1.57694	0.606514	2.0509	0.810821	2.00321	1.62495	1.12497	1.41662	1.14469	3.33868	2.19399	3.683	3.683	3.23968	4.20995	1.68398	4.20995	0.673591	0.749978
15:00:00	1006	63	1.72522	1.08625	1.59743	2.92503	1.58439	0.609381	2.06068	0.814689	2.01276	1.63256	1.13024	1.42326	1.15015	3.3546	2.20445	3.70041	3.70041	3.25499	4.22967	1.69187	4.22967	0.676747	0.753492
	1001	63	1.71499	1.07981	1.58795	2.90783	1.57507	0.605797	2.04846	0.809855	2.00082	1.62305	1.12365	1.41497	1.14332	3.33469	2.19137	3.67865	3.67865	3.23585	4.20501	1.68201	4.20501	0.672802	0.7491
	1028	64	1.76146	1.10907	1.63099	2.98661	1.61775	0.622211	2.10397	0.831803	2.05504	1.66701	1.15409	1.45329	1.17431	3.42507	2.25076	3.77832	3.77832	3.32352	4.31892	1.72757	4.31892	0.691027	0.769391
	700	67	1.06347	0.669593	0.984696	1.81584	0.983582	0.378301	1.27026	0.502195	1.24072	1.0205	0.706497	0.889663	0.708981	2.06786	1.35888	2.2972	2.2972	2.02068	2.64391	1.05757	2.64391	0.423026	0.470998
	422	60	0.555896	0.350009	0.514719	0.958151	0.518999	0.199615	0.663987	0.262507	0.648546	0.543364	0.376175	0.473702	0.370597	1.08091	0.710312	1.21214	1.21214	1.06624	1.40775	0.563101	1.40775	0.22524	0.250783
	243	54	0.242219	0.152508	0.224277	0.426954	0.231267	0.0889487	0.289317	0.114381	0.282589	0.247226	0.171156	0.21553	0.161479	0.470982	0.309502	0.540133	0.540133	0.475117	0.640515	0.256206	0.640515	0.102482	0.114104
	196	48	0.198812	0.125178	0.184085	0.349889	0.189523	0.0728935	0.23747	0.0938836	0.231948	0.20231	0.140061	0.176373	0.132542	0.386579	0.254038	0.442639	0.442639	0.389358	0.524148	0.209659	0.524148	0.0838636	0.0933739
	178	44	0.197174	0.124147	0.182569	0.344384	0.186541	0.0717467	0.235514	0.0931101	0.230037	0.197742	0.136899	0.172391	0.131449	0.383394	0.251945	0.435675	0.435675	0.383233	0.512314	0.204925	0.512314	0.0819702	0.0912658
	150	40	0.175061	0.110224	0.162094	0.304475	0.164924	0.0634324	0.209101	0.0826678	0.204238	0.174143	0.12056	0.151817	0.116707	0.340397	0.223689	0.385187	0.385187	0.338822	0.451171	0.180468	0.451171	0.0721874	0.0803736
	131	39	0.144963	0.091273	0.134225	0.253213	0.137157	0.0527528	0.17315	0.0684548	0.169124	0.145404	0.100665	0.126763	0.096642	0.281873	0.185231	0.320337	0.320337	0.281778	0.376716	0.150686	0.376716	0.0602745	0.0671098
	117	39	0.116298	0.0732247	0.107683	0.205048	0.111068	0.0427183	0.138912	0.0549185	0.135681	0.11876	0.0822182	0.103534	0.077532	0.226135	0.148603	0.259403	0.259403	0.228179	0.307684	0.123074	0.307684	0.0492294	0.0548122
	115	39	0.112203	0.0706463	0.103892	0.198167	0.10734	0.0412848	0.13402	0.0529848	0.130904	0.114953	0.079583	0.100216	0.074802	0.218173	0.143371	0.250698	0.250698	0.220522	0.297822	0.119129	0.297822	0.0476516	0.0530554
16:00:00	114	39	0.110156	0.0693572	0.101996	0.194727	0.105477	0.040568	0.131575	0.0520179	0.128515	0.11305	0.0782654	0.0985565	0.073437	0.214191	0.140754	0.246346	0.246346	0.216693	0.292892	0.117157	0.292892	0.0468626	0.052177
	119	39	0.120393	0.075803	0.111475	0.211929	0.114795	0.0441518	0.143803	0.0568522	0.140458	0.122566	0.0848534	0.106852	0.080262	0.234097	0.153835	0.268108	0.268108	0.235836	0.317546	0.127018	0.317546	0.0508073	0.056569
	126	39	0.134725	0.0848272	0.124746	0.236011	0.12784	0.049169	0.160922	0.0636204	0.15718	0.135888	0.0940766	0.118467	0.089817	0.261966	0.172149	0.298575	0.298575	0.262635	0.352062	0.140825	0.352062	0.0563298	0.0627178
	131	39	0.144963	0.091273	0.134225	0.253213	0.137157	0.0527528	0.17315	0.0684548	0.169124	0.145404	0.100665	0.126763	0.096642	0.281873	0.185231	0.320337	0.320337	0.281778	0.376716	0.150686	0.376716	0.0602745	0.0671098
	136	39	0.155201	0.0977188	0.143704	0.270415	0.146475	0.0563365	0.185378	0.0732891	0.181067	0.15492	0.107253	0.135059	0.103467	0.301779	0.198312	0.342099	0.342099	0.30092	0.40137	0.160548	0.40137	0.0642192	0.0715018
	138	39	0.159296	0.100297	0.147496	0.277296	0.150202	0.0577701	0.19027	0.0752229	0.185845	0.158727	0.109888	0.138377	0.106197	0.309741	0.203544	0.350803	0.350803	0.308577	0.411232	0.164493	0.411232	0.065797	0.0732586
	140	39	0.163391	0.102876	0.151288	0.284177	0.153929	0.0592036	0.195161	0.0771566	0.190622	0.162533	0.112523	0.141696	0.108927	0.317704	0.208777	0.359508	0.359508	0.316234	0.421093	0.168437	0.421093	0.0673749	0.0750154
	143	39	0.169533	0.106743	0.156975	0.294498	0.15952	0.0613538	0.202498	0.0800572	0.197788	0.168243	0.116476	0.146673	0.113022	0.329647	0.216625	0.372565	0.372565	0.32772	0.435886	0.174354	0.435886	0.0697417	0.0776506
	144	39	0.17158	0.108032	0.158871	0.297939	0.161383	0.0620705	0.204943	0.0810241	0.200177	0.170146	0.117793	0.148332	0.114387	0.333629	0.219242	0.376918	0.376918	0.331548	0.440816	0.176327	0.440816	0.0705306	0.078529
	145	39	0.173628	0.109321	0.160767	0.301379	0.163247	0.0627873	0.207389	0.081991	0.202566	0.172049	0.119111	0.149992	0.115752	0.33761	0.221858	0.38127	0.38127	0.335377	0.445747	0.178299	0.445747	0.0713196	0.0794074
	146	39	0.175675	0.11061	0.162662	0.304819	0.165111	0.063504	0.209835	0.0829579	0.204955	0.173952	0.120429	0.151651	0.117117	0.341591	0.224474	0.385623	0.385623	0.339205	0.450678	0.180271	0.450678	0.0721085	0.0802858
	148	40	0.170966	0.107645	0.158302	0.297595	0.161197	0.0619989	0.20421	0.0807341	0.199461	0.170336	0.117925	0.148498	0.113977	0.332434	0.218457	0.376483	0.376483	0.331165	0.44131	0.176524	0.44131	0.0706095	0.0786168
17:00:00	151	40	0.177109	0.111513	0.16399	0.307916	0.166788	0.0641491	0.211547	0.0836347	0.206627	0.176046	0.121878	0.153476	0.118072	0.344378	0.226306	0.38954	0.38954	0.342651	0.456102	0.182441	0.456102	0.0729763	0.081252
	154	41	0.174447	0.109837	0.161525	0.304131	0.164738	0.0633607	0.208367	0.0823777	0.203521	0.174333	0.120692	0.151983	0.116298	0.339203	0.222905	0.384752	0.384752	0.338439	0.451664	0.180666	0.451664	0.0722663	0.0804614
	156	40	0.187346	0.117959	0.173469	0.325118	0.176105	0.0677329	0.223775	0.0884691	0.218571	0.185562	0.128466	0.161772	0.124898	0.364284	0.239387	0.411302	0.411302	0.361793	0.480756	0.192302	0.480756	0.076921	0.085644
	161	41	0.18878	0.118861	0.174796	0.328214	0.177783	0.0683779	0.225487	0.0891459	0.220243	0.187656	0.129915	0.163597	0.125853	0.367071	0.241218	0.415219	0.415219	0.365239	0.48618	0.194472	0.48618	0.0777888	0.0866102
	160	40	0.195536	0.123115	0.181052	0.338879	0.18356	0.0705999	0.233557	0.0923366	0.228126	0.193175	0.133736	0.168409	0.130358	0.380209	0.249852	0.428711	0.428711	0.377107	0.50048	0.200192	0.50048	0.0800767	0.0891576
	150	38	0.19267	0.121311	0.178398	0.332687	0.180205	0.0693097	0.230133	0.0909829	0.224781	0.188988	0.130838	0.164759	0.128446	0.374636	0.246189	0.420877	0.420877	0.370216	0.489632	0.195853	0.489632	0.0783411	0.0872251
	125	36	0.159091	0.100168	0.147306	0.274888	0.148898	0.0572683	0.190025	0.0751262	0.185606	0.156253	0.108175	0.13622	0.10606	0.309343	0.203283	0.347757	0.347757	0.305897	0.404821	0.161929	0.404821	0.0647714	0.0721166
	122	35	0.161752	0.101844	0.149771	0.278672	0.150948	0.0580567	0.193204	0.0763831	0.188711	0.157966	0.109361	0.137714	0.107835	0.314519	0.206684	0.352544	0.352544	0.310108	0.409259	0.163704	0.409259	0.0654815	0.0729072
	144	35	0.206797	0.130206	0.191479	0.354361	0.191946	0.0738252	0.247008	0.0976544	0.241264	0.199836	0.138348	0.174216	0.137865	0.402106	0.264241	0.448297	0.448297	0.394335	0.517737	0.207095	0.517737	0.082838	0.092232
	144	35	0.206797	0.130206	0.191479	0.354361	0.191946	0.0738252	0.247008	0.0976544	0.241264	0.199836	0.138348	0.174216	0.137865	0.402106	0.264241	0.448297	0.448297	0.394335	0.517737	0.207095	0.517737	0.082838	0.092232
	144	35	0.206797	0.130206	0.191479	0.354361	0.191946	0.0738252	0.247008	0.0976544	0.241264	0.199836	0.138348	0.174216	0.137865	0.402106	0.264241	0.448297	0.448297	0.394335	0.517737	0.207095	0.517737	0.082838	0.092232
	147	38	0.186527	0.117443	0.17271	0.322365	0.174615	0.0671595	0.222796	0.0880823	0.217615	0.183278	0.126885	0.159781	0.124351	0.362692	0.23834	0.40782	0.40782	0.35873	0.474839	0.189936	0.474839	0.0759743	0.0845899
18:00:00	151	39	0.185913	0.117056	0.172142	0.322021	0.174428	0.0670878	0.222063	0.0877923	0.216898	0.183468	0.127017	0.159947	0.123942	0.361497	0.237555	0.407385	0.407385	0.358348	0.475332	0.190133	0.475332	0.0760532	0.0846778
	154	38	0.20086	0.126467	0.185981	0.346448	0.187659	0.0721767	0.239916	0.0948504	0.234336	0.196601	0.136108	0.171395	0.133906	0.390561	0.256654	0.438287	0.438287	0.38553	0.509355	0.203742	0.509355	0.0814968	0.0907387
	156	38	0.204955	0.129046	0.189773	0.353329	0.191387	0.0736102	0.244807	0.0967842	0.239114	0.200407	0.138743	0.174714	0.136636	0.398523	0.261887	0.446991	0.446991	0.393187	0.519217	0.207687	0.519217	0.0830747	0.0924955
	59	35	0.03276	0.0206267	0.0303333	0.0619272	0.0335439	0.0129015	0.03913	0.01547	0.03822	0.038064	0.026352	0.033184	0.02184	0.0637	0.04186	0.0783432	0.0783432	0.068913	0.0986167	0.0394467	0.0986167	0.0157787	0.017568
	160	34	0.248362	0.156376	0.229965	0.423513	0.229403	0.0882319	0.296654	0.117282	0.289755	0.23771	0.164568	0.207234	0.165575	0.482926	0.317351	0.53578	0.53578	0.471288	0.615861	0.246344	0.615861	0.0985378	0.109712
	150	0.33	0.524326	0.330131	0.485487	0.864046	0.468025	0.18001	0.626278	0.247598	0.611713	0.468593	0.32441	0.408517	0.349551	1.01952	0.669972	1.09309	1.09309	0.961516	1.21404	0.485614	1.21404	0.194246	0.216273
	125	33	0.185504	0.116798	0.171763	0.317205	0.171819	0.0660844	0.221574	0.0875989	0.216421	0.17852	0.123591	0.155633	0.123669	0.360701	0.237032	0.401291	0.401291	0.352988	0.462512	0.185005	0.462512	0.0740019	0.0823939
	113	33	0.160934	0.101329	0.149013	0.27592	0.149457	0.0574833	0.192226	0.0759964	0.187756	0.155682	0.10778	0.135723	0.107289	0.312926	0.205637	0.349062	0.349062	0.307046	0.403342	0.161337	0.403342	0.0645347	0.0718531
	123	33	0.181409	0.11422	0.167971	0.310324	0.168092	0.0646508	0.216682	0.0856651	0.211643	0.174714	0.120956	0.152315	0.120939	0.352739	0.2318	0.392586	0.392586	0.345331	0.45265	0.18106	0.45265	0.0724241	0.0806371
	157	32	0.259828	0.163595	0.240581	0.441403	0.239093	0.091959	0.31035	0.122696	0.303132	0.246845	0.170893	0.215198	0.173219	0.505221	0.332002	0.558413	0.558413	0.491197	0.639529	0.255812	0.639529	0.102325	0.113928
	225	32	0.399058	0.251259	0.369498	0.675351	0.365815	0.140698	0.476652	0.188444	0.465567	0.376263	0.26049	0.328024	0.266039	0.775946	0.509907	0.854376	0.854376	0.751535	0.974826	0.38993	0.974826	0.155972	0.17366
	383	32	0.722563	0.454947	0.66904	1.21893	0.660256	0.253945	0.863061	0.34121	0.84299	0.676968	0.46867	0.590177	0.481708	1.40498	0.923275	1.54206	1.54206	1.35644	1.7539	0.701559	1.7539	0.280624	0.312447
		Units Estimated	81	51	75	138	75	28	97	38	95	77	53	67	54	158	104	175	175	154	201	80	201	32	35

## Sheet: 26-7
Time stamp	I	T	E1	E2	E3	M1	M2	M3	I1	I2	I3	I4	I5	I6	G1	G2	G3	C1	C2	C3	R1	R2	R3	L1	F1
			27	17	25	43.92	23.79	9.15	32.25	12.75	31.5	23.79	16.47	20.74	18	52.5	34.5	56.16	56.16	49.4	61	24.4	61	9.76	10.98
7AM	3	28	0	0	0	0	0	0	0	0	0	0	0	0	0	0	0	0	0	0	0	0	0	0	0
	7	28	0	0	0	0	0	0	0	0	0	0	0	0	0	0	0	0	0	0	0	0	0	0	0
	9	28	0	0	0	0	0	0	0	0	0	0	0	0	0	0	0	0	0	0	0	0	0	0	0
	11	28	0	0	0	0	0	0	0	0	0	0	0	0	0	0	0	0	0	0	0	0	0	0	0
	12	29	0	0	0	0	0	0	0	0	0	0	0	0	0	0	0	0	0	0	0	0	0	0	0
	13	29	0	0	0	0	0	0	0	0	0	0	0	0	0	0	0	0	0	0	0	0	0	0	0
	14	29	0	0	0	0	0	0	0	0	0	0	0	0	0	0	0	0	0	0	0	0	0	0	0
	22	29	0.011592	0.00729867	0.0107333	0.0192662	0.0104359	0.0040138	0.013846	0.005474	0.013524	0.0104359	0.00722484	0.00909795	0.007728	0.02254	0.014812	0.0246355	0.0246355	0.0216701	0.0382267	0.0152907	0.0382267	0.00428139	0.00481656
	33	29	0.034362	0.0216353	0.0318167	0.0571106	0.0309349	0.011898	0.0410435	0.0162265	0.040089	0.0309349	0.0214165	0.0269689	0.022908	0.066815	0.043907	0.0730267	0.0730267	0.0642365	0.0907883	0.0363153	0.0907883	0.0126913	0.0142777
	42	29	0.052992	0.0333653	0.0490667	0.0880742	0.0477069	0.0183488	0.063296	0.025024	0.061824	0.0477069	0.0330278	0.0415906	0.035328	0.10304	0.067712	0.11262	0.11262	0.0990635	0.133793	0.0535173	0.133793	0.0195721	0.0220186
	48	30	0.056925	0.0358417	0.0527083	0.094611	0.0512476	0.0197106	0.0679937	0.0268812	0.0664125	0.0512476	0.0354791	0.0446774	0.03795	0.110687	0.0727375	0.120978	0.120978	0.106416	0.145739	0.0582957	0.145739	0.0210247	0.0236527
	46	30	0.052785	0.033235	0.048875	0.0877302	0.0475205	0.0182771	0.0630487	0.0249262	0.0615825	0.0475205	0.0328988	0.0414281	0.03519	0.102637	0.0674475	0.11218	0.11218	0.0986765	0.136182	0.054473	0.136182	0.0194956	0.0219325
08:00:00	46	31	0.044298	0.0278913	0.0410167	0.0736246	0.03988	0.0153384	0.0529115	0.0209185	0.051681	0.03988	0.0276092	0.0347672	0.029532	0.086135	0.056603	0.0941429	0.0941429	0.0828109	0.119458	0.0477833	0.119458	0.016361	0.0184061
	64	31	0.081558	0.0513513	0.0755167	0.135552	0.0734239	0.0282399	0.0974165	0.0385135	0.095151	0.0734239	0.0508319	0.0640106	0.054372	0.158585	0.104213	0.173328	0.173328	0.152465	0.205468	0.0821873	0.205468	0.0301226	0.0338879
	76	32	0.097911	0.0616477	0.0906583	0.162731	0.0881459	0.0339023	0.116949	0.0462357	0.114229	0.0881459	0.0610241	0.0768452	0.065274	0.190382	0.125108	0.208082	0.208082	0.183035	0.246084	0.0984337	0.246084	0.0361624	0.0406827
	95	32	0.137241	0.086411	0.127075	0.228099	0.123553	0.0475205	0.163927	0.0648082	0.160114	0.123553	0.0855369	0.107713	0.091494	0.266857	0.175363	0.291667	0.291667	0.256559	0.336873	0.134749	0.336873	0.0506886	0.0570246
	127	34	0.186507	0.11743	0.172692	0.30998	0.167906	0.0645792	0.222772	0.0880728	0.217591	0.167906	0.116243	0.146379	0.124338	0.362652	0.238314	0.396368	0.396368	0.348657	0.456331	0.182532	0.456331	0.0688845	0.077495
	142	35	0.20907	0.131637	0.193583	0.34748	0.188219	0.0723917	0.249722	0.0987275	0.243915	0.188219	0.130305	0.164088	0.13938	0.406525	0.267145	0.444319	0.444319	0.390836	0.511282	0.204513	0.511282	0.0772179	0.0868701
	145	36	0.206793	0.130203	0.191475	0.343696	0.186169	0.0716033	0.247003	0.0976522	0.241258	0.186169	0.128886	0.162301	0.137862	0.402097	0.264235	0.43948	0.43948	0.38658	0.508892	0.203557	0.508892	0.0763769	0.085924
	141	36	0.198513	0.12499	0.183808	0.329934	0.178714	0.0687363	0.237113	0.0937422	0.231598	0.178714	0.123725	0.155802	0.132342	0.385997	0.253655	0.421883	0.421883	0.371101	0.489779	0.195912	0.489779	0.0733187	0.0824836
	135	36	0.186093	0.11717	0.172308	0.309292	0.167533	0.0644358	0.222278	0.0878772	0.217109	0.167533	0.115984	0.146055	0.124062	0.361847	0.237786	0.395488	0.395488	0.347883	0.461109	0.184444	0.461109	0.0687315	0.077323
	128	36	0.171603	0.108046	0.158892	0.285209	0.154488	0.0594186	0.20497	0.0810347	0.200203	0.154488	0.106953	0.134682	0.114402	0.333672	0.219271	0.364694	0.364694	0.320795	0.427661	0.171064	0.427661	0.0633798	0.0713023
	129	36	0.173673	0.10935	0.160808	0.28865	0.156352	0.0601353	0.207443	0.0820122	0.202619	0.156352	0.108244	0.136307	0.115782	0.337697	0.221915	0.369093	0.369093	0.324665	0.432439	0.172976	0.432439	0.0641443	0.0721624
	122	35	0.16767	0.10557	0.15525	0.278672	0.150948	0.0580567	0.200272	0.0791775	0.195615	0.150948	0.104502	0.131595	0.11178	0.326025	0.214245	0.356335	0.356335	0.313443	0.415715	0.166286	0.415715	0.0619272	0.0696681
09:00:00	126	35	0.17595	0.110783	0.162917	0.292434	0.158402	0.0609237	0.210162	0.0830875	0.205275	0.158402	0.109663	0.138094	0.1173	0.342125	0.224825	0.373932	0.373932	0.328922	0.434828	0.173931	0.434828	0.0649853	0.0731085
	136	35	0.19665	0.123817	0.182083	0.326838	0.177037	0.0680912	0.234887	0.0928625	0.229425	0.177037	0.122564	0.15434	0.1311	0.382375	0.251275	0.417924	0.417924	0.367618	0.482612	0.193045	0.482612	0.0726307	0.0817095
	142	36	0.200583	0.126293	0.185725	0.333375	0.180578	0.0694531	0.239585	0.0947197	0.234013	0.180578	0.125016	0.157427	0.133722	0.390022	0.2563	0.426282	0.426282	0.374971	0.494557	0.197823	0.494557	0.0740833	0.0833437
	133	37	0.173466	0.109219	0.160617	0.288306	0.156165	0.0600636	0.207195	0.0819145	0.202377	0.156165	0.108115	0.136144	0.115644	0.337295	0.221651	0.368653	0.368653	0.324278	0.434828	0.173931	0.434828	0.0640679	0.0720764
	154	37	0.216936	0.136589	0.200867	0.360554	0.1953	0.0751154	0.259118	0.102442	0.253092	0.1953	0.135208	0.170262	0.144624	0.42182	0.277196	0.461036	0.461036	0.405541	0.535173	0.214069	0.535173	0.0801231	0.0901385
	170	38	0.241569	0.152099	0.223675	0.401495	0.217476	0.0836447	0.288541	0.114074	0.28183	0.217476	0.150561	0.189595	0.161046	0.469717	0.308671	0.513387	0.513387	0.45159	0.594903	0.237961	0.594903	0.089221	0.100374
	175	39	0.243432	0.153272	0.2254	0.404591	0.219153	0.0842898	0.290766	0.114954	0.284004	0.219153	0.151722	0.191057	0.162288	0.47334	0.311052	0.517346	0.517346	0.455073	0.60207	0.240828	0.60207	0.0899091	0.101148
	181	39	0.255852	0.161092	0.2369	0.425233	0.230335	0.0885903	0.305601	0.120819	0.298494	0.230335	0.159463	0.200805	0.170568	0.49749	0.326922	0.543741	0.543741	0.478291	0.63074	0.252296	0.63074	0.0944963	0.106308
	145	39	0.181332	0.114172	0.1679	0.301379	0.163247	0.0627873	0.216591	0.085629	0.211554	0.163247	0.113017	0.142318	0.120888	0.35259	0.231702	0.38537	0.38537	0.338983	0.45872	0.183488	0.45872	0.0669731	0.0753448
	156	39	0.204102	0.128509	0.188983	0.339223	0.183746	0.0706715	0.243788	0.0963815	0.238119	0.183746	0.127209	0.160189	0.136068	0.396865	0.260797	0.433761	0.433761	0.381549	0.511282	0.204513	0.511282	0.075383	0.0848059
	188	39	0.270342	0.170215	0.250317	0.449316	0.24338	0.0936075	0.322908	0.127661	0.315399	0.24338	0.168494	0.212177	0.180228	0.525665	0.345437	0.574536	0.574536	0.505378	0.664188	0.265675	0.664188	0.0998481	0.112329
	202	40	0.290835	0.183118	0.269292	0.483376	0.261829	0.100703	0.347386	0.137339	0.339308	0.261829	0.181266	0.228261	0.19389	0.565512	0.371623	0.618088	0.618088	0.543688	0.714361	0.285744	0.714361	0.107417	0.120844
10:00:00	229	41	0.338238	0.212965	0.313183	0.562161	0.304504	0.117117	0.404006	0.159723	0.394611	0.304504	0.210811	0.265465	0.225492	0.657685	0.432193	0.718829	0.718829	0.632304	0.826652	0.330661	0.826652	0.124925	0.14054
	236	40	0.361215	0.227432	0.334458	0.60035	0.325189	0.125073	0.431451	0.170574	0.421417	0.325189	0.225131	0.283499	0.24081	0.702362	0.461552	0.76766	0.76766	0.675257	0.876824	0.35073	0.876824	0.133411	0.150087
	291	40	0.475065	0.299115	0.439875	0.789572	0.427685	0.164494	0.567439	0.224336	0.554242	0.427685	0.296089	0.372853	0.31671	0.923737	0.607027	1.00962	1.00962	0.888088	1.13963	0.455853	1.13963	0.17546	0.197393
	298	41	0.481068	0.302895	0.445433	0.799549	0.433089	0.166573	0.574609	0.227171	0.561246	0.433089	0.299831	0.377565	0.320712	0.93541	0.614698	1.02237	1.02237	0.899311	1.15636	0.462543	1.15636	0.177678	0.199887
	258	40	0.406755	0.256105	0.376625	0.676039	0.366188	0.140841	0.485846	0.192079	0.474547	0.366188	0.253514	0.31924	0.27117	0.790912	0.519742	0.864443	0.864443	0.760389	0.981947	0.392779	0.981947	0.150231	0.16901
	297	39	0.495972	0.312279	0.459233	0.82432	0.446507	0.171733	0.592411	0.234209	0.578634	0.446507	0.30912	0.389262	0.330648	0.96439	0.633742	1.05405	1.05405	0.927172	1.18503	0.474011	1.18503	0.183182	0.20608
	297	41	0.478998	0.301591	0.443517	0.796109	0.431225	0.165856	0.572136	0.226193	0.558831	0.431225	0.298541	0.37594	0.319332	0.931385	0.612053	1.01797	1.01797	0.895441	1.15158	0.460631	1.15158	0.176913	0.199027
	302	42	0.480861	0.302764	0.445242	0.799205	0.432903	0.166501	0.574362	0.227073	0.561004	0.432903	0.299702	0.377402	0.320574	0.935007	0.614433	1.02193	1.02193	0.898924	1.15875	0.463498	1.15875	0.177601	0.199801
	331	42	0.540891	0.340561	0.500825	0.898977	0.486946	0.187287	0.646064	0.255421	0.631039	0.486946	0.337116	0.424517	0.360594	1.05173	0.691138	1.14951	1.14951	1.01114	1.29732	0.518927	1.29732	0.199773	0.224744
	291	43	0.449604	0.283084	0.4163	0.747255	0.404763	0.155678	0.537027	0.212313	0.524538	0.404763	0.280221	0.35287	0.299736	0.87423	0.574494	0.955506	0.955506	0.840492	1.08946	0.435784	1.08946	0.166057	0.186814
	435	44	0.739197	0.46542	0.684442	1.22857	0.665474	0.255951	0.88293	0.349065	0.862396	0.665474	0.460713	0.580157	0.492798	1.43733	0.944529	1.57095	1.57095	1.38186	1.76082	0.704326	1.76082	0.273015	0.307142
	529	46	0.916803	0.577246	0.848892	1.52375	0.825366	0.317449	1.09507	0.432935	1.0696	0.825366	0.571407	0.71955	0.611202	1.78267	1.17147	1.94841	1.94841	1.71388	2.17653	0.870612	2.17653	0.338612	0.380938
11:00:00	398	47	0.637146	0.401166	0.58995	1.05896	0.573601	0.220616	0.761035	0.300874	0.743337	0.573601	0.397108	0.500062	0.424764	1.2389	0.814131	1.35407	1.35407	1.19108	1.53384	0.613538	1.53384	0.235323	0.264739
	567	47	0.986976	0.621429	0.913867	1.64038	0.888541	0.341746	1.17889	0.466072	1.15147	0.888541	0.615144	0.774625	0.657984	1.91912	1.26114	2.09754	2.09754	1.84506	2.34138	0.936553	2.34138	0.364529	0.410096
	573	49	0.982422	0.618562	0.90965	1.63281	0.884441	0.34017	1.17345	0.463921	1.14616	0.884441	0.612305	0.771051	0.654948	1.91026	1.25532	2.08786	2.08786	1.83654	2.3366	0.934642	2.3366	0.362848	0.408203
	395	49	0.613962	0.386569	0.568483	1.02042	0.552729	0.212588	0.733343	0.289926	0.716289	0.552729	0.382658	0.481866	0.409308	1.19381	0.784507	1.3048	1.3048	1.14774	1.48606	0.594425	1.48606	0.226761	0.255106
	287	45	0.42435	0.267183	0.392917	0.705282	0.382028	0.146934	0.506862	0.200387	0.495075	0.382028	0.264481	0.33305	0.2829	0.825125	0.542225	0.901836	0.901836	0.793282	1.0369	0.414759	1.0369	0.156729	0.17632
	355	44	0.573597	0.361154	0.531108	0.953335	0.51639	0.198611	0.68513	0.270865	0.669196	0.51639	0.357501	0.450186	0.382398	1.11533	0.732929	1.21902	1.21902	1.07228	1.37855	0.55142	1.37855	0.211852	0.238334
	365	44	0.594297	0.374187	0.550275	0.987739	0.535025	0.205779	0.709855	0.28064	0.693346	0.535025	0.370402	0.466432	0.396198	1.15558	0.759379	1.26301	1.26301	1.11098	1.42633	0.570533	1.42633	0.219498	0.246935
	638	49	1.11697	0.703279	1.03423	1.85644	1.00557	0.386758	1.33416	0.527459	1.30313	1.00557	0.696165	0.876652	0.744648	2.17189	1.42724	2.37381	2.37381	2.08807	2.6472	1.05888	2.6472	0.412542	0.46411
	516	51	0.847458	0.533585	0.784683	1.4085	0.762937	0.293437	1.01224	0.400189	0.988701	0.762937	0.528187	0.665125	0.564972	1.64783	1.08286	1.80103	1.80103	1.58424	2.03079	0.812317	2.03079	0.313	0.352125
	570	51	0.959238	0.603965	0.888183	1.59428	0.863569	0.332142	1.14576	0.452973	1.11911	0.863569	0.597856	0.752855	0.639492	1.86518	1.22569	2.03859	2.03859	1.7932	2.28882	0.915529	2.28882	0.354285	0.39857
	610	52	1.03355	0.650754	0.956992	1.71779	0.930471	0.357873	1.23452	0.488066	1.20581	0.930471	0.644172	0.811179	0.689034	2.00968	1.32065	2.19652	2.19652	1.93212	2.46323	0.985292	2.46323	0.381731	0.429448
	550	52	0.909351	0.572554	0.841992	1.51137	0.818658	0.314868	1.08617	0.429416	1.06091	0.818658	0.566763	0.713701	0.606234	1.76818	1.16195	1.93257	1.93257	1.69994	2.17653	0.870612	2.17653	0.335859	0.377842
12 noon	697	56	1.17969	0.74277	1.09231	1.96068	1.06204	0.408476	1.40908	0.557077	1.37631	1.06204	0.735256	0.925879	0.786462	2.29385	1.50739	2.5071	2.5071	2.20532	2.81205	1.12482	2.81205	0.435708	0.490171
	441	54	0.666747	0.419804	0.617358	1.10815	0.600249	0.230865	0.796392	0.314853	0.777871	0.600249	0.415557	0.523294	0.444498	1.29645	0.851954	1.41698	1.41698	1.24642	1.62224	0.648898	1.62224	0.246256	0.277038
	627	53	1.06025	0.667567	0.981717	1.76217	0.95451	0.367119	1.26641	0.500675	1.23696	0.95451	0.660815	0.832137	0.706836	2.0616	1.35477	2.25327	2.25327	1.98204	2.52774	1.0111	2.52774	0.391594	0.440543
	690	55	1.17369	0.73899	1.08675	1.95071	1.05663	0.406397	1.40191	0.554242	1.3693	1.05663	0.731515	0.921167	0.78246	2.28217	1.49971	2.49435	2.49435	2.1941	2.79532	1.11813	2.79532	0.43349	0.487677
	454	54	0.693657	0.436747	0.642275	1.15288	0.624476	0.240183	0.828535	0.32756	0.809266	0.624476	0.432329	0.544415	0.462438	1.34878	0.886339	1.47417	1.47417	1.29673	1.68436	0.673745	1.68436	0.256195	0.28822
	737	56	1.26249	0.794903	1.16897	2.0983	1.13658	0.437146	1.50798	0.596177	1.47291	1.13658	0.786862	0.990864	0.841662	2.45485	1.61319	2.68307	2.68307	2.36011	3.00318	1.20127	3.00318	0.466289	0.524575
	832	60	1.42519	0.897345	1.31962	2.36872	1.28305	0.493482	1.70232	0.673009	1.66273	1.28305	0.888268	1.11856	0.95013	2.77121	1.82108	3.02885	3.02885	2.66427	3.39023	1.35609	3.39023	0.526381	0.592179
	827	60	1.41484	0.890828	1.31004	2.35151	1.27374	0.489899	1.68995	0.668121	1.65065	1.27374	0.881818	1.11044	0.94323	2.75109	1.80786	3.00685	3.00685	2.64492	3.36634	1.34653	3.36634	0.522559	0.587878
	847	61	1.44776	0.911551	1.34052	2.40622	1.30337	0.501295	1.72927	0.683663	1.68905	1.30337	0.902331	1.13627	0.965172	2.81508	1.84991	3.0768	3.0768	2.70644	3.44518	1.37807	3.44518	0.534715	0.601554
	879	60	1.52248	0.958602	1.40971	2.53041	1.37064	0.52717	1.81852	0.718951	1.77623	1.37064	0.948905	1.19492	1.01499	2.96039	1.9454	3.23561	3.23561	2.84614	3.61481	1.44592	3.61481	0.562314	0.632604
	570	61	0.874368	0.550528	0.8096	1.45322	0.787164	0.302755	1.04438	0.412896	1.0201	0.787164	0.544959	0.686245	0.582912	1.70016	1.11725	1.85822	1.85822	1.63455	2.12158	0.848632	2.12158	0.322939	0.363306
	352	55	0.47403	0.298463	0.438917	0.787852	0.426753	0.164136	0.566202	0.223847	0.553035	0.426753	0.295444	0.372041	0.31602	0.921725	0.605705	1.00742	1.00742	0.886154	1.18025	0.472099	1.18025	0.175078	0.196963
13:00:00	918	59	1.6117	1.01478	1.49232	2.6787	1.45096	0.558062	1.92509	0.761081	1.88032	1.45096	1.00451	1.26494	1.07447	3.13386	2.0594	3.42522	3.42522	3.01292	3.81789	1.52716	3.81789	0.595266	0.669674
	821	62	1.38545	0.872321	1.28283	2.30266	1.24727	0.479721	1.65484	0.654241	1.61636	1.24727	0.863497	1.08737	0.923634	2.69393	1.7703	2.94438	2.94438	2.58997	3.30422	1.32169	3.30422	0.511702	0.575665
	516	58	0.788049	0.496179	0.729675	1.30976	0.709453	0.272867	0.941281	0.372134	0.91939	0.709453	0.49116	0.618498	0.525366	1.53232	1.00695	1.67478	1.67478	1.47318	1.91372	0.765489	1.91372	0.291058	0.32744
	650	53	1.10786	0.697544	1.0258	1.8413	0.997372	0.383605	1.32328	0.523158	1.29251	0.997372	0.690488	0.869504	0.738576	2.15418	1.4156	2.35445	2.35445	2.07105	2.63764	1.05506	2.63764	0.409178	0.460326
	924	60	1.61563	1.01725	1.49596	2.68523	1.4545	0.559423	1.92979	0.762939	1.88491	1.4545	1.00696	1.26803	1.07709	3.14151	2.06442	3.43358	3.43358	3.02027	3.82983	1.53193	3.82983	0.596718	0.671308
	956	64	1.64793	1.03758	1.52586	2.7389	1.48357	0.570605	1.96836	0.778188	1.92258	1.48357	1.02709	1.29337	1.09862	3.2043	2.10568	3.5022	3.5022	3.08064	3.91584	1.56634	3.91584	0.608645	0.684726
	921	62	1.59245	1.00265	1.47449	2.6467	1.43363	0.551396	1.90209	0.751991	1.85786	1.43363	0.992512	1.24983	1.06163	3.09643	2.0348	3.3843	3.3843	2.97693	3.78205	1.51282	3.78205	0.588155	0.661675
	626	60	0.998775	0.628858	0.924792	1.65999	0.899163	0.345832	1.19298	0.471644	1.16524	0.899163	0.622497	0.783886	0.66585	1.94206	1.27621	2.12261	2.12261	1.86711	2.40589	0.962356	2.40589	0.368887	0.414998
	771	54	1.34985	0.849904	1.24986	2.24348	1.21522	0.467393	1.61232	0.637428	1.57482	1.21522	0.841307	1.05942	0.899898	2.6247	1.7248	2.86872	2.86872	2.52341	3.19909	1.27964	3.19909	0.498552	0.560871
	1044	62	1.84706	1.16296	1.71024	3.06987	1.66285	0.639556	2.20621	0.872223	2.1549	1.66285	1.1512	1.44966	1.23137	3.59151	2.36013	3.92541	3.92541	3.4529	4.36979	1.74791	4.36979	0.682193	0.767467
	1016	65	1.76364	1.11044	1.633	2.93122	1.58774	0.610671	2.10657	0.83283	2.05758	1.58774	1.09921	1.38419	1.17576	3.4293	2.25354	3.74812	3.74812	3.29696	4.18582	1.67433	4.18582	0.651382	0.732805
	613	61	0.963378	0.606571	0.892017	1.60116	0.867296	0.333575	1.1507	0.454928	1.12394	0.867296	0.600436	0.756104	0.642252	1.87323	1.23098	2.04739	2.04739	1.80094	2.32705	0.930819	2.32705	0.355814	0.400291
14:00:00	240	51	0.276138	0.173865	0.255683	0.458949	0.248598	0.0956144	0.329831	0.130398	0.322161	0.248598	0.172106	0.216726	0.184092	0.536935	0.352843	0.586853	0.586853	0.516214	0.711972	0.284789	0.711972	0.101989	0.114737
	293	47	0.419796	0.264316	0.3887	0.697713	0.377928	0.145357	0.501423	0.198237	0.489762	0.377928	0.261642	0.329476	0.279864	0.81627	0.536406	0.892158	0.892158	0.784768	1.03212	0.412848	1.03212	0.155047	0.174428
	924	53	1.67504	1.05466	1.55097	2.78397	1.50798	0.579994	2.00075	0.790993	1.95422	1.50798	1.04399	1.31465	1.1167	3.25703	2.14033	3.55983	3.55983	3.13133	3.9469	1.57876	3.9469	0.61866	0.695993
	965	58	1.71748	1.08138	1.59026	2.8545	1.54619	0.594687	2.05143	0.811032	2.00373	1.54619	1.07044	1.34796	1.14499	3.33954	2.19456	3.65002	3.65002	3.21066	4.05919	1.62368	4.05919	0.634333	0.713625
	962	62	1.67732	1.05609	1.55307	2.78776	1.51003	0.580783	2.00347	0.792068	1.95687	1.51003	1.04541	1.31644	1.11821	3.26146	2.14324	3.56467	3.56467	3.13559	3.97796	1.59118	3.97796	0.619501	0.696939
	995	64	1.72866	1.08841	1.60061	2.87308	1.55625	0.598558	2.06478	0.81631	2.01677	1.55625	1.0774	1.35673	1.15244	3.36128	2.20884	3.67377	3.67377	3.23156	4.1022	1.64088	4.1022	0.638462	0.71827
	997	64	1.7328	1.09102	1.60444	2.87996	1.55998	0.599991	2.06973	0.818265	2.0216	1.55998	1.07998	1.35998	1.1552	3.36933	2.21413	3.68257	3.68257	3.2393	4.11176	1.6447	4.11176	0.639991	0.71999
	975	60	1.7212	1.08372	1.59371	2.86069	1.54954	0.595978	2.05588	0.812791	2.00807	1.54954	1.07276	1.35088	1.14747	3.34679	2.19932	3.65793	3.65793	3.21763	4.07353	1.62941	4.07353	0.635709	0.715173
	994	60	1.76053	1.10848	1.63012	2.92606	1.58495	0.609596	2.10286	0.831364	2.05396	1.58495	1.09727	1.38175	1.17369	3.42326	2.24957	3.74152	3.74152	3.29115	4.16432	1.66573	4.16432	0.650236	0.731515
	999	61	1.7624	1.10966	1.63185	2.92916	1.58663	0.610241	2.10509	0.832243	2.05613	1.58663	1.09843	1.38321	1.17493	3.42688	2.25195	3.74548	3.74548	3.29463	4.17148	1.66859	4.17148	0.650924	0.732289
	996	62	1.7477	1.1004	1.61824	2.90473	1.5734	0.605152	2.08753	0.825303	2.03898	1.5734	1.08927	1.37168	1.16513	3.39831	2.23317	3.71424	3.71424	3.26716	4.14043	1.65617	4.14043	0.645495	0.726182
	988	61	1.73963	1.09532	1.61077	2.89131	1.56613	0.602357	2.07789	0.821491	2.02957	1.56613	1.08424	1.36534	1.15975	3.38261	2.22286	3.69709	3.69709	3.25207	4.11892	1.64757	4.11892	0.642514	0.722828
15:00:00	1007	60	1.78744	1.12543	1.65504	2.97079	1.60918	0.618914	2.135	0.844071	2.08535	1.60918	1.11404	1.40287	1.19163	3.47559	2.28396	3.79871	3.79871	3.34146	4.22644	1.69057	4.22644	0.660175	0.742696
	1002	60	1.77709	1.11891	1.64546	2.95358	1.59986	0.61533	2.12264	0.839184	2.07328	1.59986	1.10759	1.39475	1.18473	3.45546	2.27073	3.77671	3.77671	3.32211	4.20254	1.68102	4.20254	0.656352	0.738396
	983	61	1.72928	1.0888	1.60118	2.87411	1.55681	0.598773	2.06553	0.816603	2.01749	1.55681	1.07779	1.35722	1.15285	3.36248	2.20963	3.67509	3.67509	3.23272	4.09503	1.63801	4.09503	0.638691	0.718528
	967	58	1.72162	1.08398	1.59409	2.86138	1.54991	0.596121	2.05638	0.812987	2.00856	1.54991	1.07302	1.35121	1.14775	3.34759	2.19985	3.65881	3.65881	3.2184	4.06875	1.6275	4.06875	0.635862	0.715345
	946	58	1.67815	1.05661	1.55384	2.78913	1.51078	0.581069	2.00446	0.792459	1.95784	1.51078	1.04592	1.31709	1.11877	3.26307	2.1443	3.56643	3.56643	3.13714	3.96841	1.58736	3.96841	0.619807	0.697283
	921	56	1.64337	1.03472	1.52164	2.73133	1.47947	0.569028	1.96292	0.776037	1.91727	1.47947	1.02425	1.2898	1.09558	3.19545	2.09987	3.49252	3.49252	3.07213	3.8824	1.55296	3.8824	0.606963	0.682833
	941	56	1.68477	1.06078	1.55997	2.80014	1.51674	0.583363	2.01237	0.795587	1.96557	1.51674	1.05005	1.32229	1.12318	3.27595	2.15277	3.58051	3.58051	3.14952	3.97796	1.59118	3.97796	0.622254	0.700035
	936	56	1.67442	1.05427	1.55039	2.78294	1.50743	0.579779	2.00001	0.7907	1.95349	1.50743	1.0436	1.31417	1.11628	3.25582	2.13954	3.55851	3.55851	3.13017	3.95407	1.58163	3.95407	0.618431	0.695735
	993	57	1.78393	1.12321	1.65178	2.96494	1.60601	0.617695	2.1308	0.842409	2.08125	1.60601	1.11185	1.40011	1.18928	3.46874	2.27946	3.79123	3.79123	3.33488	4.20971	1.68388	4.20971	0.658875	0.741234
	940	56	1.6827	1.05948	1.55806	2.7967	1.51488	0.582646	2.0099	0.79461	1.96315	1.51488	1.04876	1.32066	1.1218	3.27192	2.15012	3.57611	3.57611	3.14565	3.97318	1.58927	3.97318	0.621489	0.699175
	918	54	1.65414	1.04149	1.53161	2.74922	1.48916	0.572755	1.97577	0.78112	1.92983	1.48916	1.03096	1.29824	1.10276	3.21638	2.11362	3.5154	3.5154	3.09225	3.90151	1.5606	3.90151	0.610939	0.687306
	945	57	1.68457	1.06065	1.55978	2.7998	1.51656	0.583291	2.01212	0.795489	1.96533	1.51656	1.04992	1.32213	1.12304	3.27554	2.1525	3.58007	3.58007	3.14913	3.98035	1.59214	3.98035	0.622177	0.699949
16:00:00	956	57	1.70734	1.07499	1.58087	2.83764	1.53706	0.591175	2.03932	0.806242	1.99189	1.53706	1.06412	1.34	1.13822	3.31982	2.1816	3.62846	3.62846	3.1917	4.03291	1.61317	4.03291	0.630587	0.70941
	959	56	1.72203	1.08424	1.59447	2.86207	1.55029	0.596264	2.05687	0.813182	2.00904	1.55029	1.07328	1.35153	1.14802	3.3484	2.20038	3.65969	3.65969	3.21918	4.06397	1.62559	4.06397	0.636015	0.715517
	953	56	1.70961	1.07642	1.58298	2.84143	1.53911	0.591964	2.04204	0.807317	1.99455	1.53911	1.06553	1.34178	1.13974	3.32425	2.18451	3.6333	3.6333	3.19596	4.0353	1.61412	4.0353	0.631428	0.710357
	942	55	1.69533	1.06743	1.56975	2.81769	1.52625	0.587018	2.02498	0.800572	1.97788	1.52625	1.05663	1.33057	1.13022	3.29647	2.16625	3.60294	3.60294	3.16926	3.99946	1.59979	3.99946	0.626153	0.704422
	935	53	1.69781	1.06899	1.57205	2.82182	1.52848	0.587878	2.02794	0.801745	1.98078	1.52848	1.05818	1.33252	1.13188	3.30131	2.16943	3.60822	3.60822	3.1739	3.99946	1.59979	3.99946	0.62707	0.705454
	926	55	1.66221	1.04658	1.53908	2.76264	1.49643	0.57555	1.98542	0.784933	1.93925	1.49643	1.03599	1.30458	1.10814	3.23208	2.12393	3.53256	3.53256	3.10734	3.92301	1.5692	3.92301	0.61392	0.69066
	920	53	1.66676	1.04944	1.5433	2.77021	1.50053	0.577127	1.99086	0.787083	1.94456	1.50053	1.03883	1.30815	1.11118	3.24093	2.12975	3.54224	3.54224	3.11586	3.92779	1.57112	3.92779	0.615602	0.692553
	913	55	1.6353	1.02963	1.51417	2.71792	1.4722	0.566232	1.95328	0.772225	1.90785	1.4722	1.01922	1.28346	1.0902	3.17975	2.08955	3.47537	3.47537	3.05704	3.86089	1.54436	3.86089	0.603981	0.679479
	913	56	1.62681	1.02429	1.50631	2.70381	1.46456	0.563294	1.94314	0.768217	1.89795	1.46456	1.01393	1.2768	1.08454	3.16325	2.07871	3.45733	3.45733	3.04117	3.84417	1.53767	3.84417	0.600847	0.675953
	850	57	1.48792	0.936836	1.3777	2.47296	1.33952	0.5152	1.77723	0.702627	1.7359	1.33952	0.92736	1.16779	0.991944	2.89317	1.90123	3.16214	3.16214	2.78152	3.52641	1.41056	3.52641	0.549547	0.61824
	630	54	1.05798	0.666134	0.979608	1.75839	0.95246	0.366331	1.26369	0.4996	1.23431	0.95246	0.659396	0.83035	0.705318	2.05718	1.35186	2.24843	2.24843	1.97779	2.52535	1.01014	2.52535	0.390753	0.439597
	830	53	1.48046	0.932144	1.3708	2.46057	1.33281	0.51262	1.76833	0.699108	1.72721	1.33281	0.922715	1.16194	0.986976	2.87868	1.8917	3.14631	3.14631	2.76759	3.49774	1.3991	3.49774	0.546794	0.615144
17:00:00	833	53	1.48667	0.936054	1.37655	2.4709	1.3384	0.51477	1.77575	0.70204	1.73445	1.3384	0.926586	1.16681	0.991116	2.89075	1.89964	3.15951	3.15951	2.77919	3.51207	1.40483	3.51207	0.549088	0.617724
	824	53	1.46804	0.924324	1.3593	2.43993	1.32163	0.508319	1.7535	0.693243	1.71272	1.32163	0.914974	1.15219	0.978696	2.85453	1.87583	3.11991	3.11991	2.74437	3.46907	1.38763	3.46907	0.542207	0.609983
	730	54	1.26498	0.796467	1.17127	2.10243	1.13882	0.438006	1.51094	0.59735	1.47581	1.13882	0.788411	0.992813	0.843318	2.45968	1.61636	2.68835	2.68835	2.36475	3.00318	1.20127	3.00318	0.467206	0.525607
	482	50	0.785565	0.494615	0.727375	1.30563	0.707217	0.272007	0.938314	0.370961	0.916492	0.707217	0.489612	0.616548	0.52371	1.52749	1.00378	1.6695	1.6695	1.46854	1.88505	0.754021	1.88505	0.29014	0.326408
	292	48	0.409239	0.257669	0.378925	0.680167	0.368424	0.141701	0.488813	0.193252	0.477445	0.368424	0.255063	0.32119	0.272826	0.795742	0.522916	0.869722	0.869722	0.765033	1.01062	0.404247	1.01062	0.151148	0.170042
	159	41	0.193338	0.121731	0.179017	0.321333	0.174056	0.0669444	0.230931	0.0912985	0.225561	0.174056	0.1205	0.151741	0.128892	0.375935	0.247043	0.410885	0.410885	0.361427	0.492168	0.196867	0.492168	0.0714074	0.0803333
	142	40	0.166635	0.104918	0.154292	0.276952	0.150016	0.0576984	0.199036	0.0786887	0.194407	0.150016	0.103857	0.130783	0.11109	0.324012	0.212922	0.354136	0.354136	0.311508	0.427661	0.171064	0.427661	0.0615449	0.069238
	132	40	0.145935	0.091885	0.135125	0.242548	0.13138	0.0505309	0.174311	0.0689137	0.170258	0.13138	0.0909556	0.114537	0.09729	0.283763	0.186473	0.310144	0.310144	0.272811	0.379878	0.151951	0.379878	0.0538996	0.060637
	137	39	0.164772	0.103745	0.152567	0.273856	0.148339	0.0570533	0.196811	0.077809	0.192234	0.148339	0.102696	0.129321	0.109848	0.32039	0.210542	0.350176	0.350176	0.308025	0.420493	0.168197	0.420493	0.0608569	0.068464
	196	39	0.286902	0.180642	0.26565	0.476839	0.258288	0.0993416	0.342689	0.135481	0.334719	0.258288	0.178815	0.225174	0.191268	0.557865	0.366597	0.609729	0.609729	0.536336	0.702415	0.280966	0.702415	0.105964	0.11921
	324	42	0.526401	0.331438	0.487408	0.874894	0.473901	0.18227	0.628757	0.248578	0.614134	0.473901	0.328085	0.413144	0.350934	1.02356	0.672623	1.11872	1.11872	0.984056	1.26387	0.505548	1.26387	0.194421	0.218723
	200	42	0.269721	0.169824	0.249742	0.448284	0.242821	0.0933925	0.322167	0.127368	0.314674	0.242821	0.168107	0.21169	0.179814	0.524457	0.344643	0.573216	0.573216	0.504218	0.671356	0.268542	0.671356	0.0996187	0.112071
18:00:00	187	40	0.259785	0.163568	0.240542	0.43177	0.233876	0.0899521	0.310299	0.122676	0.303082	0.233876	0.161914	0.203891	0.17319	0.505138	0.331947	0.5521	0.5521	0.485643	0.642686	0.257074	0.642686	0.0959489	0.107943
	230	40	0.348795	0.219612	0.322958	0.579707	0.314008	0.120772	0.416616	0.164709	0.406927	0.314008	0.21739	0.273751	0.23253	0.678212	0.445682	0.741265	0.741265	0.652039	0.848154	0.339262	0.848154	0.128824	0.144927
	310	41	0.505908	0.318535	0.468433	0.840834	0.455452	0.175174	0.604279	0.238901	0.590226	0.455452	0.315313	0.39706	0.337272	0.98371	0.646438	1.07516	1.07516	0.945747	1.2137	0.485479	1.2137	0.186852	0.210208
	171	39	0.235152	0.148059	0.217733	0.390829	0.211699	0.0814228	0.280876	0.111044	0.274344	0.211699	0.146561	0.184558	0.156768	0.45724	0.300472	0.499749	0.499749	0.439594	0.582957	0.233183	0.582957	0.086851	0.0977074
	202	39	0.299322	0.188462	0.27715	0.497482	0.269469	0.103642	0.357523	0.141346	0.349209	0.269469	0.186556	0.234922	0.199548	0.582015	0.382467	0.636124	0.636124	0.559554	0.731085	0.292434	0.731085	0.110552	0.12437
	171	38	0.243639	0.153402	0.225592	0.404935	0.21934	0.0843615	0.291013	0.115052	0.284245	0.21934	0.151851	0.191219	0.162426	0.473742	0.311316	0.517786	0.517786	0.45546	0.599681	0.239872	0.599681	0.0899856	0.101234
	89	34	0.107847	0.0679037	0.0998583	0.179245	0.097091	0.0373427	0.128817	0.0509277	0.125821	0.097091	0.0672168	0.0846434	0.071898	0.209702	0.137804	0.229198	0.229198	0.20161	0.274754	0.109902	0.274754	0.0398322	0.0448112
	54	30	0.069345	0.0436617	0.0642083	0.115253	0.0624289	0.0240111	0.0828288	0.0327462	0.0809025	0.0624289	0.04322	0.0544252	0.04623	0.134837	0.0886075	0.147373	0.147373	0.129634	0.174409	0.0697637	0.174409	0.0256119	0.0288134
	43	29	0.055062	0.0346687	0.0509833	0.0915146	0.0495704	0.0190655	0.0657685	0.0260015	0.064239	0.0495704	0.034318	0.0432152	0.036708	0.107065	0.070357	0.117019	0.117019	0.102933	0.138572	0.0554287	0.138572	0.0203366	0.0228787
	46	29	0.061272	0.0385787	0.0567333	0.101836	0.0551611	0.0212158	0.073186	0.028934	0.071484	0.0551611	0.0381884	0.0480891	0.040848	0.11914	0.078292	0.130216	0.130216	0.114542	0.152907	0.0611627	0.152907	0.0226302	0.025459
	30	28	0.036639	0.023069	0.033925	0.0608951	0.0329848	0.0126865	0.0437632	0.0173017	0.0427455	0.0329848	0.0228357	0.028756	0.024426	0.0712425	0.0468165	0.0778658	0.0778658	0.0684931	0.0931775	0.037271	0.0931775	0.0135322	0.0152238
	26	28	0.028359	0.0178557	0.0262583	0.0471335	0.0255306	0.00981947	0.0338732	0.0133917	0.0330855	0.0255306	0.0176751	0.0222575	0.018906	0.0551425	0.0362365	0.060269	0.060269	0.0530144	0.0740642	0.0296257	0.0740642	0.0104741	0.0117834
		Units Estimated	117	73	108	195	105	40	140	55	137	105	73	92	78	228	150	249	249	219	279	111	279	43	48

## Sheet: 27-7
Time stamp	I	T	E1	E2	E3	M1	M2	M3	I1	I2	I3	I4	I5	I6	G1	G2	G3	C1	C2	C3	R1	R2	R3	L1	F1
			27	17	25	43.92	23.79	9.15	32.25	12.75	31.5	23.79	16.47	20.74	18	52.5	34.5	56.16	56.16	49.4	61	24.4	61	9.76	10.98
7AM	4	28	0	0	0	0	0	0	0	0	0	0	0	0	0	0	0	0	0	0	0	0	0	0	0
	8	28	0	0	0	0	0	0	0	0	0	0	0	0	0	0	0	0	0	0	0	0	0	0	0
	13	28	0.001449	0.000912333	0.00134167	0.00240828	0.00130448	0.000501725	0.00173075	0.00068425	0.0016905	0.00130448	0.000903105	0.00113724	0.000966	0.0028175	0.0018515	0.00307944	0.00307944	0.00270877	0.02013	0.008052	0.02013	0.000535173	0.00060207
	18	28	0.011799	0.007429	0.010925	0.0196103	0.0106222	0.00408547	0.0140932	0.00557175	0.0137655	0.0106222	0.00735385	0.00926041	0.007866	0.0229425	0.0150765	0.0250754	0.0250754	0.0220571	0.0452925	0.018117	0.0452925	0.00435784	0.00490257
	23	29	0.013662	0.008602	0.01265	0.0227066	0.0122994	0.00473055	0.0163185	0.0064515	0.015939	0.0122994	0.00851499	0.0107226	0.009108	0.026565	0.017457	0.0290347	0.0290347	0.0255398	0.0553575	0.022143	0.0553575	0.00504592	0.00567666
	27	29	0.021942	0.0138153	0.0203167	0.0364682	0.0197536	0.00759755	0.0262085	0.0103615	0.025599	0.0197536	0.0136756	0.0172211	0.014628	0.042665	0.028037	0.0466315	0.0466315	0.0410185	0.0754875	0.030195	0.0754875	0.00810405	0.00911706
	31	29	0.030222	0.0190287	0.0279833	0.0502298	0.0272078	0.0104645	0.0360985	0.0142715	0.035259	0.0272078	0.0188362	0.0237196	0.020148	0.058765	0.038617	0.0642283	0.0642283	0.0564971	0.0956175	0.038247	0.0956175	0.0111622	0.0125575
	37	29	0.042642	0.0268487	0.0394833	0.0708722	0.0383891	0.014765	0.0509335	0.0201365	0.049749	0.0383891	0.0265771	0.0334674	0.028428	0.082915	0.054487	0.0906235	0.0906235	0.0797151	0.125812	0.050325	0.125812	0.0157494	0.0177181
	43	29	0.055062	0.0346687	0.0509833	0.0915146	0.0495704	0.0190655	0.0657685	0.0260015	0.064239	0.0495704	0.034318	0.0432152	0.036708	0.107065	0.070357	0.117019	0.117019	0.102933	0.156007	0.062403	0.156007	0.0203366	0.0228787
	47	30	0.054855	0.0345383	0.0507917	0.0911706	0.0493841	0.0189939	0.0655212	0.0259037	0.0639975	0.0493841	0.034189	0.0430528	0.03657	0.106662	0.0700925	0.116579	0.116579	0.102546	0.16104	0.064416	0.16104	0.0202601	0.0227926
	51	30	0.063135	0.0397517	0.0584583	0.104932	0.0568383	0.0218609	0.0754112	0.0298137	0.0736575	0.0568383	0.0393496	0.0495513	0.04209	0.122762	0.0806725	0.134176	0.134176	0.118025	0.18117	0.072468	0.18117	0.0233183	0.026233
	52	30	0.065205	0.041055	0.060375	0.108373	0.0587018	0.0225776	0.0778838	0.0307912	0.0760725	0.0587018	0.0406397	0.0511759	0.04347	0.126787	0.0833175	0.138575	0.138575	0.121894	0.186202	0.074481	0.186202	0.0240828	0.0270931
08:00:00	58	30	0.077625	0.048875	0.071875	0.129015	0.0698831	0.0268781	0.0927188	0.0366563	0.0905625	0.0698831	0.0483806	0.0609237	0.05175	0.150938	0.0991875	0.16497	0.16497	0.145113	0.216397	0.086559	0.216397	0.02867	0.0322537
	61	31	0.075348	0.0474413	0.0697667	0.125231	0.0678332	0.0260897	0.089999	0.035581	0.087906	0.0678332	0.0469615	0.0591367	0.050232	0.14651	0.096278	0.160131	0.160131	0.140856	0.216397	0.086559	0.216397	0.027829	0.0313076
	63	31	0.079488	0.050048	0.0736	0.132111	0.0715603	0.0275232	0.094944	0.037536	0.092736	0.0715603	0.0495418	0.0623859	0.052992	0.15456	0.101568	0.168929	0.168929	0.148595	0.226462	0.090585	0.226462	0.0293581	0.0330278
	61	31	0.075348	0.0474413	0.0697667	0.125231	0.0678332	0.0260897	0.089999	0.035581	0.087906	0.0678332	0.0469615	0.0591367	0.050232	0.14651	0.096278	0.160131	0.160131	0.140856	0.216397	0.086559	0.216397	0.027829	0.0313076
	62	31	0.077418	0.0487447	0.0716833	0.128671	0.0696968	0.0268064	0.0924715	0.0365585	0.090321	0.0696968	0.0482516	0.0607613	0.051612	0.150535	0.098923	0.16453	0.16453	0.144726	0.22143	0.088572	0.22143	0.0285935	0.0321677
	67	31	0.087768	0.0552613	0.0812667	0.145873	0.0790145	0.0303902	0.104834	0.041446	0.102396	0.0790145	0.0547024	0.0688845	0.058512	0.17066	0.112148	0.186526	0.186526	0.164074	0.246592	0.098637	0.246592	0.0324162	0.0364682
	72	32	0.089631	0.0564343	0.0829917	0.148969	0.0806917	0.0310353	0.107059	0.0423257	0.104569	0.0806917	0.0558635	0.0703466	0.059754	0.174282	0.114528	0.190485	0.190485	0.167557	0.256657	0.102663	0.256657	0.0331043	0.0372423
	75	32	0.095841	0.0603443	0.0887417	0.159291	0.0862824	0.0331855	0.114477	0.0452582	0.111814	0.0862824	0.0597339	0.0752205	0.063894	0.186357	0.122463	0.203683	0.203683	0.179166	0.271755	0.108702	0.271755	0.0353979	0.0398226
	77	32	0.099981	0.062951	0.092575	0.166171	0.0900095	0.034619	0.119422	0.0472132	0.116644	0.0900095	0.0623142	0.0784698	0.066654	0.194407	0.127753	0.212481	0.212481	0.186905	0.28182	0.112728	0.28182	0.036927	0.0415428
	80	32	0.106191	0.066861	0.098325	0.176493	0.0956001	0.0367693	0.126839	0.0501457	0.123889	0.0956001	0.0661847	0.0833437	0.070794	0.206482	0.135688	0.225679	0.225679	0.198514	0.296917	0.118767	0.296917	0.0392206	0.0441231
	83	32	0.112401	0.070771	0.104075	0.186814	0.101191	0.0389195	0.134257	0.0530782	0.131134	0.101191	0.0700551	0.0882176	0.074934	0.218557	0.143623	0.238877	0.238877	0.210123	0.312015	0.124806	0.312015	0.0415142	0.0467034
	85	32	0.116541	0.0733777	0.107908	0.193695	0.104918	0.040353	0.139202	0.0550332	0.135965	0.104918	0.0726354	0.0914669	0.077694	0.226607	0.148913	0.247675	0.247675	0.217862	0.32208	0.128832	0.32208	0.0430432	0.0484236
09:00:00	87	32	0.120681	0.0759843	0.111742	0.200575	0.108645	0.0417865	0.144147	0.0569882	0.140794	0.108645	0.0752157	0.0947161	0.080454	0.234657	0.154203	0.256473	0.256473	0.225602	0.332145	0.132858	0.332145	0.0445723	0.0501438
	89	33	0.116334	0.0732473	0.107717	0.19335	0.104732	0.0402813	0.138954	0.0549355	0.135723	0.104732	0.0725064	0.0913044	0.077556	0.226205	0.148649	0.247235	0.247235	0.217475	0.327112	0.130845	0.327112	0.0429668	0.0483376
	96	34	0.122337	0.077027	0.113275	0.203328	0.110136	0.0423599	0.146125	0.0577702	0.142726	0.110136	0.0762479	0.0960158	0.081558	0.237877	0.156319	0.259993	0.259993	0.228697	0.347243	0.138897	0.347243	0.0451839	0.0508319
	105	34	0.140967	0.088757	0.130525	0.234291	0.126908	0.0488107	0.168377	0.0665677	0.164461	0.126908	0.0878592	0.110638	0.093978	0.274102	0.180124	0.299586	0.299586	0.263524	0.392535	0.157014	0.392535	0.0520647	0.0585728
	117	34	0.165807	0.104397	0.153525	0.275576	0.14927	0.0574117	0.198047	0.0782977	0.193442	0.14927	0.103341	0.130133	0.110538	0.322402	0.211865	0.352376	0.352376	0.30996	0.452925	0.18117	0.452925	0.0612391	0.068894
	132	34	0.196857	0.123947	0.182275	0.327182	0.177224	0.0681629	0.235135	0.0929602	0.229666	0.177224	0.122693	0.154503	0.131238	0.382777	0.25154	0.418364	0.418364	0.368005	0.528412	0.211365	0.528412	0.0727071	0.0817955
	146	35	0.21735	0.13685	0.20125	0.361242	0.195673	0.0752587	0.259612	0.102637	0.253575	0.195673	0.135466	0.170586	0.1449	0.422625	0.277725	0.461916	0.461916	0.406315	0.58377	0.233508	0.58377	0.080276	0.0903105
	165	35	0.25668	0.161613	0.237667	0.42661	0.23108	0.088877	0.30659	0.12121	0.29946	0.23108	0.159979	0.201455	0.17112	0.4991	0.32798	0.545501	0.545501	0.479839	0.679388	0.271755	0.679388	0.0948021	0.106652
	180	36	0.279243	0.17582	0.258558	0.46411	0.251393	0.0966896	0.33354	0.131865	0.325783	0.251393	0.174041	0.219163	0.186162	0.542972	0.35681	0.593452	0.593452	0.522018	0.739777	0.295911	0.739777	0.103136	0.116027
	193	35	0.31464	0.198107	0.291333	0.522941	0.28326	0.108946	0.37582	0.14858	0.36708	0.28326	0.196103	0.246944	0.20976	0.6118	0.40204	0.668678	0.668678	0.588189	0.820297	0.328119	0.820297	0.116209	0.130735
	208	35	0.34569	0.217657	0.320083	0.574547	0.311213	0.119697	0.412907	0.163242	0.403305	0.311213	0.215455	0.271314	0.23046	0.672175	0.441715	0.734666	0.734666	0.646234	0.895785	0.358314	0.895785	0.127677	0.143637
	223	35	0.37674	0.237207	0.348833	0.626153	0.339166	0.130448	0.449995	0.177905	0.43953	0.339166	0.234807	0.295683	0.25116	0.73255	0.48139	0.800654	0.800654	0.704279	0.971272	0.388509	0.971272	0.139145	0.156538
10:00:00	240	36	0.403443	0.25402	0.373558	0.670534	0.363206	0.139695	0.48189	0.190515	0.470683	0.363206	0.25145	0.316641	0.268962	0.784472	0.51551	0.857404	0.857404	0.754198	1.04173	0.416691	1.04173	0.149008	0.167633
	254	37	0.423936	0.266923	0.392533	0.704594	0.381655	0.14679	0.506368	0.200192	0.494592	0.381655	0.264223	0.332725	0.282624	0.82432	0.541696	0.900956	0.900956	0.792508	1.09708	0.438834	1.09708	0.156576	0.176148
	270	38	0.448569	0.282432	0.415342	0.745535	0.403831	0.15532	0.535791	0.211824	0.523331	0.403831	0.279576	0.352058	0.299046	0.872217	0.573171	0.953307	0.953307	0.838557	1.16251	0.465003	1.16251	0.165674	0.186384
	294	39	0.489762	0.308369	0.453483	0.813999	0.440916	0.169583	0.584993	0.231276	0.571389	0.440916	0.305249	0.384388	0.326508	0.952315	0.625807	1.04085	1.04085	0.915563	1.26819	0.507276	1.26819	0.180889	0.2035
	314	39	0.531162	0.334435	0.491817	0.882807	0.478187	0.183918	0.634443	0.250826	0.619689	0.478187	0.331052	0.416881	0.354108	1.03281	0.678707	1.12883	1.12883	0.992956	1.36884	0.547536	1.36884	0.196179	0.220702
	329	40	0.553725	0.348642	0.512708	0.920307	0.4985	0.191731	0.661394	0.261481	0.646013	0.4985	0.345115	0.434589	0.36915	1.07669	0.707537	1.17679	1.17679	1.03514	1.42923	0.571692	1.42923	0.204513	0.230077
	346	41	0.580428	0.365455	0.537433	0.964688	0.522539	0.200977	0.693289	0.274091	0.677166	0.522539	0.361758	0.455547	0.386952	1.12861	0.741658	1.23354	1.23354	1.08505	1.49968	0.599874	1.49968	0.214375	0.241172
	363	42	0.607131	0.382268	0.562158	1.00907	0.546579	0.210223	0.725184	0.286701	0.708319	0.546579	0.378401	0.476505	0.404754	1.18053	0.775778	1.29029	1.29029	1.13497	1.57014	0.628056	1.57014	0.224238	0.252267
	381	41	0.652878	0.411071	0.604517	1.0851	0.587764	0.226063	0.779826	0.308303	0.761691	0.587764	0.406913	0.512409	0.435252	1.26948	0.834233	1.38751	1.38751	1.22049	1.67582	0.670329	1.67582	0.241134	0.271276
	398	41	0.688068	0.433228	0.6371	1.14359	0.619444	0.238248	0.821859	0.324921	0.802746	0.619444	0.428846	0.540028	0.458712	1.33791	0.879198	1.46229	1.46229	1.28628	1.76137	0.70455	1.76137	0.254131	0.285897
	418	41	0.729468	0.459295	0.675433	1.2124	0.656715	0.252583	0.871309	0.344471	0.851046	0.656715	0.454649	0.572521	0.486312	1.41841	0.932098	1.55028	1.55028	1.36367	1.86202	0.74481	1.86202	0.269422	0.303099
	439	40	0.781425	0.492008	0.723542	1.29875	0.70349	0.270573	0.933369	0.369006	0.911662	0.70349	0.487032	0.613299	0.52095	1.51944	0.998487	1.6607	1.6607	1.4608	1.9828	0.793122	1.9828	0.288611	0.324688
11:00:00	470	41	0.837108	0.527068	0.7751	1.3913	0.75362	0.289854	0.999879	0.395301	0.976626	0.75362	0.521737	0.657002	0.558072	1.62771	1.06964	1.77904	1.77904	1.56489	2.12371	0.849486	2.12371	0.309177	0.347824
	507	42	0.905211	0.569948	0.838158	1.50449	0.81493	0.313435	1.08122	0.427461	1.05608	0.81493	0.564183	0.710452	0.603474	1.76013	1.15666	1.92377	1.92377	1.69221	2.29482	0.917928	2.29482	0.33433	0.376122
	532	42	0.956961	0.602531	0.886075	1.5905	0.861519	0.331354	1.14304	0.451898	1.11645	0.861519	0.596436	0.751068	0.637974	1.86076	1.22278	2.03375	2.03375	1.78895	2.42063	0.968253	2.42063	0.353444	0.397624
	549	42	0.992151	0.624688	0.918658	1.64898	0.8932	0.343538	1.18507	0.468516	1.15751	0.8932	0.618369	0.778687	0.661434	1.92918	1.26775	2.10854	2.10854	1.85473	2.50618	1.00247	2.50618	0.366441	0.412246
	566	43	1.01885	0.641501	0.943383	1.69336	0.917239	0.352784	1.21696	0.481125	1.18866	0.917239	0.635012	0.799645	0.679236	1.9811	1.30187	2.16529	2.16529	1.90465	2.57664	1.03066	2.57664	0.376303	0.423341
	585	43	1.05818	0.666264	0.9798	1.75873	0.952647	0.366403	1.26394	0.499698	1.23455	0.952647	0.659525	0.830513	0.705456	2.05758	1.35212	2.24887	2.24887	1.97817	2.67226	1.0689	2.67226	0.390829	0.439683
	595	43	1.07888	0.679297	0.998967	1.79314	0.971282	0.37357	1.28867	0.509473	1.2587	0.971282	0.672426	0.846759	0.719256	2.09783	1.37857	2.29286	2.29286	2.01687	2.72258	1.08903	2.72258	0.398475	0.448284
	607	44	1.09524	0.689594	1.01411	1.82032	0.986004	0.379232	1.3082	0.517195	1.27778	0.986004	0.682618	0.859593	0.730158	2.12963	1.39947	2.32762	2.32762	2.04744	2.76787	1.10715	2.76787	0.404515	0.455079
	614	45	1.10124	0.693373	1.01967	1.83029	0.991409	0.381311	1.31537	0.52003	1.28478	0.991409	0.68636	0.864305	0.73416	2.1413	1.40714	2.34037	2.34037	2.05866	2.78801	1.1152	2.78801	0.406732	0.457573
	615	44	1.1118	0.70002	1.02944	1.84784	1.00091	0.384966	1.32798	0.525015	1.2971	1.00091	0.69294	0.872591	0.741198	2.16183	1.42063	2.36281	2.36281	2.0784	2.80813	1.12325	2.80813	0.410631	0.46196
	633	46	1.13208	0.712793	1.04822	1.88155	1.01918	0.391991	1.35221	0.534595	1.32076	1.01918	0.705583	0.888512	0.754722	2.20127	1.44655	2.40592	2.40592	2.11632	2.86852	1.14741	2.86852	0.418123	0.470389
	605	46	1.07412	0.6763	0.994558	1.78522	0.966996	0.371922	1.28298	0.507225	1.25314	0.966996	0.669459	0.843022	0.716082	2.08857	1.37249	2.28274	2.28274	2.00797	2.72762	1.09105	2.72762	0.396716	0.446306
12 noon	676	45	1.22958	0.77418	1.1385	2.0436	1.10695	0.42575	1.46866	0.580635	1.43451	1.10695	0.766349	0.965032	0.81972	2.39085	1.57113	2.61312	2.61312	2.29858	3.10002	1.24001	3.10002	0.454133	0.510899
	689	44	1.26498	0.796467	1.17127	2.10243	1.13882	0.438006	1.51094	0.59735	1.47581	1.13882	0.788411	0.992813	0.843318	2.45968	1.61636	2.68835	2.68835	2.36475	3.18054	1.27222	3.18054	0.467206	0.525607
	694	46	1.25835	0.792296	1.16514	2.09142	1.13285	0.435712	1.50303	0.594222	1.46808	1.13285	0.784282	0.987615	0.838902	2.4468	1.6079	2.67427	2.67427	2.35237	3.17551	1.2702	3.17551	0.46476	0.522855
	703	45	1.28547	0.80937	1.19025	2.13649	1.15726	0.445102	1.53542	0.607027	1.49971	1.15726	0.801183	1.0089	0.85698	2.49952	1.64254	2.7319	2.7319	2.40306	3.2359	1.29436	3.2359	0.474775	0.534122
	723	46	1.31838	0.830093	1.22073	2.19119	1.18689	0.456498	1.57474	0.62257	1.53811	1.18689	0.821697	1.03473	0.878922	2.56352	1.6846	2.80185	2.80185	2.46459	3.32145	1.32858	3.32145	0.486931	0.547798
	706	48	1.26622	0.797249	1.17242	2.10449	1.13993	0.438436	1.51243	0.597937	1.47726	1.13993	0.789185	0.993788	0.844146	2.46209	1.61795	2.69099	2.69099	2.36708	3.2057	1.28228	3.2057	0.467665	0.526123
	691	46	1.25214	0.788386	1.15939	2.0811	1.12726	0.433562	1.49562	0.59129	1.46083	1.12726	0.780412	0.982741	0.834762	2.43472	1.59996	2.66108	2.66108	2.34076	3.16041	1.26416	3.16041	0.462466	0.520274
	661	45	1.19853	0.75463	1.10975	1.99199	1.079	0.414998	1.43158	0.565972	1.39829	1.079	0.746997	0.940663	0.79902	2.33048	1.53146	2.54714	2.54714	2.24054	3.02453	1.20981	3.02453	0.442665	0.497998
	668	46	1.20453	0.75841	1.11531	2.00197	1.0844	0.417077	1.43875	0.568807	1.40529	1.0844	0.750738	0.945374	0.803022	2.34215	1.53913	2.55989	2.55989	2.25176	3.04466	1.21786	3.04466	0.444882	0.500492
	697	46	1.26456	0.796206	1.17089	2.10174	1.13844	0.437863	1.51045	0.597155	1.47532	1.13844	0.788153	0.992489	0.843042	2.45887	1.61583	2.68747	2.68747	2.36398	3.1906	1.27624	3.1906	0.467053	0.525435
	731	47	1.32646	0.835176	1.2282	2.20461	1.19416	0.459293	1.58438	0.626382	1.54753	1.19416	0.826728	1.04107	0.884304	2.57922	1.69492	2.81901	2.81901	2.47968	3.34661	1.33864	3.34661	0.489913	0.551152
	764	47	1.39477	0.878186	1.29145	2.31814	1.25566	0.482946	1.66597	0.658639	1.62723	1.25566	0.869303	1.09468	0.929844	2.71204	1.7822	2.96418	2.96418	2.60738	3.51268	1.40507	3.51268	0.515143	0.579535
13:00:00	783	47	1.4341	0.902949	1.32787	2.38351	1.29107	0.496564	1.71295	0.677212	1.67311	1.29107	0.893816	1.12555	0.956064	2.78852	1.83246	3.04777	3.04777	2.68091	3.6083	1.44332	3.6083	0.529669	0.595877
	795	49	1.44196	0.907902	1.33515	2.39658	1.29815	0.499288	1.72234	0.680926	1.68229	1.29815	0.898718	1.13172	0.961308	2.80381	1.84251	3.06448	3.06448	2.69561	3.6385	1.4554	3.6385	0.532574	0.599146
	815	50	1.47487	0.928625	1.36562	2.45128	1.32778	0.510684	1.76166	0.696469	1.72069	1.32778	0.919232	1.15755	0.98325	2.86781	1.88456	3.13443	3.13443	2.75714	3.72405	1.48962	3.72405	0.54473	0.612821
	786	49	1.42333	0.896172	1.3179	2.36562	1.28138	0.492837	1.70009	0.672129	1.66055	1.28138	0.887107	1.1171	0.948888	2.76759	1.8187	3.02489	3.02489	2.66078	3.5932	1.43728	3.5932	0.525693	0.591405
	846	50	1.53904	0.969028	1.42504	2.55794	1.38555	0.532904	1.8383	0.726771	1.79555	1.38555	0.959227	1.20791	1.02603	2.99259	1.96656	3.27081	3.27081	2.8771	3.88006	1.55202	3.88006	0.568431	0.639484
	858	52	1.54691	0.973981	1.43232	2.57101	1.39263	0.535627	1.8477	0.730486	1.80473	1.39263	0.964129	1.21409	1.03127	3.00788	1.97661	3.28752	3.28752	2.8918	3.91025	1.5641	3.91025	0.571336	0.642753
	864	52	1.55933	0.981801	1.44382	2.59165	1.40381	0.539928	1.86253	0.736351	1.81922	1.40381	0.97187	1.22384	1.03955	3.03203	1.99248	3.31392	3.31392	2.91502	3.94045	1.57618	3.94045	0.575923	0.647913
	885	52	1.6028	1.00917	1.48407	2.6639	1.44295	0.55498	1.91446	0.756878	1.86993	1.44295	0.998963	1.25795	1.06853	3.11656	2.04802	3.4063	3.4063	2.99628	4.04613	1.61845	4.04613	0.591978	0.665975
	889	49	1.63654	1.03042	1.51532	2.71998	1.47332	0.566663	1.95476	0.772811	1.9093	1.47332	1.01999	1.28444	1.09103	3.18216	2.09114	3.47801	3.47801	3.05936	4.11155	1.64462	4.11155	0.60444	0.679995
	893	49	1.64482	1.03563	1.52298	2.73374	1.48078	0.56953	1.96465	0.776721	1.91896	1.48078	1.02515	1.29093	1.09655	3.19826	2.10172	3.4956	3.4956	3.07484	4.13168	1.65267	4.13168	0.607498	0.683435
	914	50	1.6798	1.05766	1.55537	2.79188	1.51227	0.581643	2.00643	0.793241	1.95977	1.51227	1.04696	1.31839	1.11987	3.26629	2.14642	3.56995	3.56995	3.14023	4.22227	1.68891	4.22227	0.620419	0.697971
	905	50	1.66117	1.04592	1.53812	2.76092	1.4955	0.575192	1.98418	0.784444	1.93804	1.4955	1.03535	1.30377	1.10745	3.23006	2.12261	3.53036	3.53036	3.10541	4.17697	1.67079	4.17697	0.613538	0.69023
14:00:00	895	50	1.64047	1.03289	1.51896	2.72652	1.47686	0.568024	1.95946	0.774669	1.91389	1.47686	1.02244	1.28752	1.09365	3.18981	2.09616	3.48637	3.48637	3.06671	4.12665	1.65066	4.12665	0.605893	0.681629
	870	51	1.58024	0.994965	1.46318	2.6264	1.42263	0.547167	1.88751	0.746223	1.84361	1.42263	0.984901	1.24025	1.05349	3.07268	2.01919	3.35835	3.35835	2.9541	3.98574	1.5943	3.98574	0.583645	0.6566
	863	51	1.56575	0.985841	1.44977	2.60232	1.40959	0.54215	1.8702	0.739381	1.82671	1.40959	0.975869	1.22887	1.04383	3.04451	2.00068	3.32755	3.32755	2.92702	3.95051	1.5802	3.95051	0.578293	0.65058
	895	51	1.63199	1.02755	1.5111	2.71241	1.46922	0.565086	1.94932	0.770661	1.90399	1.46922	1.01715	1.28086	1.08799	3.17331	2.08532	3.46833	3.46833	3.05085	4.11155	1.64462	4.11155	0.602758	0.678103
	925	52	1.6856	1.0613	1.56074	2.80152	1.51749	0.58365	2.01336	0.795978	1.96653	1.51749	1.05057	1.32294	1.12373	3.27756	2.15382	3.58227	3.58227	3.15107	4.24743	1.69897	4.24743	0.622559	0.700379
	930	50	1.71293	1.07851	1.58604	2.84693	1.54209	0.593111	2.04599	0.808881	1.99841	1.54209	1.0676	1.34438	1.14195	3.33069	2.18874	3.64034	3.64034	3.20215	4.30279	1.72111	4.30279	0.632651	0.711733
	941	52	1.71872	1.08216	1.59141	2.85656	1.54731	0.595118	2.05292	0.811618	2.00517	1.54731	1.07121	1.34893	1.14581	3.34196	2.19614	3.65266	3.65266	3.21298	4.32795	1.73118	4.32795	0.634792	0.714141
	933	52	1.70216	1.07173	1.57607	2.82904	1.5324	0.589384	2.03314	0.803798	1.98585	1.5324	1.06089	1.33594	1.13477	3.30976	2.17498	3.61746	3.61746	3.18203	4.28769	1.71508	4.28769	0.628676	0.70726
	913	52	1.66076	1.04566	1.53774	2.76023	1.49513	0.575049	1.98369	0.784248	1.93755	1.49513	1.03509	1.30344	1.10717	3.22926	2.12208	3.52948	3.52948	3.10463	4.18704	1.67482	4.18704	0.613385	0.690058
	869	52	1.56968	0.988318	1.45341	2.60886	1.41313	0.543512	1.8749	0.741238	1.83129	1.41313	0.978321	1.23196	1.04645	3.05216	2.0057	3.33591	3.33591	2.93437	3.96561	1.58624	3.96561	0.579746	0.652214
	853	52	1.53656	0.967464	1.42274	2.55381	1.38331	0.532044	1.83534	0.725598	1.79265	1.38331	0.957678	1.20597	1.02437	2.98776	1.96338	3.26553	3.26553	2.87245	3.88509	1.55404	3.88509	0.567513	0.638452
	891	54	1.59825	1.0063	1.47986	2.65633	1.43885	0.553403	1.90902	0.754728	1.86462	1.43885	0.996125	1.25438	1.0655	3.1077	2.0422	3.39662	3.39662	2.98777	4.04613	1.61845	4.04613	0.590296	0.664083
15:00:00	858	54	1.52994	0.963294	1.41661	2.5428	1.37735	0.52975	1.82742	0.72247	1.78493	1.37735	0.95355	1.20077	1.01996	2.97488	1.95492	3.25145	3.25145	2.86007	3.88006	1.55202	3.88006	0.565067	0.6357
	842	51	1.52228	0.958471	1.40952	2.53007	1.37045	0.527098	1.81828	0.718853	1.77599	1.37045	0.948776	1.19476	1.01485	2.95998	1.94513	3.23517	3.23517	2.84575	3.84483	1.53793	3.84483	0.562238	0.632518
	851	52	1.53242	0.964858	1.41891	2.54693	1.37959	0.53061	1.83039	0.723643	1.78782	1.37959	0.955098	1.20272	1.02161	2.97971	1.95809	3.25673	3.25673	2.86471	3.87502	1.55001	3.87502	0.565984	0.636732
	796	52	1.41857	0.893174	1.31349	2.35771	1.27709	0.491189	1.6944	0.669881	1.655	1.27709	0.88414	1.11336	0.945714	2.75833	1.81262	3.01477	3.01477	2.65188	3.59824	1.43929	3.59824	0.523935	0.589427
	766	51	1.36496	0.859418	1.26385	2.2686	1.22882	0.472625	1.63037	0.644563	1.59245	1.22882	0.850725	1.07128	0.909972	2.65408	1.74411	2.90083	2.90083	2.55166	3.46236	1.38494	3.46236	0.504133	0.56715
	745	51	1.32149	0.832048	1.2236	2.19635	1.18969	0.457573	1.57844	0.624036	1.54174	1.18969	0.823632	1.03717	0.880992	2.56956	1.68857	2.80845	2.80845	2.4704	3.35668	1.34267	3.35668	0.488078	0.549088
	743	52	1.30886	0.824098	1.21191	2.17536	1.17832	0.453201	1.56336	0.618073	1.527	1.17832	0.815762	1.02726	0.872574	2.54501	1.67243	2.78161	2.78161	2.44679	3.33152	1.33261	3.33152	0.483414	0.543841
	802	52	1.43099	0.900994	1.32499	2.37835	1.28827	0.495489	1.70924	0.675746	1.66949	1.28827	0.891881	1.12311	0.953994	2.78248	1.82849	3.04117	3.04117	2.6751	3.62843	1.45137	3.62843	0.528522	0.594587
	856	53	1.53428	0.966031	1.42063	2.55002	1.38126	0.531255	1.83262	0.724523	1.79	1.38126	0.956259	1.20418	1.02286	2.98333	1.96047	3.26069	3.26069	2.8682	3.88509	1.55404	3.88509	0.566672	0.637506
	857	53	1.53635	0.967334	1.42255	2.55346	1.38313	0.531972	1.83509	0.7255	1.79241	1.38313	0.957549	1.2058	1.02424	2.98735	1.96312	3.26509	3.26509	2.87207	3.89012	1.55605	3.89012	0.567437	0.638366
	792	54	1.39332	0.877274	1.29011	2.31573	1.25436	0.482444	1.66424	0.657955	1.62554	1.25436	0.8684	1.09354	0.928878	2.70923	1.78035	2.9611	2.9611	2.60467	3.54791	1.41917	3.54791	0.514607	0.578933
	749	52	1.32128	0.831918	1.22341	2.19601	1.1895	0.457502	1.5782	0.623938	1.54149	1.1895	0.823503	1.037	0.880854	2.56916	1.6883	2.80801	2.80801	2.47001	3.36171	1.34468	3.36171	0.488002	0.549002
16:00:00	739	50	1.31755	0.829572	1.21996	2.18981	1.18615	0.456211	1.57375	0.622179	1.53715	1.18615	0.82118	1.03408	0.87837	2.56191	1.68354	2.80009	2.80009	2.46304	3.34158	1.33663	3.34158	0.486625	0.547454
	722	50	1.28236	0.807415	1.18737	2.13133	1.15447	0.444027	1.53171	0.605561	1.49609	1.15447	0.799248	1.00646	0.85491	2.49349	1.63858	2.7253	2.7253	2.39726	3.25603	1.30241	3.25603	0.473628	0.532832
	757	49	1.3633	0.858375	1.26232	2.26585	1.22733	0.472052	1.62839	0.643781	1.59052	1.22733	0.849693	1.06998	0.908868	2.65086	1.742	2.89731	2.89731	2.54856	3.44726	1.3789	3.44726	0.503522	0.566462
	751	49	1.35088	0.850555	1.25082	2.24521	1.21615	0.467751	1.61355	0.637916	1.57603	1.21615	0.841952	1.06024	0.900588	2.62671	1.72613	2.87092	2.87092	2.52534	3.41707	1.36683	3.41707	0.498934	0.561301
	783	51	1.40015	0.881575	1.29643	2.32709	1.26051	0.48481	1.6724	0.661181	1.63351	1.26051	0.872657	1.0989	0.933432	2.72251	1.78908	2.97562	2.97562	2.61744	3.54791	1.41917	3.54791	0.51713	0.581772
	808	49	1.46887	0.924845	1.36007	2.44131	1.32238	0.508606	1.75449	0.693634	1.71368	1.32238	0.91549	1.15284	0.979248	2.85614	1.87689	3.12167	3.12167	2.74592	3.70392	1.48157	3.70392	0.542513	0.610327
	811	52	1.44962	0.912724	1.34224	2.40931	1.30504	0.50194	1.73149	0.684543	1.69122	1.30504	0.903492	1.13773	0.966414	2.81871	1.85229	3.08076	3.08076	2.70993	3.67373	1.46949	3.67373	0.535403	0.602328
	823	53	1.46597	0.923021	1.35738	2.43649	1.31977	0.507602	1.75102	0.692265	1.7103	1.31977	0.913684	1.15057	0.977316	2.8505	1.87319	3.11551	3.11551	2.7405	3.71902	1.48761	3.71902	0.541443	0.609123
	810	51	1.45604	0.916765	1.34818	2.41998	1.31082	0.504162	1.73916	0.687574	1.69871	1.31082	0.907492	1.14277	0.970692	2.83118	1.86049	3.0944	3.0944	2.72192	3.68379	1.47352	3.68379	0.537773	0.604994
	802	52	1.43099	0.900994	1.32499	2.37835	1.28827	0.495489	1.70924	0.675746	1.66949	1.28827	0.891881	1.12311	0.953994	2.78248	1.82849	3.04117	3.04117	2.6751	3.62843	1.45137	3.62843	0.528522	0.594587
	768	51	1.3691	0.862025	1.26768	2.27548	1.23255	0.474058	1.63531	0.646518	1.59728	1.23255	0.853305	1.07453	0.912732	2.66213	1.7494	2.90963	2.90963	2.5594	3.47242	1.38897	3.47242	0.505662	0.56887
	730	52	1.28195	0.807154	1.18699	2.13064	1.1541	0.443883	1.53122	0.605366	1.49561	1.1541	0.79899	1.00614	0.854634	2.49268	1.63805	2.72442	2.72442	2.39648	3.26609	1.30644	3.26609	0.473475	0.53266
17:00:00	663	50	1.16023	0.730518	1.07429	1.92834	1.04452	0.401738	1.38584	0.547889	1.35361	1.04452	0.723129	0.910607	0.77349	2.25601	1.48252	2.46575	2.46575	2.16895	2.95911	1.18364	2.95911	0.428521	0.482086
	656	50	1.14574	0.721395	1.06088	1.90426	1.03147	0.396721	1.36853	0.541046	1.3367	1.03147	0.714098	0.899235	0.76383	2.22784	1.46401	2.43496	2.43496	2.14186	2.92388	1.16955	2.92388	0.423169	0.476065
	563	47	0.978696	0.616216	0.9062	1.62662	0.881086	0.338879	1.169	0.462162	1.14181	0.881086	0.609983	0.768127	0.652464	1.90302	1.25056	2.07994	2.07994	1.82958	2.50115	1.00046	2.50115	0.361471	0.406655
	555	47	0.962136	0.605789	0.890867	1.5991	0.866178	0.333145	1.14922	0.454342	1.12249	0.866178	0.599662	0.75513	0.641424	1.87082	1.2294	2.04475	2.04475	1.79862	2.46089	0.984357	2.46089	0.355355	0.399774
	421	45	0.70173	0.44183	0.64975	1.1663	0.631743	0.242978	0.838177	0.331372	0.818685	0.631743	0.437361	0.550751	0.46782	1.36447	0.896655	1.49133	1.49133	1.31182	1.81673	0.726693	1.81673	0.259177	0.291574
	395	43	0.664884	0.418631	0.615633	1.10506	0.598572	0.23022	0.794167	0.313973	0.775698	0.598572	0.414396	0.521832	0.443256	1.29283	0.849574	1.41302	1.41302	1.24294	1.71608	0.686433	1.71608	0.245568	0.276264
	480	43	0.840834	0.529414	0.77855	1.39749	0.756974	0.291144	1.00433	0.39706	0.980973	0.756974	0.524059	0.659926	0.560556	1.63495	1.0744	1.78696	1.78696	1.57186	2.14384	0.857538	2.14384	0.310553	0.349373
	517	45	0.90045	0.56695	0.83375	1.49657	0.810644	0.311786	1.07554	0.425212	1.05052	0.810644	0.561215	0.706715	0.6003	1.75087	1.15057	1.91365	1.91365	1.6833	2.29985	0.919941	2.29985	0.332572	0.374143
	397	45	0.65205	0.41055	0.60375	1.08373	0.587018	0.225776	0.778837	0.307912	0.760725	0.587018	0.406397	0.511759	0.4347	1.26788	0.833175	1.38575	1.38575	1.21894	1.69595	0.678381	1.69595	0.240828	0.270931
	369	43	0.611064	0.384744	0.5658	1.01561	0.55012	0.211585	0.729882	0.288558	0.712908	0.55012	0.380852	0.479592	0.407376	1.18818	0.780804	1.29864	1.29864	1.14233	1.58524	0.634095	1.58524	0.22569	0.253902
	470	43	0.820134	0.516381	0.759383	1.36309	0.738339	0.283976	0.979604	0.387285	0.956823	0.738339	0.511157	0.64368	0.546756	1.5947	1.04795	1.74296	1.74296	1.53316	2.09352	0.837408	2.09352	0.302908	0.340772
	523	44	0.921357	0.580114	0.853108	1.53132	0.829466	0.319025	1.10051	0.435085	1.07492	0.829466	0.574246	0.723124	0.614238	1.79153	1.17729	1.95808	1.95808	1.72239	2.34515	0.938058	2.34515	0.340294	0.382831
18:00:00	547	47	0.945576	0.595363	0.875533	1.57157	0.85127	0.327411	1.12944	0.446522	1.10317	0.85127	0.589341	0.742133	0.630384	1.83862	1.20824	2.00955	2.00955	1.76766	2.42063	0.968253	2.42063	0.349239	0.392894
	551	45	0.97083	0.611263	0.898917	1.61355	0.874005	0.336156	1.1596	0.458447	1.13263	0.874005	0.60508	0.761953	0.64722	1.88773	1.2405	2.06322	2.06322	1.81487	2.47096	0.988383	2.47096	0.358566	0.403387
	531	45	0.92943	0.585197	0.860583	1.54474	0.836734	0.321821	1.11015	0.438897	1.08433	0.836734	0.579277	0.72946	0.61962	1.80723	1.18761	1.97524	1.97524	1.73748	2.37031	0.948123	2.37031	0.343275	0.386185
	490	46	0.836073	0.526416	0.774142	1.38958	0.752688	0.289495	0.998643	0.394812	0.975418	0.752688	0.521092	0.656189	0.557382	1.6257	1.06832	1.77684	1.77684	1.56296	2.14888	0.859551	2.14888	0.308795	0.347394
	455	46	0.763623	0.4808	0.707058	1.26916	0.687464	0.264409	0.912105	0.3606	0.890893	0.687464	0.475936	0.599327	0.509082	1.48482	0.97574	1.62286	1.62286	1.42752	1.97274	0.789096	1.97274	0.282036	0.317291
	465	45	0.79281	0.499177	0.734083	1.31767	0.71374	0.274515	0.946967	0.374383	0.924945	0.71374	0.494127	0.622235	0.52854	1.54157	1.01303	1.68489	1.68489	1.48208	2.03816	0.815265	2.03816	0.292816	0.329418
	448	44	0.766107	0.482364	0.709358	1.27329	0.6897	0.265269	0.915072	0.361773	0.893791	0.6897	0.477485	0.601277	0.510738	1.48965	0.978914	1.62814	1.62814	1.43216	1.96771	0.787083	1.96771	0.282954	0.318323
	411	45	0.68103	0.428797	0.630583	1.13189	0.613108	0.235811	0.813452	0.321597	0.794535	0.613108	0.424459	0.534504	0.45402	1.32422	0.870205	1.44734	1.44734	1.27312	1.76641	0.706563	1.76641	0.251531	0.282973
	328	45	0.50922	0.32062	0.4715	0.846338	0.458433	0.17632	0.608235	0.240465	0.59409	0.458433	0.317377	0.39966	0.33948	0.99015	0.65067	1.0822	1.0822	0.951938	1.34871	0.539484	1.34871	0.188075	0.211585
	314	43	0.497214	0.313061	0.460383	0.826384	0.447625	0.172163	0.593894	0.234795	0.580083	0.447625	0.309894	0.390237	0.331476	0.966805	0.635329	1.05669	1.05669	0.929494	1.30845	0.52338	1.30845	0.183641	0.206596
	313	42	0.503631	0.317101	0.466325	0.837049	0.453402	0.174385	0.601559	0.237826	0.587569	0.453402	0.313893	0.395273	0.335754	0.979282	0.643528	1.07033	1.07033	0.94149	1.31851	0.527406	1.31851	0.186011	0.209262
	289	41	0.462438	0.291165	0.428183	0.768585	0.416317	0.160122	0.552356	0.218373	0.539511	0.416317	0.28822	0.362943	0.308292	0.899185	0.590893	0.982781	0.982781	0.864484	1.21283	0.485133	1.21283	0.170797	0.192146
		Units Estimated	129	81	120	215	116	44	154	61	151	116	80	101	86	252	165	275	275	242	329	131	329	47	53

## Sheet: 28-7
Time stamp	I	T	E1	E2	E3	M1	M2	M3	I1	I2	I3	I4	I5	I6	G1	G2	G3	C1	C2	C3	R1	R2	R3	L1	F1
			27	17	25	43.92	23.79	9.15	32.25	12.75	31.5	23.79	16.47	20.74	18	52.5	34.5	56.16	56.16	49.4	61	24.4	61	9.76	10.98
7AM	4	30	0	0	0	0	0	0	0	0	0	0	0	0	0	0	0	0	0	0	0	0	0	0	0
	8	30	0	0	0	0	0	0	0	0	0	0	0	0	0	0	0	0	0	0	0	0	0	0	0
	13	30	0	0	0	0	0	0	0	0	0	0	0	0	0	0	0	0	0	0	0	0	0	0	0
	18	30	0	0	0	0	0	0	0	0	0	0	0	0	0	0	0	0	0	0	0	0	0	0	0
	22	31	0	0	0	0	0	0	0	0	0	0	0	0	0	0	0	0	0	0	0	0	0	0	0
	28	31	0.007038	0.00443133	0.00651667	0.0116974	0.00633607	0.00243695	0.0084065	0.0033235	0.008211	0.00633607	0.00438651	0.00552375	0.004692	0.013685	0.008993	0.0149573	0.0149573	0.0131569	0.050325	0.02013	0.050325	0.00259941	0.00292434
	32	31	0.015318	0.00964467	0.0141833	0.025459	0.0137903	0.00530395	0.0182965	0.0072335	0.017871	0.0137903	0.00954711	0.0120223	0.010212	0.029785	0.019573	0.0325541	0.0325541	0.0286355	0.070455	0.028182	0.070455	0.00565755	0.00636474
	36	31	0.023598	0.014858	0.02185	0.0392206	0.0212445	0.00817095	0.0281865	0.0111435	0.027531	0.0212445	0.0147077	0.0185208	0.015732	0.045885	0.030153	0.0501509	0.0501509	0.0441142	0.090585	0.036234	0.090585	0.00871568	0.00980514
	39	31	0.029808	0.018768	0.0276	0.0495418	0.0268351	0.0103212	0.035604	0.014076	0.034776	0.0268351	0.0185782	0.0233947	0.019872	0.05796	0.038088	0.0633485	0.0633485	0.0557232	0.105682	0.042273	0.105682	0.0110093	0.0123854
	43	31	0.038088	0.0239813	0.0352667	0.0633034	0.0342893	0.0131882	0.045494	0.017986	0.044436	0.0342893	0.0237388	0.0298933	0.025392	0.07406	0.048668	0.0809453	0.0809453	0.0712019	0.125812	0.050325	0.125812	0.0140674	0.0158258
	48	31	0.048438	0.030498	0.04485	0.0805054	0.0436071	0.0167719	0.0578565	0.0228735	0.056511	0.0436071	0.0301895	0.0380164	0.032292	0.094185	0.061893	0.102941	0.102941	0.0905502	0.150975	0.06039	0.150975	0.0178901	0.0201263
	53	31	0.058788	0.0370147	0.0544333	0.0977074	0.0529248	0.0203557	0.070219	0.027761	0.068586	0.0529248	0.0366403	0.0461396	0.039192	0.11431	0.075118	0.124937	0.124937	0.109899	0.176137	0.070455	0.176137	0.0217127	0.0244268
08:00:00	58	31	0.069138	0.0435313	0.0640167	0.114909	0.0622426	0.0239394	0.0825815	0.0326485	0.080661	0.0622426	0.043091	0.0542628	0.046092	0.134435	0.088343	0.146933	0.146933	0.129247	0.2013	0.08052	0.2013	0.0255354	0.0287273
	61	32	0.066861	0.0420977	0.0619083	0.111125	0.0601927	0.023151	0.0798617	0.0315732	0.0780045	0.0601927	0.0416718	0.0524757	0.044574	0.130007	0.0854335	0.142094	0.142094	0.12499	0.2013	0.08052	0.2013	0.0246944	0.0277812
	64	32	0.073071	0.0460077	0.0676583	0.121446	0.0657833	0.0253013	0.0872792	0.0345057	0.0852495	0.0657833	0.0455423	0.0573496	0.048714	0.142082	0.0933685	0.155292	0.155292	0.136599	0.216397	0.086559	0.216397	0.026988	0.0303615
	67	32	0.079281	0.0499177	0.0734083	0.131767	0.071374	0.0274515	0.0946967	0.0374382	0.0924945	0.071374	0.0494127	0.0622235	0.052854	0.154157	0.101303	0.168489	0.168489	0.148208	0.231495	0.092598	0.231495	0.0292816	0.0329418
	71	32	0.087561	0.055131	0.081075	0.145529	0.0788282	0.0303185	0.104587	0.0413482	0.102154	0.0788282	0.0545733	0.068722	0.058374	0.170257	0.111883	0.186086	0.186086	0.163687	0.251625	0.10065	0.251625	0.0323398	0.0363822
	74	33	0.085284	0.0536973	0.0789667	0.141744	0.0767783	0.0295301	0.101867	0.040273	0.099498	0.0767783	0.0531542	0.0669349	0.056856	0.16583	0.108974	0.181247	0.181247	0.15943	0.251625	0.10065	0.251625	0.0314988	0.0354361
	76	33	0.089424	0.056304	0.0828	0.148625	0.0805054	0.0309636	0.106812	0.042228	0.104328	0.0805054	0.0557345	0.0701842	0.059616	0.17388	0.114264	0.190045	0.190045	0.16717	0.26169	0.104676	0.26169	0.0330278	0.0371563
	76	33	0.089424	0.056304	0.0828	0.148625	0.0805054	0.0309636	0.106812	0.042228	0.104328	0.0805054	0.0557345	0.0701842	0.059616	0.17388	0.114264	0.190045	0.190045	0.16717	0.26169	0.104676	0.26169	0.0330278	0.0371563
	40	33	0.014904	0.009384	0.0138	0.0247709	0.0134176	0.0051606	0.017802	0.007038	0.017388	0.0134176	0.00928908	0.0116974	0.009936	0.02898	0.019044	0.0316742	0.0316742	0.0278616	0.08052	0.032208	0.08052	0.00550464	0.00619272
	86	33	0.110124	0.0693373	0.101967	0.183029	0.0991409	0.0381311	0.131537	0.052003	0.128478	0.0991409	0.068636	0.0864305	0.073416	0.21413	0.140714	0.234037	0.234037	0.205866	0.312015	0.124806	0.312015	0.0406732	0.0457573
	95	34	0.120267	0.0757237	0.111358	0.199887	0.108272	0.0416432	0.143652	0.0567927	0.140311	0.108272	0.0749577	0.0943912	0.080178	0.233852	0.153674	0.255594	0.255594	0.224828	0.34221	0.136884	0.34221	0.0444194	0.0499718
	102	34	0.134757	0.084847	0.124775	0.22397	0.121317	0.0466604	0.16096	0.0636352	0.157216	0.121317	0.0839888	0.105764	0.089838	0.262027	0.172189	0.286388	0.286388	0.251915	0.377437	0.150975	0.377437	0.0497711	0.0559925
09:00:00	105	35	0.13248	0.0834133	0.122667	0.220186	0.119267	0.045872	0.15824	0.06256	0.15456	0.119267	0.0825696	0.103977	0.08832	0.2576	0.16928	0.281549	0.281549	0.247659	0.377437	0.150975	0.377437	0.0489301	0.0550464
	104	35	0.13041	0.08211	0.12075	0.216745	0.117404	0.0451552	0.155768	0.0615825	0.152145	0.117404	0.0812794	0.102352	0.08694	0.253575	0.166635	0.27715	0.27715	0.243789	0.372405	0.148962	0.372405	0.0481656	0.0541863
	105	35	0.13248	0.0834133	0.122667	0.220186	0.119267	0.045872	0.15824	0.06256	0.15456	0.119267	0.0825696	0.103977	0.08832	0.2576	0.16928	0.281549	0.281549	0.247659	0.377437	0.150975	0.377437	0.0489301	0.0550464
	110	35	0.14283	0.08993	0.13225	0.237388	0.128585	0.0494557	0.170603	0.0674475	0.166635	0.128585	0.0890203	0.1121	0.09522	0.277725	0.182505	0.303545	0.303545	0.267007	0.4026	0.16104	0.4026	0.0527528	0.0593469
	124	35	0.17181	0.108177	0.159083	0.285553	0.154675	0.0594902	0.205217	0.0811325	0.200445	0.154675	0.107082	0.134845	0.11454	0.334075	0.219535	0.365134	0.365134	0.321182	0.473055	0.189222	0.473055	0.0634563	0.0713883
	135	35	0.19458	0.122513	0.180167	0.323398	0.175174	0.0673745	0.232415	0.091885	0.22701	0.175174	0.121274	0.152716	0.12972	0.37835	0.24863	0.413525	0.413525	0.363749	0.528412	0.211365	0.528412	0.0718661	0.0808494
	169	36	0.256473	0.161483	0.237475	0.426266	0.230894	0.0888053	0.306343	0.121112	0.299218	0.230894	0.15985	0.201292	0.170982	0.498698	0.327715	0.545061	0.545061	0.479452	0.68442	0.273768	0.68442	0.0947257	0.106566
	135	36	0.186093	0.11717	0.172308	0.309292	0.167533	0.0644358	0.222278	0.0878772	0.217109	0.167533	0.115984	0.146055	0.124062	0.361847	0.237786	0.395488	0.395488	0.347883	0.513315	0.205326	0.513315	0.0687315	0.077323
	152	36	0.221283	0.139326	0.204892	0.367779	0.199213	0.0766206	0.26431	0.104495	0.258163	0.199213	0.137917	0.173673	0.147522	0.430272	0.28275	0.470274	0.470274	0.413667	0.598867	0.239547	0.598867	0.0817286	0.0919447
	195	37	0.301806	0.190026	0.27945	0.50161	0.271706	0.104502	0.36049	0.142519	0.352107	0.271706	0.188104	0.236872	0.201204	0.586845	0.385641	0.641403	0.641403	0.564197	0.800167	0.320067	0.800167	0.111469	0.125403
	216	38	0.336789	0.212052	0.311842	0.559753	0.3032	0.116615	0.402276	0.159039	0.39292	0.3032	0.209907	0.264328	0.224526	0.654867	0.430341	0.71575	0.71575	0.629595	0.890752	0.356301	0.890752	0.12439	0.139938
	225	39	0.346932	0.218439	0.321233	0.576611	0.312331	0.120127	0.414391	0.163829	0.404754	0.312331	0.216229	0.272289	0.231288	0.67459	0.443302	0.737306	0.737306	0.648556	0.920947	0.368379	0.920947	0.128136	0.144153
10:00:00	243	39	0.384192	0.241899	0.355733	0.638538	0.345875	0.133029	0.458896	0.181424	0.448224	0.345875	0.239452	0.301532	0.256128	0.74704	0.490912	0.816492	0.816492	0.71821	1.01153	0.404613	1.01153	0.141897	0.159635
	261	39	0.421452	0.265359	0.390233	0.700465	0.379419	0.14593	0.503401	0.199019	0.491694	0.379419	0.262675	0.330775	0.280968	0.81949	0.538522	0.895677	0.895677	0.787864	1.10212	0.440847	1.10212	0.155659	0.175116
	279	40	0.450225	0.283475	0.416875	0.748287	0.405322	0.155893	0.537769	0.212606	0.525263	0.405322	0.280608	0.353358	0.30015	0.875437	0.575288	0.956826	0.956826	0.841652	1.17761	0.471042	1.17761	0.166286	0.187072
	288	39	0.477342	0.300549	0.441983	0.793356	0.429735	0.165283	0.570158	0.225411	0.556899	0.429735	0.297509	0.37464	0.318228	0.928165	0.609937	1.01446	1.01446	0.892345	1.23799	0.495198	1.23799	0.176301	0.198339
	304	40	0.501975	0.316058	0.464792	0.834297	0.451911	0.173812	0.599581	0.237044	0.585637	0.451911	0.312861	0.393974	0.33465	0.976062	0.641412	1.06681	1.06681	0.938394	1.30342	0.521367	1.30342	0.185399	0.208574
	325	40	0.545445	0.343428	0.505042	0.906545	0.491045	0.188864	0.651504	0.257571	0.636352	0.491045	0.339955	0.428091	0.36363	1.06059	0.696957	1.15919	1.15919	1.01966	1.4091	0.56364	1.4091	0.201455	0.226636
	348	41	0.584568	0.368061	0.541267	0.971569	0.526267	0.20241	0.698234	0.276046	0.681996	0.526267	0.364338	0.458796	0.389712	1.13666	0.746948	1.24233	1.24233	1.09279	1.50975	0.6039	1.50975	0.215904	0.242892
	366	41	0.621828	0.391521	0.575767	1.0335	0.55981	0.215312	0.742739	0.293641	0.725466	0.55981	0.387561	0.48804	0.414552	1.20911	0.794558	1.32152	1.32152	1.16245	1.60033	0.640134	1.60033	0.229666	0.258374
	387	43	0.648324	0.408204	0.6003	1.07753	0.583664	0.224486	0.774387	0.306153	0.756378	0.583664	0.404075	0.508835	0.432216	1.26063	0.828414	1.37783	1.37783	1.21198	1.67582	0.670329	1.67582	0.239452	0.269383
	405	44	0.677097	0.42632	0.626942	1.12535	0.609567	0.234449	0.808755	0.31974	0.789946	0.609567	0.422008	0.531418	0.451398	1.31658	0.865179	1.43898	1.43898	1.26577	1.75131	0.700524	1.75131	0.250079	0.281339
	421	44	0.710217	0.447174	0.657608	1.1804	0.639384	0.245917	0.848315	0.33538	0.828586	0.639384	0.44265	0.557412	0.473478	1.38098	0.907499	1.50937	1.50937	1.32768	1.83183	0.732732	1.83183	0.262311	0.2951
	444	43	0.766314	0.482494	0.70955	1.27364	0.689886	0.265341	0.915319	0.36187	0.894033	0.689886	0.477614	0.601439	0.510876	1.49005	0.979179	1.62858	1.62858	1.43255	1.96267	0.78507	1.96267	0.28303	0.318409
11:00:00	465	44	0.801297	0.50452	0.741942	1.33178	0.72138	0.277454	0.957105	0.37839	0.934846	0.72138	0.499417	0.628896	0.534198	1.55808	1.02388	1.70293	1.70293	1.49795	2.05326	0.821304	2.05326	0.295951	0.332945
	492	44	0.857187	0.53971	0.793692	1.42467	0.771696	0.296806	1.02386	0.404783	1.00005	0.771696	0.534251	0.672761	0.571458	1.66675	1.09529	1.82171	1.82171	1.60243	2.18914	0.875655	2.18914	0.316593	0.356167
	510	44	0.894447	0.56317	0.828192	1.4866	0.80524	0.309708	1.06837	0.422378	1.04352	0.80524	0.557474	0.702004	0.596298	1.7392	1.1429	1.90089	1.90089	1.67208	2.27972	0.911889	2.27972	0.330355	0.371649
	541	45	0.95013	0.59823	0.87975	1.57914	0.855369	0.328988	1.13488	0.448673	1.10848	0.855369	0.592179	0.745707	0.63342	1.84747	1.21406	2.01923	2.01923	1.77618	2.42063	0.968253	2.42063	0.350921	0.394786
	579	47	1.01182	0.637069	0.936867	1.68167	0.910903	0.350347	1.20856	0.477802	1.18045	0.910903	0.630625	0.794121	0.674544	1.96742	1.29288	2.15033	2.15033	1.89149	2.58167	1.03267	2.58167	0.373704	0.420417
	572	46	1.00581	0.63329	0.931308	1.67169	0.905499	0.348269	1.20139	0.474967	1.17345	0.905499	0.626884	0.789409	0.670542	1.95575	1.28521	2.13757	2.13757	1.88027	2.56154	1.02462	2.56154	0.371487	0.417923
	579	47	1.01182	0.637069	0.936867	1.68167	0.910903	0.350347	1.20856	0.477802	1.18045	0.910903	0.630625	0.794121	0.674544	1.96742	1.29288	2.15033	2.15033	1.89149	2.58167	1.03267	2.58167	0.373704	0.420417
	578	47	1.00975	0.635766	0.93495	1.67823	0.90904	0.349631	1.20609	0.476824	1.17804	0.90904	0.629335	0.792496	0.673164	1.96339	1.29023	2.14593	2.14593	1.88762	2.57664	1.03066	2.57664	0.372939	0.419557
	578	47	1.00975	0.635766	0.93495	1.67823	0.90904	0.349631	1.20609	0.476824	1.17804	0.90904	0.629335	0.792496	0.673164	1.96339	1.29023	2.14593	2.14593	1.88762	2.57664	1.03066	2.57664	0.372939	0.419557
	477	47	0.800676	0.504129	0.741367	1.33075	0.720821	0.277239	0.956363	0.378097	0.934122	0.720821	0.49903	0.628408	0.533784	1.55687	1.02309	1.70161	1.70161	1.49679	2.06836	0.827343	2.06836	0.295721	0.332687
	661	47	1.18156	0.743943	1.09403	1.96378	1.06371	0.409121	1.4113	0.557957	1.37848	1.06371	0.736418	0.927341	0.787704	2.29747	1.50977	2.51106	2.51106	2.20881	2.99434	1.19773	2.99434	0.436396	0.490945
	591	48	1.02817	0.647366	0.952008	1.70885	0.925625	0.35601	1.22809	0.485524	1.19953	0.925625	0.640818	0.806955	0.685446	1.99922	1.31377	2.18508	2.18508	1.92206	2.62696	1.05079	2.62696	0.379744	0.427212
12 noon	652	49	1.14595	0.721525	1.06107	1.90461	1.03166	0.396793	1.36878	0.541144	1.33694	1.03166	0.714227	0.899397	0.763968	2.22824	1.46427	2.4354	2.4354	2.14225	2.91885	1.16754	2.91885	0.423246	0.476151
	700	48	1.2538	0.789429	1.16092	2.08385	1.12875	0.434135	1.49759	0.592072	1.46277	1.12875	0.781444	0.98404	0.835866	2.43794	1.60208	2.6646	2.6646	2.34386	3.17551	1.2702	3.17551	0.463078	0.520963
	699	50	1.23475	0.777438	1.14329	2.0522	1.11161	0.427541	1.47485	0.583079	1.44055	1.11161	0.769574	0.969094	0.82317	2.40091	1.57774	2.62412	2.62412	2.30826	3.14028	1.25611	3.14028	0.456044	0.51305
	748	50	1.33618	0.841302	1.23721	2.22078	1.20292	0.462662	1.596	0.630976	1.55888	1.20292	0.832792	1.0487	0.89079	2.59814	1.70735	2.83968	2.83968	2.49787	3.38687	1.35475	3.38687	0.493506	0.555195
	744	49	1.33639	0.841432	1.2374	2.22112	1.20311	0.462734	1.59625	0.631074	1.55912	1.20311	0.832921	1.04886	0.890928	2.59854	1.70761	2.84012	2.84012	2.49826	3.38184	1.35274	3.38184	0.493583	0.555281
	744	50	1.3279	0.836088	1.22954	2.20702	1.19547	0.459795	1.58611	0.627066	1.54922	1.19547	0.827631	1.0422	0.88527	2.58204	1.69677	2.82209	2.82209	2.48239	3.36674	1.3467	3.36674	0.490448	0.551754
	761	52	1.34612	0.847558	1.24641	2.23729	1.21187	0.466103	1.60787	0.635668	1.57047	1.21187	0.838985	1.0565	0.897414	2.61746	1.72004	2.8608	2.8608	2.51644	3.4221	1.36884	3.4221	0.497176	0.559323
	642	50	1.11676	0.703148	1.03404	1.8561	1.00539	0.386687	1.33391	0.527361	1.30289	1.00539	0.696036	0.87649	0.74451	2.17149	1.42698	2.37337	2.37337	2.08769	2.85343	1.14137	2.85343	0.412466	0.464024
	809	51	1.45397	0.915461	1.34627	2.41654	1.30896	0.503445	1.73668	0.686596	1.6963	1.30896	0.906201	1.14114	0.969312	2.82716	1.85785	3.09	3.09	2.71805	3.67876	1.4715	3.67876	0.537008	0.604134
	820	52	1.46825	0.924454	1.35949	2.44028	1.32182	0.508391	1.75374	0.693341	1.71296	1.32182	0.915103	1.15235	0.978834	2.85493	1.8761	3.12035	3.12035	2.74475	3.71902	1.48761	3.71902	0.542283	0.610069
	814	52	1.45583	0.916634	1.34799	2.41963	1.31063	0.50409	1.73891	0.687476	1.69847	1.31063	0.907362	1.1426	0.970554	2.83078	1.86023	3.09396	3.09396	2.72154	3.68882	1.47553	3.68882	0.537696	0.604908
	820	51	1.47674	0.929798	1.36735	2.45438	1.32946	0.511329	1.76388	0.697348	1.72286	1.32946	0.920393	1.15901	0.984492	2.87143	1.88694	3.13839	3.13839	2.76062	3.73411	1.49365	3.73411	0.545418	0.613595
13:00:00	818	50	1.48108	0.932535	1.37137	2.46161	1.33337	0.512835	1.76907	0.699401	1.72793	1.33337	0.923102	1.16243	0.98739	2.87989	1.8925	3.14763	3.14763	2.76875	3.73915	1.49566	3.73915	0.547024	0.615402
	841	53	1.50323	0.946481	1.39188	2.49842	1.35331	0.520504	1.79553	0.709861	1.75377	1.35331	0.936907	1.17981	1.00216	2.92295	1.9208	3.1947	3.1947	2.81015	3.8096	1.52384	3.8096	0.555204	0.624605
	862	54	1.53822	0.968507	1.42427	2.55656	1.3848	0.532617	1.83731	0.72638	1.79459	1.3848	0.95871	1.20727	1.02548	2.99098	1.9655	3.26905	3.26905	2.87555	3.90019	1.56007	3.90019	0.568125	0.63914
	884	54	1.58376	0.99718	1.46644	2.63225	1.4258	0.548385	1.89171	0.747885	1.84772	1.4258	0.987094	1.24301	1.05584	3.07953	2.02369	3.36583	3.36583	2.96068	4.0109	1.60436	4.0109	0.584944	0.658063
	897	54	1.61067	1.01412	1.49136	2.67698	1.45003	0.557703	1.92385	0.760593	1.87911	1.45003	1.00387	1.26413	1.07378	3.13185	2.05807	3.42302	3.42302	3.01099	4.07632	1.63053	4.07632	0.594883	0.669244
	914	56	1.62888	1.02559	1.50822	2.70725	1.46643	0.564011	1.94561	0.769195	1.90036	1.46643	1.01522	1.27842	1.08592	3.16727	2.08135	3.46173	3.46173	3.04504	4.13168	1.65267	4.13168	0.601611	0.676813
	620	53	1.04576	0.658444	0.9683	1.73809	0.941465	0.362102	1.24911	0.493833	1.22006	0.941465	0.651784	0.820765	0.697176	2.03343	1.33625	2.22248	2.22248	1.95496	2.69742	1.07897	2.69742	0.386242	0.434523
	256	45	0.36018	0.22678	0.3335	0.59863	0.324258	0.124714	0.430215	0.170085	0.42021	0.324258	0.224486	0.282686	0.24012	0.70035	0.46023	0.765461	0.765461	0.673322	0.98637	0.394548	0.98637	0.133029	0.149657
	235	42	0.342171	0.215441	0.316825	0.568698	0.308045	0.118479	0.408704	0.161581	0.399199	0.308045	0.213262	0.268552	0.228114	0.665332	0.437218	0.727188	0.727188	0.639656	0.92598	0.370392	0.92598	0.126377	0.142175
	220	41	0.319608	0.201235	0.295933	0.531198	0.287732	0.110666	0.381754	0.150926	0.372876	0.287732	0.199199	0.250843	0.213072	0.62146	0.408388	0.679236	0.679236	0.597477	0.86559	0.346236	0.86559	0.118044	0.132799
	204	41	0.286488	0.180381	0.265267	0.476151	0.257915	0.0991982	0.342194	0.135286	0.334236	0.257915	0.178557	0.224849	0.190992	0.55706	0.366068	0.608849	0.608849	0.535562	0.78507	0.314028	0.78507	0.105811	0.119038
	205	41	0.288558	0.181685	0.267183	0.479592	0.259779	0.0999149	0.344666	0.136263	0.336651	0.259779	0.179847	0.226474	0.192372	0.561085	0.368713	0.613248	0.613248	0.539432	0.790102	0.316041	0.790102	0.106576	0.119898
14:00:00	222	40	0.332235	0.209185	0.307625	0.552184	0.2991	0.115038	0.396836	0.156889	0.387607	0.2991	0.207069	0.260754	0.22149	0.646012	0.424522	0.706072	0.706072	0.621081	0.890752	0.356301	0.890752	0.122708	0.138046
	211	40	0.309465	0.194848	0.286542	0.51434	0.278601	0.107154	0.369639	0.146136	0.361042	0.278601	0.192877	0.242883	0.20631	0.601737	0.395427	0.65768	0.65768	0.578515	0.835395	0.334158	0.835395	0.114298	0.128585
	195	39	0.284832	0.179339	0.263733	0.473399	0.256424	0.0986248	0.340216	0.134504	0.332304	0.256424	0.177525	0.22355	0.189888	0.55384	0.363952	0.60533	0.60533	0.532466	0.769972	0.307989	0.769972	0.1052	0.11835
	195	38	0.293319	0.184682	0.271592	0.487505	0.264065	0.101563	0.350353	0.138512	0.342205	0.264065	0.182814	0.230211	0.195546	0.570342	0.374796	0.623367	0.623367	0.548332	0.78507	0.314028	0.78507	0.108334	0.121876
	207	39	0.309672	0.194979	0.286733	0.514684	0.278787	0.107226	0.369886	0.146234	0.361284	0.278787	0.193006	0.243045	0.206448	0.60214	0.395692	0.65812	0.65812	0.578902	0.830362	0.332145	0.830362	0.114374	0.128671
	210	39	0.315882	0.198889	0.292483	0.525005	0.284378	0.109376	0.377303	0.149166	0.368529	0.284378	0.196877	0.247919	0.210588	0.614215	0.403627	0.671318	0.671318	0.590511	0.84546	0.338184	0.84546	0.116668	0.131251
	196	39	0.286902	0.180642	0.26565	0.476839	0.258288	0.0993416	0.342689	0.135481	0.334719	0.258288	0.178815	0.225174	0.191268	0.557865	0.366597	0.609729	0.609729	0.536336	0.775005	0.310002	0.775005	0.105964	0.11921
	178	39	0.249642	0.157182	0.23115	0.414912	0.224744	0.08644	0.298183	0.117886	0.291249	0.224744	0.155592	0.195931	0.166428	0.485415	0.318987	0.530544	0.530544	0.466682	0.68442	0.273768	0.68442	0.0922027	0.103728
	163	39	0.218592	0.137632	0.2024	0.363306	0.196791	0.0756888	0.261096	0.103224	0.255024	0.196791	0.13624	0.171561	0.145728	0.42504	0.279312	0.464556	0.464556	0.408637	0.608932	0.243573	0.608932	0.0807347	0.0908266
	142	39	0.175122	0.110262	0.16215	0.291058	0.157656	0.060637	0.209173	0.0826965	0.204309	0.157656	0.109147	0.137444	0.116748	0.340515	0.223767	0.372172	0.372172	0.327374	0.50325	0.2013	0.50325	0.0646795	0.0727645
	121	39	0.131652	0.082892	0.1219	0.218809	0.118522	0.0455853	0.157251	0.062169	0.153594	0.118522	0.0820535	0.103327	0.087768	0.25599	0.168222	0.279789	0.279789	0.246111	0.397567	0.159027	0.397567	0.0486243	0.0547024
	113	38	0.123579	0.077809	0.114425	0.205392	0.111254	0.04279	0.147608	0.0583567	0.144175	0.111254	0.077022	0.0969906	0.082386	0.240292	0.157906	0.262632	0.262632	0.231019	0.372405	0.148962	0.372405	0.0456426	0.051348
15:00:00	114	38	0.125649	0.0791123	0.116342	0.208832	0.113117	0.0435067	0.150081	0.0593342	0.14659	0.113117	0.0783121	0.0986152	0.083766	0.244317	0.160551	0.267031	0.267031	0.234889	0.377438	0.150975	0.377438	0.0464072	0.0522081
	115	38	0.127719	0.0804157	0.118258	0.212273	0.114981	0.0442235	0.152553	0.0603117	0.149005	0.114981	0.0796023	0.10024	0.085146	0.248342	0.163196	0.271431	0.271431	0.238758	0.38247	0.152988	0.38247	0.0471717	0.0530682
	115	38	0.127719	0.0804157	0.118258	0.212273	0.114981	0.0442235	0.152553	0.0603117	0.149005	0.114981	0.0796023	0.10024	0.085146	0.248342	0.163196	0.271431	0.271431	0.238758	0.38247	0.152988	0.38247	0.0471717	0.0530682
	113	38	0.123579	0.077809	0.114425	0.205392	0.111254	0.04279	0.147608	0.0583567	0.144175	0.111254	0.077022	0.0969906	0.082386	0.240292	0.157906	0.262632	0.262632	0.231019	0.372405	0.148962	0.372405	0.0456426	0.051348
	101	37	0.107226	0.0675127	0.0992833	0.178213	0.0965319	0.0371276	0.128075	0.0506345	0.125097	0.0965319	0.0668298	0.084156	0.071484	0.208495	0.137011	0.227879	0.227879	0.200449	0.327112	0.130845	0.327112	0.0396028	0.0445532
	88	36	0.088803	0.055913	0.082225	0.147593	0.0799463	0.0307486	0.10607	0.0419347	0.103603	0.0799463	0.0553474	0.0696968	0.059202	0.172672	0.11347	0.188726	0.188726	0.166009	0.276787	0.110715	0.276787	0.0327985	0.0368983
	82	35	0.08487	0.0534367	0.0785833	0.141056	0.0764055	0.0293867	0.101373	0.0400775	0.099015	0.0764055	0.0528961	0.06661	0.05658	0.165025	0.108445	0.180367	0.180367	0.158656	0.26169	0.104676	0.26169	0.0313459	0.0352641
	82	35	0.08487	0.0534367	0.0785833	0.141056	0.0764055	0.0293867	0.101373	0.0400775	0.099015	0.0764055	0.0528961	0.06661	0.05658	0.165025	0.108445	0.180367	0.180367	0.158656	0.26169	0.104676	0.26169	0.0313459	0.0352641
	84	35	0.08901	0.0560433	0.0824167	0.147937	0.0801326	0.0308202	0.106318	0.0420325	0.103845	0.0801326	0.0554764	0.0698592	0.05934	0.173075	0.113735	0.189166	0.189166	0.166396	0.271755	0.108702	0.271755	0.0328749	0.0369843
	85	35	0.09108	0.0573467	0.0843333	0.151378	0.0819962	0.031537	0.10879	0.04301	0.10626	0.0819962	0.0567666	0.0714839	0.06072	0.1771	0.11638	0.193565	0.193565	0.170265	0.276788	0.110715	0.276788	0.0336395	0.0378444
	97	34	0.124407	0.0783303	0.115192	0.206768	0.111999	0.0430767	0.148597	0.0587478	0.145142	0.111999	0.077538	0.0976405	0.082938	0.241902	0.158965	0.264392	0.264392	0.232567	0.352275	0.14091	0.352275	0.0459485	0.051692
	118	35	0.15939	0.100357	0.147583	0.264911	0.143493	0.0551897	0.190382	0.0752675	0.185955	0.143493	0.0993415	0.125097	0.10626	0.309925	0.203665	0.338738	0.338738	0.297964	0.44286	0.177144	0.44286	0.0588691	0.0662277
16:00:00	152	36	0.221283	0.139326	0.204892	0.367779	0.199213	0.0766206	0.26431	0.104495	0.258163	0.199213	0.137917	0.173673	0.147522	0.430272	0.28275	0.470274	0.470274	0.413667	0.598867	0.239547	0.598867	0.0817286	0.0919447
	251	38	0.409239	0.257669	0.378925	0.680167	0.368424	0.141701	0.488813	0.193252	0.477445	0.368424	0.255063	0.32119	0.272826	0.795742	0.522916	0.869722	0.869722	0.765033	1.06689	0.426756	1.06689	0.151148	0.170042
	233	40	0.355005	0.223522	0.328708	0.590029	0.319599	0.122923	0.424034	0.167641	0.414172	0.319599	0.221261	0.278625	0.23667	0.690287	0.453618	0.754463	0.754463	0.663648	0.94611	0.378444	0.94611	0.131117	0.147507
	218	40	0.323955	0.203972	0.299958	0.538423	0.291646	0.112171	0.386946	0.152979	0.377947	0.291646	0.201908	0.254255	0.21597	0.629912	0.413942	0.688475	0.688475	0.605603	0.870622	0.348249	0.870622	0.119649	0.134606
	228	41	0.336168	0.211661	0.311267	0.558721	0.302641	0.1164	0.401534	0.158746	0.392196	0.302641	0.20952	0.26384	0.224112	0.65366	0.429548	0.71443	0.71443	0.628434	0.90585	0.36234	0.90585	0.12416	0.13968
	221	40	0.330165	0.207882	0.305708	0.548744	0.297236	0.114322	0.394364	0.155911	0.385192	0.297236	0.205779	0.259129	0.22011	0.641987	0.421877	0.701672	0.701672	0.617212	0.88572	0.354288	0.88572	0.121943	0.137186
	174	39	0.241362	0.151969	0.223483	0.401151	0.21729	0.083573	0.288293	0.113976	0.281589	0.21729	0.150431	0.189432	0.160908	0.469315	0.308407	0.512947	0.512947	0.451203	0.66429	0.265716	0.66429	0.0891446	0.100288
	154	39	0.199962	0.125902	0.18515	0.332343	0.180019	0.069238	0.238843	0.0944265	0.233289	0.180019	0.124628	0.15694	0.133308	0.388815	0.255507	0.424963	0.424963	0.37381	0.56364	0.225456	0.56364	0.0738539	0.0830857
	135	38	0.169119	0.106482	0.156592	0.281081	0.152252	0.0585585	0.202003	0.0798617	0.197305	0.152252	0.105405	0.132733	0.112746	0.328842	0.216096	0.359415	0.359415	0.316152	0.48312	0.193248	0.48312	0.0624624	0.0702702
	118	38	0.133929	0.0843257	0.124008	0.222594	0.120572	0.0463737	0.159971	0.0632442	0.15625	0.120572	0.0834727	0.105114	0.089286	0.260417	0.171131	0.284628	0.284628	0.250367	0.397567	0.159027	0.397567	0.0494653	0.0556485
	109	38	0.115299	0.0725957	0.106758	0.19163	0.1038	0.039923	0.137718	0.0544467	0.134515	0.1038	0.0718614	0.0904921	0.076866	0.224192	0.147326	0.245035	0.245035	0.21554	0.352275	0.14091	0.352275	0.0425845	0.0479076
	111	38	0.119439	0.0752023	0.110592	0.198511	0.107527	0.0413565	0.142663	0.0564017	0.139345	0.107527	0.0744417	0.0937413	0.079626	0.232242	0.152616	0.253834	0.253834	0.22328	0.36234	0.144936	0.36234	0.0441136	0.0496278
17:00:00	128	38	0.154629	0.097359	0.143175	0.256998	0.139207	0.0535412	0.184696	0.0730192	0.1804	0.139207	0.0963742	0.12136	0.103086	0.300667	0.197581	0.32862	0.32862	0.289064	0.447892	0.179157	0.447892	0.0571106	0.0642495
	139	38	0.177399	0.111696	0.164258	0.294842	0.159706	0.0614255	0.211893	0.0837717	0.206965	0.159706	0.110566	0.139231	0.118266	0.344942	0.226676	0.377011	0.377011	0.33163	0.50325	0.2013	0.50325	0.0655205	0.0737106
	143	39	0.177192	0.111565	0.164067	0.294498	0.15952	0.0613538	0.211646	0.083674	0.206724	0.15952	0.110437	0.139069	0.118128	0.34454	0.226412	0.376572	0.376572	0.331243	0.508282	0.203313	0.508282	0.0654441	0.0736246
	145	39	0.181332	0.114172	0.1679	0.301379	0.163247	0.0627873	0.216591	0.085629	0.211554	0.163247	0.113017	0.142318	0.120888	0.35259	0.231702	0.38537	0.38537	0.338983	0.518347	0.207339	0.518347	0.0669731	0.0753448
	148	39	0.187542	0.118082	0.17365	0.3117	0.168838	0.0649375	0.224008	0.0885615	0.218799	0.168838	0.116888	0.147192	0.125028	0.364665	0.239637	0.398568	0.398568	0.350592	0.533445	0.213378	0.533445	0.0692667	0.0779251
	145	39	0.181332	0.114172	0.1679	0.301379	0.163247	0.0627873	0.216591	0.085629	0.211554	0.163247	0.113017	0.142318	0.120888	0.35259	0.231702	0.38537	0.38537	0.338983	0.518347	0.207339	0.518347	0.0669731	0.0753448
	135	38	0.169119	0.106482	0.156592	0.281081	0.152252	0.0585585	0.202003	0.0798617	0.197305	0.152252	0.105405	0.132733	0.112746	0.328842	0.216096	0.359415	0.359415	0.316152	0.48312	0.193248	0.48312	0.0624624	0.0702702
	122	38	0.142209	0.089539	0.131675	0.236355	0.128026	0.0492407	0.169861	0.0671542	0.16591	0.128026	0.0886333	0.111612	0.094806	0.276517	0.181711	0.302225	0.302225	0.265846	0.417697	0.167079	0.417697	0.0525234	0.0590889
	105	38	0.107019	0.0673823	0.0990917	0.177869	0.0963455	0.037056	0.127828	0.0505367	0.124855	0.0963455	0.0667008	0.0839935	0.071346	0.208092	0.136746	0.227439	0.227439	0.200062	0.332145	0.132858	0.332145	0.0395264	0.0444672
	112	38	0.121509	0.0765057	0.112508	0.201951	0.10939	0.0420732	0.145136	0.0573792	0.14176	0.10939	0.0757318	0.095366	0.081006	0.236267	0.155261	0.258233	0.258233	0.227149	0.367372	0.146949	0.367372	0.0448781	0.0504879
	178	38	0.258129	0.162526	0.239008	0.429018	0.232385	0.0893787	0.308321	0.121894	0.30115	0.232385	0.160882	0.202592	0.172086	0.501917	0.329831	0.54858	0.54858	0.482547	0.699517	0.279807	0.699517	0.0953373	0.107254
	238	39	0.373842	0.235382	0.34615	0.621336	0.336557	0.129445	0.446533	0.176536	0.436149	0.336557	0.233001	0.293409	0.249228	0.726915	0.477687	0.794496	0.794496	0.698862	0.98637	0.394548	0.98637	0.138075	0.155334
18:00:00	193	40	0.272205	0.171388	0.252042	0.452413	0.245057	0.0942526	0.325134	0.128541	0.317572	0.245057	0.169655	0.213639	0.18147	0.529288	0.347818	0.578495	0.578495	0.508861	0.74481	0.297924	0.74481	0.100536	0.113103
	341	40	0.578565	0.364282	0.535708	0.961592	0.520862	0.200332	0.691064	0.273211	0.674993	0.520862	0.360597	0.454085	0.38571	1.12499	0.739278	1.22958	1.22958	1.08157	1.48962	0.595848	1.48962	0.213687	0.240398
	308	41	0.501768	0.315928	0.4646	0.833953	0.451725	0.17374	0.599334	0.236946	0.585396	0.451725	0.312732	0.393811	0.334512	0.97566	0.641148	1.06637	1.06637	0.938007	1.30845	0.52338	1.30845	0.185323	0.208488
	338	41	0.563868	0.355028	0.5221	0.937165	0.507631	0.195243	0.673509	0.266271	0.657846	0.507631	0.351437	0.44255	0.375912	1.09641	0.720498	1.19834	1.19834	1.0541	1.45942	0.58377	1.45942	0.208259	0.234291
	352	42	0.584361	0.367931	0.541075	0.971225	0.52608	0.202339	0.697987	0.275948	0.681754	0.52608	0.364209	0.458634	0.389574	1.13626	0.746683	1.24189	1.24189	1.09241	1.51478	0.605913	1.51478	0.215828	0.242806
	320	43	0.509634	0.320881	0.471883	0.847026	0.458806	0.176464	0.60873	0.24066	0.594573	0.458806	0.317635	0.399985	0.339756	0.990955	0.651199	1.08308	1.08308	0.952712	1.33864	0.535458	1.33864	0.188228	0.211757
	277	41	0.437598	0.275525	0.405183	0.727301	0.393954	0.151521	0.522687	0.206644	0.510531	0.393954	0.272738	0.343447	0.291732	0.850885	0.559153	0.929991	0.929991	0.818048	1.15244	0.460977	1.15244	0.161622	0.181825
	199	40	0.284625	0.179208	0.263542	0.473055	0.256238	0.0985531	0.339969	0.134406	0.332063	0.256238	0.177396	0.223387	0.18975	0.553438	0.363687	0.60489	0.60489	0.532079	0.775005	0.310002	0.775005	0.105123	0.118264
	102	38	0.100809	0.0634723	0.0933417	0.167547	0.0907549	0.0349057	0.120411	0.0476042	0.11761	0.0907549	0.0628303	0.0791196	0.067206	0.196017	0.128811	0.214241	0.214241	0.188453	0.317047	0.126819	0.317047	0.0372328	0.0418869
	54	36	0.018423	0.0115997	0.0170583	0.0306196	0.0165856	0.00637907	0.0220052	0.00869975	0.0214935	0.0165856	0.0114823	0.0144592	0.012282	0.0358225	0.0235405	0.0391529	0.0391529	0.03444	0.105682	0.042273	0.105682	0.00680435	0.00765489
	38	34	0.002277	0.00143367	0.00210833	0.00378444	0.0020499	0.000788425	0.00271975	0.00107525	0.0026565	0.0020499	0.00141916	0.0017871	0.001518	0.0044275	0.0029095	0.00483912	0.00483912	0.00425663	0.0553575	0.022143	0.0553575	0.000840987	0.00094611
	27	34	0	0	0	0	0	0	0	0	0	0	0	0	0	0	0	0	0	0	0	0	0	0	0
		Units Estimated	63	39	58	105	57	21	75	29	74	57	39	49	42	123	81	134	134	118	165	66	165	23	26

## Sheet: 29-7
Time stamp	I	T	E1	E2	E3	M1	M2	M3	I1	I2	I3	I4	I5	I6	G1	G2	G3	C1	C2	C3	R1	R2	R3	L1	F1
			27	17	25	43.92	23.79	9.15	32.25	12.75	31.5	23.79	16.47	20.74	18	52.5	34.5	56.16	56.16	49.4	61	24.4	61	9.76	10.98
7AM	6	26	0	0	0	0	0	0	0	0	0	0	0	0	0	0	0	0	0	0	0	0	0	0	0
	13	27	0.009936	0.006256	0.0092	0.0165139	0.00894504	0.0034404	0.011868	0.004692	0.011592	0.00894504	0.00619272	0.00779824	0.006624	0.01932	0.012696	0.0211162	0.0211162	0.0185744	0.0352275	0.014091	0.0352275	0.00366976	0.00412848
	21	27	0.026496	0.0166827	0.0245333	0.0440371	0.0238534	0.0091744	0.031648	0.012512	0.030912	0.0238534	0.0165139	0.0207953	0.017664	0.05152	0.033856	0.0563098	0.0563098	0.0495317	0.0754875	0.030195	0.0754875	0.00978603	0.0110093
	29	27	0.043056	0.0271093	0.0398667	0.0715603	0.0387618	0.0149084	0.051428	0.020332	0.050232	0.0387618	0.0268351	0.0337924	0.028704	0.08372	0.055016	0.0915034	0.0915034	0.0804891	0.115747	0.046299	0.115747	0.0159023	0.0178901
	34	27	0.053406	0.033626	0.04945	0.0887623	0.0480796	0.0184921	0.0637905	0.0252195	0.062307	0.0480796	0.0332859	0.0419155	0.035604	0.103845	0.068241	0.113499	0.113499	0.0998374	0.14091	0.056364	0.14091	0.019725	0.0221906
	35	28	0.046989	0.0295857	0.0435083	0.0780971	0.0423026	0.0162702	0.0561257	0.0221893	0.0548205	0.0423026	0.0292864	0.0368792	0.031326	0.0913675	0.0600415	0.0998618	0.0998618	0.0878414	0.130845	0.052338	0.130845	0.0173549	0.0195243
	38	28	0.053199	0.0334957	0.0492583	0.0884183	0.0478932	0.0184205	0.0635432	0.0251217	0.0620655	0.0478932	0.0331569	0.0417531	0.035466	0.103442	0.0679765	0.113059	0.113059	0.0994504	0.145942	0.058377	0.145942	0.0196485	0.0221046
	46	28	0.069759	0.0439223	0.0645917	0.115941	0.0628016	0.0241545	0.0833232	0.0329417	0.0813855	0.0628016	0.0434781	0.0547501	0.046506	0.135642	0.0891365	0.148253	0.148253	0.130408	0.186202	0.074481	0.186202	0.0257648	0.0289854
	54	28	0.086319	0.054349	0.079925	0.143465	0.07771	0.0298885	0.103103	0.0407617	0.100705	0.07771	0.0537993	0.0677472	0.057546	0.167842	0.110296	0.183447	0.183447	0.161365	0.226462	0.090585	0.226462	0.031881	0.0358662
	63	28	0.104949	0.066079	0.097175	0.174428	0.094482	0.0363392	0.125356	0.0495592	0.12244	0.094482	0.0654106	0.0823689	0.069966	0.204067	0.134101	0.223039	0.223039	0.196192	0.271755	0.108702	0.271755	0.0387618	0.0436071
	73	28	0.125649	0.0791123	0.116342	0.208832	0.113117	0.0435067	0.150081	0.0593342	0.14659	0.113117	0.0783121	0.0986152	0.083766	0.244317	0.160551	0.267031	0.267031	0.234889	0.32208	0.128832	0.32208	0.0464072	0.0522081
	87	29	0.146142	0.0920153	0.135317	0.242892	0.131567	0.0506025	0.174558	0.0690115	0.170499	0.131567	0.0910846	0.114699	0.097428	0.284165	0.186737	0.310584	0.310584	0.273198	0.377437	0.150975	0.377437	0.0539761	0.0607231
08:00:00	99	30	0.162495	0.102312	0.150458	0.270071	0.146289	0.0562649	0.194091	0.0767337	0.189577	0.146289	0.101277	0.127534	0.10833	0.315962	0.207632	0.345337	0.345337	0.303769	0.42273	0.169092	0.42273	0.0600159	0.0675179
	105	30	0.174915	0.110132	0.161958	0.290714	0.15747	0.0605654	0.208926	0.0825987	0.204067	0.15747	0.109018	0.137282	0.11661	0.340112	0.223502	0.371732	0.371732	0.326987	0.452925	0.18117	0.452925	0.0646031	0.0726784
	115	30	0.195615	0.123165	0.181125	0.325118	0.176105	0.0677329	0.233651	0.0923737	0.228217	0.176105	0.121919	0.153528	0.13041	0.380362	0.249952	0.415724	0.415724	0.365683	0.50325	0.2013	0.50325	0.0722484	0.0812795
	133	31	0.224388	0.141281	0.207767	0.372939	0.202009	0.0776957	0.268019	0.105961	0.261786	0.202009	0.139852	0.17611	0.149592	0.43631	0.286718	0.476873	0.476873	0.419472	0.578738	0.231495	0.578738	0.0828754	0.0932348
	143	31	0.245088	0.154315	0.226933	0.407343	0.220644	0.0848632	0.292744	0.115736	0.285936	0.220644	0.152754	0.192357	0.163392	0.47656	0.313168	0.520865	0.520865	0.458169	0.629062	0.251625	0.629062	0.0905207	0.101836
	134	32	0.217971	0.137241	0.201825	0.362274	0.196232	0.0754738	0.260354	0.102931	0.2543	0.196232	0.135853	0.171074	0.145314	0.423832	0.278519	0.463236	0.463236	0.407476	0.568672	0.227469	0.568672	0.0805054	0.0905685
	122	32	0.193131	0.121601	0.178825	0.320989	0.173869	0.0668728	0.230684	0.0912007	0.225319	0.173869	0.120371	0.151578	0.128754	0.375532	0.246778	0.410445	0.410445	0.36104	0.508282	0.203313	0.508282	0.071331	0.0802473
	116	33	0.172224	0.108437	0.159467	0.286241	0.155047	0.0596336	0.205712	0.081328	0.200928	0.155047	0.10734	0.135169	0.114816	0.33488	0.220064	0.366013	0.366013	0.321956	0.46299	0.185196	0.46299	0.0636092	0.0715603
	106	33	0.151524	0.095404	0.1403	0.251837	0.136412	0.0524661	0.180987	0.071553	0.176778	0.136412	0.094439	0.118923	0.101016	0.29463	0.193614	0.322021	0.322021	0.28326	0.412665	0.165066	0.412665	0.0559638	0.0629593
	93	32	0.133101	0.0838043	0.123242	0.221218	0.119826	0.046087	0.158982	0.0628532	0.155284	0.119826	0.0829566	0.104464	0.088734	0.258807	0.170073	0.282869	0.282869	0.24882	0.36234	0.144936	0.36234	0.0491595	0.0553044
	101	31	0.158148	0.0995747	0.146433	0.262847	0.142375	0.0547597	0.188899	0.074681	0.184506	0.142375	0.0985675	0.124122	0.105432	0.30751	0.202078	0.336099	0.336099	0.295643	0.417697	0.167079	0.417697	0.0584103	0.0657116
	115	31	0.187128	0.117821	0.173267	0.311012	0.168465	0.0647942	0.223514	0.088366	0.218316	0.168465	0.11663	0.146867	0.124752	0.36386	0.239108	0.397688	0.397688	0.349818	0.488152	0.195261	0.488152	0.0691138	0.077753
09:00:00	114	32	0.176571	0.111174	0.163492	0.293466	0.158961	0.0611388	0.210904	0.0833807	0.205999	0.158961	0.11005	0.138581	0.117714	0.343332	0.225618	0.375252	0.375252	0.330083	0.468022	0.187209	0.468022	0.0652147	0.0733665
	101	32	0.149661	0.094231	0.138575	0.248741	0.134735	0.051821	0.178762	0.0706732	0.174604	0.134735	0.0932778	0.117461	0.099774	0.291007	0.191234	0.318062	0.318062	0.279777	0.4026	0.16104	0.4026	0.0552758	0.0621852
	114	32	0.176571	0.111174	0.163492	0.293466	0.158961	0.0611388	0.210904	0.0833807	0.205999	0.158961	0.11005	0.138581	0.117714	0.343332	0.225618	0.375252	0.375252	0.330083	0.468022	0.187209	0.468022	0.0652147	0.0733665
	120	32	0.188991	0.118994	0.174992	0.314109	0.170142	0.0654393	0.225739	0.0892457	0.220489	0.170142	0.117791	0.148329	0.125994	0.367482	0.241488	0.401647	0.401647	0.353301	0.498217	0.199287	0.498217	0.0698019	0.0785271
	118	33	0.176364	0.111044	0.1633	0.293122	0.158774	0.0610671	0.210657	0.083283	0.205758	0.158774	0.109921	0.138419	0.117576	0.34293	0.225354	0.374812	0.374812	0.329696	0.473055	0.189222	0.473055	0.0651382	0.0732805
	119	33	0.178434	0.112347	0.165217	0.296562	0.160638	0.0617838	0.213129	0.0842605	0.208173	0.160638	0.111211	0.140043	0.118956	0.346955	0.227999	0.379211	0.379211	0.333565	0.478087	0.191235	0.478087	0.0659028	0.0741406
	128	33	0.197064	0.124077	0.182467	0.327526	0.17741	0.0682346	0.235382	0.093058	0.229908	0.17741	0.122822	0.154665	0.131376	0.38318	0.251804	0.418804	0.418804	0.368392	0.52338	0.209352	0.52338	0.0727836	0.0818815
	151	33	0.244674	0.154054	0.22655	0.406655	0.220272	0.0847198	0.292249	0.11554	0.285453	0.220272	0.152496	0.192032	0.163116	0.475755	0.312639	0.519985	0.519985	0.457395	0.639127	0.255651	0.639127	0.0903678	0.101664
	184	34	0.304497	0.19172	0.281942	0.506083	0.274128	0.105434	0.363705	0.14379	0.355247	0.274128	0.189781	0.238984	0.202998	0.592078	0.389079	0.647122	0.647122	0.569228	0.790102	0.316041	0.790102	0.112463	0.126521
	193	35	0.31464	0.198107	0.291333	0.522941	0.28326	0.108946	0.37582	0.14858	0.36708	0.28326	0.196103	0.246944	0.20976	0.6118	0.40204	0.668678	0.668678	0.588189	0.820297	0.328119	0.820297	0.116209	0.130735
	219	35	0.36846	0.231993	0.341167	0.612391	0.331712	0.127581	0.440105	0.173995	0.42987	0.331712	0.229647	0.289185	0.24564	0.71645	0.47081	0.783058	0.783058	0.688801	0.951142	0.380457	0.951142	0.136087	0.153098
	235	37	0.384606	0.242159	0.356117	0.639226	0.346248	0.133172	0.45939	0.181619	0.448707	0.346248	0.23971	0.301857	0.256404	0.747845	0.491441	0.817371	0.817371	0.718984	1.00147	0.400587	1.00147	0.14205	0.159807
10:00:00	250	37	0.415656	0.261709	0.384867	0.690832	0.374201	0.143923	0.496478	0.196282	0.484932	0.374201	0.259062	0.326226	0.277104	0.80822	0.531116	0.883359	0.883359	0.777029	1.07695	0.430782	1.07695	0.153518	0.172708
	250	36	0.424143	0.267053	0.392725	0.704938	0.381841	0.146862	0.506615	0.20029	0.494833	0.381841	0.264352	0.332887	0.282762	0.824722	0.54196	0.901396	0.901396	0.792895	1.09205	0.436821	1.09205	0.156653	0.176234
	247	37	0.409446	0.257799	0.379117	0.680511	0.36861	0.141773	0.48906	0.193349	0.477687	0.36861	0.255192	0.321352	0.272964	0.796145	0.523181	0.870162	0.870162	0.76542	1.06186	0.424743	1.06186	0.151225	0.170128
	315	38	0.541719	0.341082	0.501592	0.900353	0.487691	0.187573	0.647053	0.255812	0.632005	0.487691	0.337632	0.425167	0.361146	1.05334	0.692196	1.15127	1.15127	1.01269	1.38897	0.555588	1.38897	0.200078	0.225088
	189	39	0.272412	0.171519	0.252233	0.452757	0.245243	0.0943243	0.325381	0.128639	0.317814	0.245243	0.169784	0.213802	0.181608	0.52969	0.348082	0.578935	0.578935	0.509248	0.739777	0.295911	0.739777	0.100613	0.113189
	352	40	0.601335	0.378618	0.556792	0.999436	0.541361	0.208216	0.718261	0.283964	0.701557	0.541361	0.374789	0.471956	0.40089	1.16926	0.768372	1.27797	1.27797	1.12414	1.54498	0.617991	1.54498	0.222097	0.249859
	359	41	0.607338	0.382398	0.56235	1.00941	0.546766	0.210294	0.725431	0.286798	0.708561	0.546766	0.37853	0.476667	0.404892	1.18093	0.776043	1.29073	1.29073	1.13536	1.56511	0.626043	1.56511	0.224314	0.252353
	345	43	0.561384	0.353464	0.5198	0.933036	0.505395	0.194383	0.670542	0.265098	0.654948	0.505395	0.349889	0.440601	0.374256	1.09158	0.717324	1.19306	1.19306	1.04945	1.46446	0.585783	1.46446	0.207341	0.233259
	333	45	0.51957	0.327137	0.481083	0.86354	0.467751	0.179904	0.620597	0.245352	0.606165	0.467751	0.323828	0.407783	0.34638	1.01028	0.663895	1.1042	1.1042	0.971286	1.37387	0.549549	1.37387	0.191898	0.215885
	243	44	0.341757	0.21518	0.316442	0.56801	0.307672	0.118335	0.40821	0.161385	0.398716	0.307672	0.213004	0.268227	0.227838	0.664527	0.436689	0.726308	0.726308	0.638882	0.936045	0.374418	0.936045	0.126224	0.142003
	481	44	0.834417	0.525374	0.772608	1.38683	0.751197	0.288922	0.996665	0.39403	0.973486	0.751197	0.520059	0.65489	0.556278	1.62248	1.0662	1.77332	1.77332	1.55986	2.13378	0.853512	2.13378	0.308183	0.346706
	418	47	0.678546	0.427233	0.628283	1.12776	0.610872	0.234951	0.810485	0.320425	0.791637	0.610872	0.422911	0.532555	0.452364	1.31939	0.867031	1.44206	1.44206	1.26848	1.77144	0.708576	1.77144	0.250614	0.281941
11:00:00	562	49	0.959652	0.604225	0.888567	1.59497	0.863942	0.332285	1.14625	0.453169	1.11959	0.863942	0.598114	0.75318	0.639768	1.86599	1.22622	2.03947	2.03947	1.79398	2.46592	0.98637	2.46592	0.354438	0.398742
	423	50	0.663435	0.417718	0.614292	1.10265	0.597268	0.229718	0.792436	0.313289	0.774007	0.597268	0.413493	0.520695	0.44229	1.29001	0.847722	1.40994	1.40994	1.24023	1.75131	0.700524	1.75131	0.245033	0.275662
	333	49	0.485622	0.305762	0.44965	0.807118	0.437189	0.16815	0.580048	0.229321	0.566559	0.437189	0.302669	0.381139	0.323748	0.944265	0.620517	1.03205	1.03205	0.907824	1.31348	0.525393	1.31348	0.17936	0.201779
	376	46	0.600093	0.377836	0.555642	0.997372	0.540243	0.207786	0.716778	0.283377	0.700108	0.540243	0.374014	0.470981	0.400062	1.16685	0.766785	1.27533	1.27533	1.12182	1.57517	0.630069	1.57517	0.221638	0.249343
	603	50	1.03603	0.652318	0.959292	1.72192	0.932707	0.358733	1.23749	0.489239	1.20871	0.932707	0.64572	0.813129	0.69069	2.01451	1.32382	2.2018	2.2018	1.93677	2.65716	1.06286	2.65716	0.382649	0.43048
	594	53	0.991944	0.624557	0.918467	1.64864	0.893013	0.343467	1.18482	0.468418	1.15727	0.893013	0.61824	0.778524	0.661296	1.92878	1.26748	2.1081	2.1081	1.85434	2.56657	1.02663	2.56657	0.366364	0.41216
	464	55	0.70587	0.444437	0.653583	1.17318	0.635471	0.244412	0.843122	0.333327	0.823515	0.635471	0.439941	0.554	0.47058	1.37252	0.901945	1.50013	1.50013	1.31956	1.88215	0.752862	1.88215	0.260706	0.293294
	469	52	0.741681	0.466984	0.686742	1.2327	0.66771	0.256812	0.885897	0.350238	0.865294	0.66771	0.462261	0.582106	0.494454	1.44216	0.947703	1.57623	1.57623	1.3865	1.95261	0.781044	1.95261	0.273932	0.308174
	402	52	0.602991	0.379661	0.558325	1.00219	0.542852	0.208789	0.720239	0.284746	0.703489	0.542852	0.375821	0.473256	0.401994	1.17248	0.770488	1.28149	1.28149	1.12723	1.61543	0.646173	1.61543	0.222709	0.250547
	643	52	1.10186	0.693764	1.02024	1.83132	0.991968	0.381526	1.31611	0.520323	1.2855	0.991968	0.686747	0.864792	0.734574	2.14251	1.40793	2.34169	2.34169	2.05982	2.82827	1.13131	2.82827	0.406961	0.457831
	494	53	0.784944	0.494224	0.7268	1.3046	0.706658	0.271792	0.937572	0.370668	0.915768	0.706658	0.489225	0.616061	0.523296	1.52628	1.00298	1.66818	1.66818	1.46738	2.06332	0.82533	2.06332	0.289911	0.32615
	459	48	0.754929	0.475326	0.699008	1.25471	0.679637	0.261399	0.901721	0.356494	0.88075	0.679637	0.470518	0.592504	0.503286	1.46792	0.964631	1.60439	1.60439	1.41127	1.96267	0.78507	1.96267	0.278825	0.313678
12 noon	378	48	0.587259	0.369756	0.543758	0.976041	0.528689	0.203342	0.701448	0.277317	0.685136	0.528689	0.366016	0.460908	0.391506	1.14189	0.750387	1.24805	1.24805	1.09782	1.55504	0.622017	1.55504	0.216898	0.24401
	439	51	0.688068	0.433228	0.6371	1.14359	0.619444	0.238248	0.821859	0.324921	0.802746	0.619444	0.428846	0.540028	0.458712	1.33791	0.879198	1.46229	1.46229	1.28628	1.81673	0.726693	1.81673	0.254131	0.285897
	699	55	1.19232	0.75072	1.104	1.98167	1.0734	0.412848	1.42416	0.56304	1.39104	1.0734	0.743126	0.935789	0.79488	2.3184	1.52352	2.53394	2.53394	2.22893	3.06479	1.22592	3.06479	0.440371	0.495418
	517	51	0.849528	0.534888	0.7866	1.41194	0.764801	0.294154	1.01471	0.401166	0.991116	0.764801	0.529478	0.66675	0.566352	1.65186	1.08551	1.80543	1.80543	1.58811	2.20927	0.883707	2.20927	0.313764	0.352985
	284	47	0.401166	0.252586	0.37145	0.66675	0.361156	0.138906	0.47917	0.189439	0.468027	0.361156	0.250031	0.314854	0.267444	0.780045	0.512601	0.852565	0.852565	0.749941	1.09708	0.438834	1.09708	0.148167	0.166687
	242	44	0.339687	0.213877	0.314525	0.56457	0.305809	0.117619	0.405737	0.160408	0.396301	0.305809	0.211714	0.266602	0.226458	0.660502	0.434044	0.721909	0.721909	0.635012	0.931012	0.372405	0.931012	0.12546	0.141142
	238	44	0.331407	0.208664	0.306858	0.550808	0.298354	0.114752	0.395847	0.156498	0.386641	0.298354	0.206553	0.260104	0.220938	0.644402	0.423464	0.704312	0.704312	0.619534	0.910882	0.364353	0.910882	0.122402	0.137702
	233	44	0.321057	0.202147	0.297275	0.533606	0.289037	0.111168	0.383485	0.15161	0.374566	0.289037	0.200102	0.251981	0.214038	0.624278	0.41024	0.682316	0.682316	0.600185	0.88572	0.354288	0.88572	0.118579	0.133402
	228	44	0.310707	0.19563	0.287692	0.516404	0.279719	0.107584	0.371122	0.146723	0.362492	0.279719	0.193652	0.243857	0.207138	0.604152	0.397015	0.66032	0.66032	0.580837	0.860557	0.344223	0.860557	0.114756	0.129101
	388	45	0.63342	0.39882	0.5865	1.05276	0.570246	0.219325	0.756585	0.299115	0.73899	0.570246	0.394786	0.497138	0.42228	1.23165	0.80937	1.34616	1.34616	1.18412	1.65066	0.660264	1.65066	0.233947	0.263191
	204	45	0.25254	0.159007	0.233833	0.419729	0.227353	0.0874435	0.301645	0.119255	0.29463	0.227353	0.157398	0.198205	0.16836	0.49105	0.32269	0.536702	0.536702	0.472099	0.72468	0.289872	0.72468	0.0932731	0.104932
	388	43	0.650394	0.409507	0.602217	1.08097	0.585527	0.225203	0.77686	0.30713	0.758793	0.585527	0.405365	0.51046	0.433596	1.26466	0.831059	1.38223	1.38223	1.21585	1.68085	0.672342	1.68085	0.240216	0.270243
13:00:00	204	43	0.269514	0.169694	0.24955	0.44794	0.242634	0.0933208	0.321919	0.12727	0.314433	0.242634	0.167978	0.211527	0.179676	0.524055	0.344379	0.572776	0.572776	0.503831	0.754875	0.30195	0.754875	0.0995422	0.111985
	457	43	0.793224	0.499437	0.734467	1.31836	0.714112	0.274659	0.947462	0.374578	0.925428	0.714112	0.494385	0.622559	0.528816	1.54238	1.01356	1.68577	1.68577	1.48286	2.0281	0.811239	2.0281	0.292969	0.32959
	852	51	1.54298	0.971505	1.42868	2.56447	1.38909	0.534265	1.843	0.728628	1.80014	1.38909	0.961678	1.211	1.02865	3.00023	1.97158	3.27916	3.27916	2.88445	3.89515	1.55806	3.89515	0.569883	0.641119
	589	55	0.96462	0.607353	0.893167	1.60323	0.868414	0.334005	1.15218	0.455515	1.12539	0.868414	0.60121	0.757079	0.64308	1.87565	1.23257	2.05003	2.05003	1.80326	2.51122	1.00449	2.51122	0.356273	0.400807
	592	54	0.979317	0.616607	0.906775	1.62765	0.881646	0.339094	1.16974	0.462455	1.14254	0.881646	0.61037	0.768614	0.652878	1.90423	1.25135	2.08126	2.08126	1.83074	2.54141	1.01656	2.54141	0.361701	0.406913
	484	53	0.764244	0.481191	0.707633	1.2702	0.688023	0.264624	0.912847	0.360893	0.891618	0.688023	0.476323	0.599815	0.509496	1.48603	0.976534	1.62418	1.62418	1.42868	2.013	0.8052	2.013	0.282266	0.317549
	444	52	0.689931	0.434401	0.638825	1.14669	0.621121	0.238893	0.824084	0.325801	0.804919	0.621121	0.430007	0.54149	0.459954	1.34153	0.881578	1.46625	1.46625	1.28976	1.8268	0.730719	1.8268	0.254819	0.286671
	316	50	0.441945	0.278262	0.409208	0.734525	0.397868	0.153026	0.527879	0.208696	0.515602	0.397868	0.275447	0.346859	0.29463	0.859337	0.564708	0.939229	0.939229	0.826174	1.21283	0.485133	1.21283	0.163228	0.183631
	241	46	0.320643	0.201886	0.296892	0.532918	0.288664	0.111025	0.38299	0.151415	0.374083	0.288664	0.199844	0.251656	0.213762	0.623472	0.40971	0.681436	0.681436	0.599411	0.895785	0.358314	0.895785	0.118426	0.133229
	405	44	0.677097	0.42632	0.626942	1.12535	0.609567	0.234449	0.808755	0.31974	0.789946	0.609567	0.422008	0.531418	0.451398	1.31658	0.865179	1.43898	1.43898	1.26577	1.75131	0.700524	1.75131	0.250079	0.281339
	496	49	0.823032	0.518205	0.762067	1.3679	0.740947	0.28498	0.983066	0.388654	0.960204	0.740947	0.512964	0.645954	0.548688	1.60034	1.05165	1.74912	1.74912	1.53858	2.13378	0.853512	2.13378	0.303978	0.341976
	367	46	0.581463	0.366106	0.538392	0.966408	0.523471	0.201335	0.694525	0.27458	0.678373	0.523471	0.362403	0.45636	0.387642	1.13062	0.74298	1.23574	1.23574	1.08699	1.52988	0.611952	1.52988	0.214757	0.241602
14:00:00	535	47	0.920736	0.579723	0.852533	1.53029	0.828907	0.31881	1.09977	0.434792	1.07419	0.828907	0.573859	0.722637	0.613824	1.79032	1.1765	1.95676	1.95676	1.72123	2.36024	0.944097	2.36024	0.340064	0.382572
	912	51	1.66718	1.0497	1.54368	2.7709	1.5009	0.57727	1.99135	0.787278	1.94504	1.5009	1.03909	1.30848	1.11145	3.24173	2.13028	3.54312	3.54312	3.11663	4.1971	1.67884	4.1971	0.615755	0.692725
	501	52	0.807921	0.508691	0.748075	1.34279	0.727344	0.279748	0.965017	0.381518	0.942574	0.727344	0.503546	0.634094	0.538614	1.57096	1.03234	1.71701	1.71701	1.51033	2.11365	0.84546	2.11365	0.298397	0.335697
	393	49	0.609822	0.383962	0.56465	1.01354	0.549002	0.211155	0.728398	0.287971	0.711459	0.549002	0.380078	0.478617	0.406548	1.18576	0.779217	1.296	1.296	1.14	1.61543	0.646173	1.61543	0.225232	0.253385
	814	50	1.4728	0.927322	1.36371	2.44784	1.32592	0.509968	1.75918	0.695491	1.71827	1.32592	0.917942	1.15593	0.98187	2.86379	1.88192	3.13003	3.13003	2.75327	3.71902	1.48761	3.71902	0.543965	0.611961
	403	52	0.605061	0.380964	0.560242	1.00563	0.544716	0.209506	0.722712	0.285723	0.705904	0.544716	0.377111	0.47488	0.403374	1.17651	0.773134	1.28589	1.28589	1.1311	1.62046	0.648186	1.62046	0.223473	0.251407
	349	46	0.544203	0.342646	0.503892	0.904481	0.489927	0.188434	0.65002	0.256985	0.634903	0.489927	0.33918	0.427116	0.362802	1.05817	0.69537	1.15655	1.15655	1.01734	1.43929	0.575718	1.43929	0.200996	0.22612
	374	44	0.612927	0.385917	0.567525	1.0187	0.551797	0.21223	0.732107	0.289438	0.715081	0.551797	0.382013	0.481054	0.408618	1.1918	0.783184	1.3026	1.3026	1.14581	1.5953	0.638121	1.5953	0.226378	0.254676
	578	46	1.01823	0.64111	0.942808	1.69233	0.91668	0.352569	1.21622	0.480832	1.18794	0.91668	0.634625	0.799157	0.678822	1.9799	1.30108	2.16397	2.16397	1.90349	2.59174	1.03669	2.59174	0.376074	0.423083
	884	51	1.60922	1.01321	1.49002	2.67457	1.44872	0.557201	1.92212	0.759908	1.87742	1.44872	1.00296	1.26299	1.07281	3.12903	2.05622	3.41994	3.41994	3.00828	4.05619	1.62248	4.05619	0.594348	0.668642
	458	49	0.744372	0.468679	0.689233	1.23717	0.670133	0.257743	0.889111	0.351509	0.868434	0.670133	0.463938	0.584218	0.496248	1.44739	0.951142	1.58195	1.58195	1.39153	1.94254	0.777018	1.94254	0.274926	0.309292
	936	53	1.69988	1.0703	1.57397	2.82526	1.53035	0.588595	2.03042	0.802723	1.9832	1.53035	1.05947	1.33415	1.13326	3.30533	2.17207	3.61262	3.61262	3.17777	4.28769	1.71508	4.28769	0.627835	0.706314
15:00:00	724	55	1.24407	0.783303	1.15192	2.06768	1.11999	0.430767	1.48597	0.587477	1.45141	1.11999	0.77538	0.976405	0.82938	2.41902	1.58964	2.64392	2.64392	2.32567	3.1906	1.27624	3.1906	0.459485	0.51692
	324	46	0.492453	0.310063	0.455975	0.818471	0.443339	0.170515	0.588208	0.232547	0.574528	0.443339	0.306927	0.3865	0.328302	0.957547	0.629245	1.04657	1.04657	0.920594	1.31348	0.525393	1.31348	0.181882	0.204618
	389	43	0.652464	0.410811	0.604133	1.08441	0.587391	0.22592	0.779332	0.308108	0.761208	0.587391	0.406655	0.512084	0.434976	1.26868	0.833704	1.38663	1.38663	1.21972	1.68589	0.674355	1.68589	0.240981	0.271104
	348	43	0.567594	0.357374	0.52555	0.943358	0.510985	0.196533	0.677959	0.26803	0.662193	0.510985	0.353759	0.445474	0.378396	1.10365	0.725259	1.20626	1.20626	1.06106	1.47955	0.591822	1.47955	0.209635	0.235839
	363	43	0.598644	0.376924	0.5543	0.994964	0.538939	0.207284	0.715047	0.282693	0.698418	0.538939	0.373111	0.469844	0.399096	1.16403	0.764934	1.27225	1.27225	1.11911	1.55504	0.622017	1.55504	0.221103	0.248741
	397	42	0.677511	0.426581	0.627325	1.12604	0.60994	0.234592	0.809249	0.319936	0.79043	0.60994	0.422266	0.531742	0.451674	1.31738	0.865709	1.43986	1.43986	1.26654	1.74124	0.696498	1.74124	0.250232	0.281511
	655	44	1.1946	0.752154	1.10611	1.98545	1.07545	0.413636	1.42688	0.564115	1.3937	1.07545	0.744546	0.937576	0.796398	2.32283	1.52643	2.53878	2.53878	2.23318	3.00943	1.20377	3.00943	0.441212	0.496364
	425	44	0.718497	0.452387	0.665275	1.19416	0.646838	0.248784	0.858205	0.33929	0.838246	0.646838	0.447811	0.56391	0.478998	1.39708	0.918079	1.52696	1.52696	1.34316	1.85196	0.740784	1.85196	0.26537	0.298541
	693	46	1.25628	0.790993	1.16322	2.08798	1.13099	0.434996	1.50056	0.593245	1.46566	1.13099	0.782992	0.98599	0.837522	2.44277	1.60525	2.66987	2.66987	2.3485	3.17047	1.26819	3.17047	0.463995	0.521995
	647	49	1.1356	0.715009	1.05148	1.8874	1.02234	0.393209	1.35641	0.536256	1.32487	1.02234	0.707776	0.891274	0.757068	2.20811	1.45105	2.4134	2.4134	2.1229	2.89369	1.15747	2.89369	0.419423	0.471851
	627	50	1.08571	0.683598	1.00529	1.80449	0.977432	0.375935	1.29683	0.512699	1.26667	0.977432	0.676684	0.85212	0.72381	2.11111	1.3873	2.30738	2.30738	2.02964	2.77794	1.11118	2.77794	0.400998	0.451122
	209	44	0.271377	0.170867	0.251275	0.451036	0.244311	0.0939659	0.324145	0.12815	0.316606	0.244311	0.169139	0.212989	0.180918	0.527677	0.346759	0.576735	0.576735	0.507313	0.76494	0.305976	0.76494	0.10023	0.112759
16:00:00	176	39	0.245502	0.154575	0.227317	0.408031	0.221017	0.0850065	0.293238	0.115931	0.286419	0.221017	0.153012	0.192682	0.163668	0.477365	0.313697	0.521745	0.521745	0.458942	0.674355	0.269742	0.674355	0.0906737	0.102008
	560	41	1.02341	0.644368	0.9476	1.70093	0.921339	0.354361	1.2224	0.483276	1.19398	0.921339	0.63785	0.803219	0.682272	1.98996	1.30769	2.17496	2.17496	1.91316	2.57664	1.03066	2.57664	0.377985	0.425233
	955	49	1.77316	1.11644	1.64182	2.94705	1.59632	0.613968	2.11794	0.837326	2.06869	1.59632	1.10514	1.39166	1.18211	3.44781	2.26571	3.76835	3.76835	3.31476	4.4437	1.77748	4.4437	0.654899	0.736762
	599	50	1.02775	0.647105	0.951625	1.70816	0.925253	0.355866	1.2276	0.485329	1.19905	0.925253	0.640559	0.80663	0.68517	1.99841	1.31324	2.1842	2.1842	1.92129	2.63703	1.05481	2.63703	0.379591	0.42704
	542	47	0.935226	0.588846	0.86595	1.55437	0.841952	0.323828	1.11708	0.441634	1.0911	0.841952	0.58289	0.734009	0.623484	1.8185	1.19501	1.98756	1.98756	1.74832	2.39547	0.958188	2.39547	0.345416	0.388593
	344	45	0.54234	0.341473	0.502167	0.901385	0.48825	0.187788	0.647795	0.256105	0.63273	0.48825	0.338019	0.425654	0.36156	1.05455	0.69299	1.15259	1.15259	1.01385	1.42923	0.571692	1.42923	0.200308	0.225346
	498	44	0.869607	0.54753	0.805192	1.44531	0.782877	0.301107	1.0387	0.410648	1.01454	0.782877	0.541992	0.682508	0.579738	1.6909	1.11116	1.8481	1.8481	1.62565	2.21933	0.887733	2.21933	0.32118	0.361328
	307	42	0.491211	0.309281	0.454825	0.816407	0.44222	0.170085	0.586724	0.231961	0.573079	0.44222	0.306153	0.385525	0.327474	0.955132	0.627658	1.04393	1.04393	0.918272	1.28832	0.515328	1.28832	0.181424	0.204102
	290	41	0.464508	0.292468	0.4301	0.772026	0.418181	0.160839	0.554829	0.219351	0.541926	0.418181	0.28951	0.364568	0.309672	0.90321	0.593538	0.98718	0.98718	0.868353	1.21786	0.487146	1.21786	0.171561	0.193006
	196	39	0.286902	0.180642	0.26565	0.476839	0.258288	0.0993416	0.342689	0.135481	0.334719	0.258288	0.178815	0.225174	0.191268	0.557865	0.366597	0.609729	0.609729	0.536336	0.775005	0.310002	0.775005	0.105964	0.11921
	151	38	0.202239	0.127336	0.187258	0.336127	0.182069	0.0700265	0.241563	0.0955017	0.235945	0.182069	0.126048	0.158727	0.134826	0.393242	0.258416	0.429802	0.429802	0.378066	0.56364	0.225456	0.56364	0.0746949	0.0840318
	121	36	0.157113	0.098923	0.145475	0.261126	0.141443	0.0544013	0.187663	0.0741922	0.183298	0.141443	0.0979224	0.12331	0.104742	0.305497	0.200755	0.333899	0.333899	0.293708	0.44286	0.177144	0.44286	0.0580281	0.0652816
17:00:00	139	36	0.194373	0.122383	0.179975	0.323054	0.174987	0.0673028	0.232168	0.0917873	0.226769	0.174987	0.121145	0.152553	0.129582	0.377947	0.248366	0.413085	0.413085	0.363362	0.533445	0.213378	0.533445	0.0717897	0.0807634
	138	36	0.192303	0.12108	0.178058	0.319613	0.173124	0.0665861	0.229695	0.0908098	0.224354	0.173124	0.119855	0.150928	0.128202	0.373923	0.245721	0.408686	0.408686	0.359492	0.528412	0.211365	0.528412	0.0710251	0.0799033
	137	35	0.19872	0.12512	0.184	0.330278	0.178901	0.068808	0.23736	0.09384	0.23184	0.178901	0.123854	0.155965	0.13248	0.3864	0.25392	0.422323	0.422323	0.371488	0.538478	0.215391	0.538478	0.0733952	0.0825696
	141	36	0.198513	0.12499	0.183808	0.329934	0.178714	0.0687363	0.237113	0.0937422	0.231598	0.178714	0.123725	0.155802	0.132342	0.385997	0.253655	0.421883	0.421883	0.371101	0.54351	0.217404	0.54351	0.0733187	0.0824836
	138	36	0.192303	0.12108	0.178058	0.319613	0.173124	0.0665861	0.229695	0.0908098	0.224354	0.173124	0.119855	0.150928	0.128202	0.373923	0.245721	0.408686	0.408686	0.359492	0.528412	0.211365	0.528412	0.0710251	0.0799033
	132	36	0.179883	0.11326	0.166558	0.298971	0.161942	0.0622856	0.21486	0.0849447	0.209864	0.161942	0.112114	0.141181	0.119922	0.349773	0.22985	0.38229	0.38229	0.336274	0.498217	0.199287	0.498217	0.0664379	0.0747427
	149	36	0.215073	0.135416	0.199142	0.357458	0.193623	0.0744703	0.256893	0.101562	0.250918	0.193623	0.134047	0.168799	0.143382	0.418197	0.274815	0.457077	0.457077	0.402058	0.58377	0.233508	0.58377	0.079435	0.0893644
	251	36	0.426213	0.268356	0.394642	0.708378	0.383705	0.147579	0.509088	0.201267	0.497248	0.383705	0.265642	0.334512	0.284142	0.828747	0.544605	0.905795	0.905795	0.796764	1.09708	0.438834	1.09708	0.157417	0.177095
	303	38	0.516879	0.325442	0.478592	0.859068	0.465328	0.178972	0.617383	0.244082	0.603025	0.465328	0.32215	0.405671	0.344586	1.00504	0.660456	1.09848	1.09848	0.966256	1.32858	0.531432	1.32858	0.190904	0.214767
	325	39	0.553932	0.348772	0.5129	0.920651	0.498686	0.191802	0.661641	0.261579	0.646254	0.498686	0.345244	0.434752	0.369288	1.07709	0.707802	1.17723	1.17723	1.03552	1.4242	0.569679	1.4242	0.204589	0.230163
	477	40	0.860085	0.541535	0.796375	1.42949	0.774305	0.29781	1.02732	0.406151	1.00343	0.774305	0.536057	0.675035	0.57339	1.67239	1.099	1.82787	1.82787	1.60785	2.17404	0.869616	2.17404	0.317664	0.357372
	518	43	0.919494	0.578941	0.851383	1.52823	0.827789	0.31838	1.09828	0.434206	1.07274	0.827789	0.573085	0.721662	0.612996	1.78791	1.17491	1.95412	1.95412	1.71891	2.33508	0.934032	2.33508	0.339606	0.382056
18:00:00	460	42	0.807921	0.508691	0.748075	1.34279	0.727344	0.279748	0.965017	0.381518	0.942574	0.727344	0.503546	0.634094	0.538614	1.57096	1.03234	1.71701	1.71701	1.51033	2.05829	0.823317	2.05829	0.298397	0.335697
	192	39	0.278622	0.175429	0.257983	0.463078	0.250834	0.0964745	0.332798	0.131572	0.325059	0.250834	0.173654	0.218676	0.185748	0.541765	0.356017	0.592132	0.592132	0.520857	0.754875	0.30195	0.754875	0.102906	0.115769
	354	38	0.622449	0.391912	0.576342	1.03453	0.560369	0.215527	0.743481	0.293934	0.72619	0.560369	0.387948	0.488527	0.414966	1.21032	0.795351	1.32284	1.32284	1.16361	1.58524	0.634095	1.58524	0.229895	0.258632
	423	40	0.748305	0.471155	0.692875	1.2437	0.673673	0.259105	0.893809	0.353366	0.873022	0.673673	0.466389	0.587305	0.49887	1.45504	0.956167	1.59031	1.59031	1.39888	1.90228	0.760914	1.90228	0.276379	0.310926
	420	40	0.742095	0.467245	0.687125	1.23338	0.668083	0.256955	0.886391	0.350434	0.865777	0.668083	0.462519	0.582431	0.49473	1.44296	0.948232	1.57711	1.57711	1.38728	1.88719	0.754875	1.88719	0.274085	0.308346
	332	40	0.559935	0.352552	0.518458	0.930628	0.50409	0.193881	0.668811	0.264414	0.653258	0.50409	0.348986	0.439463	0.37329	1.08876	0.715472	1.18998	1.18998	1.04674	1.44433	0.577731	1.44433	0.206806	0.232657
	331	39	0.566352	0.356592	0.5244	0.941293	0.509867	0.196103	0.676476	0.267444	0.660744	0.509867	0.352985	0.4445	0.377568	1.10124	0.723672	1.20362	1.20362	1.05874	1.45439	0.581757	1.45439	0.209176	0.235323
	350	40	0.597195	0.376012	0.552958	0.992555	0.537634	0.206782	0.713316	0.282009	0.696727	0.537634	0.372208	0.468707	0.39813	1.16121	0.763082	1.26917	1.26917	1.1164	1.53491	0.613965	1.53491	0.220568	0.248139
	293	39	0.487692	0.307065	0.451567	0.810558	0.439052	0.168866	0.582521	0.230299	0.568974	0.439052	0.303959	0.382764	0.325128	0.94829	0.623162	1.03645	1.03645	0.911693	1.26316	0.505263	1.26316	0.180124	0.20264
	168	37	0.245916	0.154836	0.2277	0.40872	0.22139	0.0851499	0.293733	0.116127	0.286902	0.22139	0.15327	0.193006	0.163944	0.47817	0.314226	0.522625	0.522625	0.459716	0.66429	0.265716	0.66429	0.0908266	0.10218
	157	36	0.231633	0.145843	0.214475	0.384981	0.208531	0.0802043	0.276673	0.109382	0.270238	0.208531	0.144368	0.181796	0.154422	0.450397	0.295975	0.49227	0.49227	0.433016	0.62403	0.249612	0.62403	0.0855513	0.0962452
	68	34	0.0657765	0.0414148	0.0609042	0.106996	0.0579564	0.0222909	0.0785664	0.0310611	0.0767392	0.0579564	0.0401237	0.0505261	0.043851	0.127899	0.0840477	0.136815	0.136815	0.120347	0.206333	0.082533	0.206333	0.023777	0.0267491
		Units Estimated	77	48	71	129	69	26	92	36	90	69	48	60	51	151	99	165	165	145	201	80	201	28	32

## Sheet: 30-7
Time stamp	I	T	E1	E2	E3	M1	M2	M3	I1	I2	I3	I4	I5	I6	G1	G2	G3	C1	C2	C3	R1	R2	R3	L1	F1
			27	17	25	43.92	23.79	9.15	32.25	12.75	31.5	23.79	16.47	20.74	18	52.5	34.5	56.16	56.16	49.4	61	24.4	61	9.76	10.98
7AM	3	29	0	0	0	0	0	0	0	0	0	0	0	0	0	0	0	0	0	0	0	0	0	0	0
	6	29	0	0	0	0	0	0	0	0	0	0	0	0	0	0	0	0	0	0	0	0	0	0	0
	11	29	0	0	0	0	0	0	0	0	0	0	0	0	0	0	0	0	0	0	0	0	0	0	0
	15	29	0	0	0	0	0	0	0	0	0	0	0	0	0	0	0	0	0	0	0	0	0	0	0
	18	29	0.003312	0.00208533	0.00306667	0.00550464	0.00298168	0.0011468	0.003956	0.001564	0.003864	0.00298168	0.00206424	0.00259941	0.002208	0.00644	0.004232	0.00703872	0.00703872	0.00619147	0.030195	0.012078	0.030195	0.00122325	0.00137616
	21	29	0.009522	0.00599533	0.00881667	0.0158258	0.00857233	0.00329705	0.0113735	0.0044965	0.011109	0.00857233	0.00593469	0.00747331	0.006348	0.018515	0.012167	0.0202363	0.0202363	0.0178005	0.0452925	0.018117	0.0452925	0.00351685	0.00395646
	24	30	0.007245	0.00456167	0.00670833	0.0120414	0.00652242	0.00250862	0.00865375	0.00342125	0.0084525	0.00652242	0.00451552	0.00568622	0.00483	0.0140875	0.0092575	0.0153972	0.0153972	0.0135438	0.0452925	0.018117	0.0452925	0.00267587	0.00301035
	27	30	0.013455	0.00847167	0.0124583	0.0223626	0.0121131	0.00465887	0.0160712	0.00635375	0.0156975	0.0121131	0.00838597	0.0105601	0.00897	0.0261625	0.0171925	0.0285948	0.0285948	0.0251528	0.06039	0.024156	0.06039	0.00496947	0.00559065
	29	30	0.017595	0.0110783	0.0162917	0.0292434	0.0158402	0.00609238	0.0210163	0.00830875	0.0205275	0.0158402	0.0109663	0.0138094	0.01173	0.0342125	0.0224825	0.0373932	0.0373932	0.0328922	0.070455	0.028182	0.070455	0.00649853	0.00731085
	32	30	0.023805	0.0149883	0.0220417	0.0395646	0.0214308	0.00824262	0.0284337	0.0112412	0.0277725	0.0214308	0.0148367	0.0186833	0.01587	0.0462875	0.0304175	0.0505908	0.0505908	0.0445012	0.0855525	0.034221	0.0855525	0.00879213	0.00989115
	36	30	0.032085	0.0202017	0.0297083	0.0533262	0.028885	0.0111096	0.0383237	0.0151512	0.0374325	0.028885	0.0199973	0.0251818	0.02139	0.0623875	0.0409975	0.0681876	0.0681876	0.0599798	0.105682	0.042273	0.105682	0.0118503	0.0133315
	42	30	0.044505	0.0280217	0.0412083	0.0739686	0.0400663	0.0154101	0.0531588	0.0210163	0.0519225	0.0400663	0.0277382	0.0349296	0.02967	0.0865375	0.0568675	0.0945828	0.0945828	0.0831978	0.135878	0.054351	0.135878	0.0164375	0.0184921
08:00:00	48	31	0.048438	0.030498	0.04485	0.0805054	0.0436071	0.0167719	0.0578565	0.0228735	0.056511	0.0436071	0.0301895	0.0380164	0.032292	0.094185	0.061893	0.102941	0.102941	0.0905502	0.150975	0.06039	0.150975	0.0178901	0.0201263
	55	31	0.062928	0.0396213	0.0582667	0.104588	0.0566519	0.0217892	0.075164	0.029716	0.073416	0.0566519	0.0392206	0.0493889	0.041952	0.12236	0.080408	0.133736	0.133736	0.117638	0.186202	0.074481	0.186202	0.0232418	0.026147
	64	31	0.081558	0.0513513	0.0755167	0.135552	0.0734239	0.0282399	0.0974165	0.0385135	0.095151	0.0734239	0.0508319	0.0640106	0.054372	0.158585	0.104213	0.173328	0.173328	0.152465	0.231495	0.092598	0.231495	0.0301226	0.0338879
	73	31	0.100188	0.0630813	0.0927667	0.166515	0.0901958	0.0346907	0.119669	0.047311	0.116886	0.0901958	0.0624433	0.0786323	0.066792	0.19481	0.128018	0.212921	0.212921	0.187292	0.276787	0.110715	0.276787	0.0370034	0.0416288
	84	32	0.114471	0.0720743	0.105992	0.190254	0.103054	0.0396363	0.136729	0.0540557	0.133549	0.103054	0.0713453	0.0898422	0.076314	0.222582	0.146268	0.243276	0.243276	0.213993	0.317047	0.126819	0.317047	0.0422787	0.0475635
	95	33	0.128754	0.0810673	0.119217	0.213993	0.115913	0.0445818	0.153789	0.0608005	0.150213	0.115913	0.0802473	0.101052	0.085836	0.250355	0.164519	0.27363	0.27363	0.240693	0.357308	0.142923	0.357308	0.047554	0.0534982
	103	33	0.145314	0.091494	0.13455	0.241516	0.130821	0.0503158	0.173569	0.0686205	0.169533	0.130821	0.0905685	0.114049	0.096876	0.282555	0.185679	0.308824	0.308824	0.271651	0.397567	0.159027	0.397567	0.0536702	0.060379
	111	34	0.153387	0.096577	0.142025	0.254934	0.138089	0.0531112	0.183212	0.0724327	0.178951	0.138089	0.0956001	0.120385	0.102258	0.298252	0.195994	0.325981	0.325981	0.286742	0.42273	0.169092	0.42273	0.0566519	0.0637334
	122	34	0.176157	0.110914	0.163108	0.292778	0.158588	0.0609954	0.21041	0.0831852	0.205516	0.158588	0.109792	0.138256	0.117438	0.342527	0.225089	0.374372	0.374372	0.329309	0.478087	0.191235	0.478087	0.0650618	0.0731945
	137	35	0.19872	0.12512	0.184	0.330278	0.178901	0.068808	0.23736	0.09384	0.23184	0.178901	0.123854	0.155965	0.13248	0.3864	0.25392	0.422323	0.422323	0.371488	0.538478	0.215391	0.538478	0.0733952	0.0825696
	155	35	0.23598	0.14858	0.2185	0.392206	0.212445	0.0817095	0.281865	0.111435	0.27531	0.212445	0.147077	0.185208	0.15732	0.45885	0.30153	0.501509	0.501509	0.441142	0.629062	0.251625	0.629062	0.0871568	0.0980514
	166	36	0.250263	0.157573	0.231725	0.415944	0.225303	0.0866551	0.298925	0.11818	0.291973	0.225303	0.155979	0.196418	0.166842	0.486623	0.31978	0.531863	0.531863	0.467843	0.669322	0.267729	0.669322	0.0924321	0.103986
09:00:00	163	36	0.244053	0.153663	0.225975	0.405623	0.219713	0.0845048	0.291508	0.115247	0.284728	0.219713	0.152109	0.191544	0.162702	0.474547	0.311845	0.518666	0.518666	0.456234	0.654225	0.26169	0.654225	0.0901385	0.101406
	153	37	0.214866	0.135286	0.19895	0.357114	0.193436	0.0743986	0.256645	0.101464	0.250677	0.193436	0.133918	0.168637	0.143244	0.417795	0.274551	0.456637	0.456637	0.401671	0.588802	0.235521	0.588802	0.0793586	0.0892784
	147	37	0.202446	0.127466	0.18745	0.336471	0.182255	0.0700981	0.24181	0.0955995	0.236187	0.182255	0.126177	0.158889	0.134964	0.393645	0.258681	0.430242	0.430242	0.378453	0.558607	0.223443	0.558607	0.0747714	0.0841178
	149	38	0.198099	0.124729	0.183425	0.329246	0.178342	0.068593	0.236618	0.0935467	0.231115	0.178342	0.123467	0.155477	0.132066	0.385192	0.253126	0.421003	0.421003	0.370327	0.553575	0.22143	0.553575	0.0731658	0.0823116
	140	38	0.179469	0.112999	0.166175	0.298283	0.16157	0.0621422	0.214366	0.0847492	0.20938	0.16157	0.111856	0.140856	0.119646	0.348967	0.229321	0.381411	0.381411	0.3355	0.508282	0.203313	0.508282	0.066285	0.0745707
	141	38	0.181539	0.114302	0.168092	0.301723	0.163433	0.062859	0.216838	0.0857267	0.211795	0.163433	0.113146	0.14248	0.121026	0.352992	0.231966	0.38581	0.38581	0.33937	0.513315	0.205326	0.513315	0.0670496	0.0754308
	161	39	0.214452	0.135025	0.198567	0.356425	0.193064	0.0742553	0.256151	0.101269	0.250194	0.193064	0.13366	0.168312	0.142968	0.41699	0.274022	0.455757	0.455757	0.400897	0.598867	0.239547	0.598867	0.0792057	0.0891064
	213	39	0.322092	0.202799	0.298233	0.535326	0.289968	0.111526	0.384721	0.152099	0.375774	0.289968	0.200747	0.252793	0.214728	0.62629	0.411562	0.684516	0.684516	0.60212	0.860557	0.344223	0.860557	0.118961	0.133832
	233	39	0.363492	0.228865	0.336567	0.604134	0.327239	0.125861	0.434171	0.171649	0.424074	0.327239	0.22655	0.285286	0.242328	0.70679	0.464462	0.7725	0.7725	0.679513	0.961207	0.384483	0.961207	0.134252	0.151034
	181	39	0.255852	0.161092	0.2369	0.425233	0.230335	0.0885903	0.305601	0.120819	0.298494	0.230335	0.159463	0.200805	0.170568	0.49749	0.326922	0.543741	0.543741	0.478291	0.699517	0.279807	0.699517	0.0944963	0.106308
	271	40	0.433665	0.273048	0.401542	0.720764	0.390414	0.150159	0.517989	0.204786	0.505942	0.390414	0.270286	0.340361	0.28911	0.843237	0.554127	0.921632	0.921632	0.810695	1.13735	0.454938	1.13735	0.16017	0.180191
	315	42	0.507771	0.319708	0.470158	0.84393	0.457129	0.175819	0.606504	0.239781	0.592399	0.457129	0.316474	0.398523	0.338514	0.987332	0.648818	1.07912	1.07912	0.949229	1.32858	0.531432	1.32858	0.18754	0.210983
10:00:00	258	42	0.389781	0.245418	0.360908	0.647827	0.350906	0.134964	0.465572	0.184063	0.454744	0.350906	0.242935	0.305918	0.259854	0.757907	0.498053	0.828369	0.828369	0.728658	1.04173	0.416691	1.04173	0.143962	0.161957
	261	41	0.404478	0.254671	0.374517	0.672254	0.364138	0.140053	0.483127	0.191003	0.471891	0.364138	0.252095	0.317453	0.269652	0.786485	0.516833	0.859604	0.859604	0.756133	1.07192	0.428769	1.07192	0.14939	0.168064
	363	43	0.598644	0.376924	0.5543	0.994964	0.538939	0.207284	0.715047	0.282693	0.698418	0.538939	0.373111	0.469844	0.399096	1.16403	0.764934	1.27225	1.27225	1.11911	1.55504	0.622017	1.55504	0.221103	0.248741
	315	44	0.490797	0.30902	0.454442	0.815719	0.441848	0.169941	0.58623	0.231765	0.572596	0.441848	0.305895	0.385201	0.327198	0.954327	0.627129	1.04305	1.04305	0.917498	1.29838	0.519354	1.29838	0.181271	0.20393
	213	42	0.296631	0.186768	0.274658	0.493009	0.267047	0.10271	0.354309	0.140076	0.346069	0.267047	0.184878	0.23281	0.197754	0.576782	0.379028	0.630405	0.630405	0.554523	0.815265	0.326106	0.815265	0.109558	0.123252
	184	40	0.253575	0.159658	0.234792	0.421449	0.228285	0.0878019	0.302881	0.119744	0.295837	0.228285	0.158043	0.199018	0.16905	0.493062	0.324012	0.538902	0.538902	0.474034	0.699518	0.279807	0.699518	0.0936553	0.105362
	200	40	0.286695	0.180512	0.265458	0.476495	0.258102	0.0992699	0.342441	0.135384	0.334477	0.258102	0.178686	0.225012	0.19113	0.557462	0.366333	0.609289	0.609289	0.535949	0.780038	0.312015	0.780038	0.105888	0.119124
	219	40	0.326025	0.205275	0.301875	0.541863	0.293509	0.112888	0.389419	0.153956	0.380362	0.293509	0.203199	0.25588	0.21735	0.633938	0.416587	0.692874	0.692874	0.609472	0.875655	0.350262	0.875655	0.120414	0.135466
	250	40	0.390195	0.245678	0.361292	0.648515	0.351279	0.135107	0.466066	0.184259	0.455228	0.351279	0.243193	0.306243	0.26013	0.758713	0.498582	0.829249	0.829249	0.729432	1.03166	0.412665	1.03166	0.144115	0.162129
	404	41	0.700488	0.441048	0.6486	1.16423	0.630625	0.242548	0.836694	0.330786	0.817236	0.630625	0.436587	0.549776	0.466992	1.36206	0.895068	1.48869	1.48869	1.3095	1.79157	0.716628	1.79157	0.258718	0.291058
	480	46	0.815373	0.513383	0.754975	1.35517	0.734052	0.282328	0.973918	0.385037	0.951268	0.734052	0.50819	0.639943	0.543582	1.58545	1.04187	1.73284	1.73284	1.52426	2.09855	0.839421	2.09855	0.30115	0.338793
	277	45	0.40365	0.25415	0.37375	0.670878	0.363392	0.139766	0.482137	0.190612	0.470925	0.363392	0.251579	0.316803	0.2691	0.784875	0.515775	0.857844	0.857844	0.754585	1.09205	0.436821	1.09205	0.149084	0.167719
11:00:00	128	41	0.129168	0.081328	0.1196	0.214681	0.116286	0.0447252	0.154284	0.060996	0.150696	0.116286	0.0805054	0.101377	0.086112	0.25116	0.165048	0.27451	0.27451	0.241467	0.4026	0.16104	0.4026	0.0477069	0.0536702
	77	39	0.040572	0.0255453	0.0375667	0.0674318	0.0365256	0.0140483	0.048461	0.019159	0.047334	0.0365256	0.0252869	0.0318428	0.027048	0.07889	0.051842	0.0862243	0.0862243	0.0758455	0.176137	0.070455	0.176137	0.0149849	0.016858
	58	37	0.018216	0.0114693	0.0168667	0.0302755	0.0163992	0.0063074	0.021758	0.008602	0.021252	0.0163992	0.0113533	0.0142968	0.012144	0.03542	0.023276	0.038713	0.038713	0.0340531	0.110715	0.044286	0.110715	0.00672789	0.00756888
	51	36	0.012213	0.00768967	0.0113083	0.0202984	0.0109949	0.00422882	0.0145877	0.00576725	0.0142485	0.0109949	0.00761188	0.00958534	0.008142	0.0237475	0.0156055	0.0259553	0.0259553	0.022831	0.090585	0.036234	0.090585	0.00451075	0.00507459
	58	35	0.03519	0.0221567	0.0325833	0.0584868	0.0316803	0.0121848	0.0420325	0.0166175	0.041055	0.0316803	0.0219325	0.0276188	0.02346	0.068425	0.044965	0.0747864	0.0747864	0.0657843	0.14091	0.056364	0.14091	0.0129971	0.0146217
	77	35	0.07452	0.04692	0.069	0.123854	0.0670878	0.025803	0.08901	0.03519	0.08694	0.0670878	0.0464454	0.0584868	0.04968	0.1449	0.09522	0.158371	0.158371	0.139308	0.236527	0.094611	0.236527	0.0275232	0.0309636
	84	35	0.08901	0.0560433	0.0824167	0.147937	0.0801326	0.0308202	0.106318	0.0420325	0.103845	0.0801326	0.0554764	0.0698592	0.05934	0.173075	0.113735	0.189166	0.189166	0.166396	0.271755	0.108702	0.271755	0.0328749	0.0369843
	97	35	0.11592	0.0729867	0.107333	0.192662	0.104359	0.040138	0.13846	0.05474	0.13524	0.104359	0.0722484	0.0909795	0.07728	0.2254	0.14812	0.246355	0.246355	0.216701	0.337178	0.134871	0.337178	0.0428139	0.0481656
	108	35	0.13869	0.0873233	0.128417	0.230507	0.124858	0.0480223	0.165658	0.0654925	0.161805	0.124858	0.08644	0.10885	0.09246	0.269675	0.177215	0.294746	0.294746	0.259268	0.392535	0.157014	0.392535	0.0512237	0.0576267
	117	35	0.15732	0.0990533	0.145667	0.26147	0.14163	0.054473	0.18791	0.07429	0.18354	0.14163	0.0980514	0.123472	0.10488	0.3059	0.20102	0.334339	0.334339	0.294095	0.437827	0.175131	0.437827	0.0581045	0.0653676
	131	35	0.1863	0.1173	0.1725	0.309636	0.167719	0.0645075	0.222525	0.087975	0.21735	0.167719	0.116113	0.146217	0.1242	0.36225	0.23805	0.395928	0.395928	0.34827	0.508282	0.203313	0.508282	0.068808	0.077409
	132	33	0.205344	0.129291	0.190133	0.341288	0.184864	0.0711016	0.245272	0.096968	0.239568	0.184864	0.127983	0.161164	0.136896	0.39928	0.262384	0.436401	0.436401	0.383871	0.54351	0.217404	0.54351	0.0758417	0.0853219
12 noon	145	33	0.232254	0.146234	0.21505	0.386013	0.20909	0.0804193	0.277414	0.109675	0.270963	0.20909	0.144755	0.182284	0.154836	0.451605	0.296769	0.49359	0.49359	0.434177	0.608932	0.243573	0.608932	0.0857806	0.0965032
	185	34	0.306567	0.193024	0.283858	0.509523	0.275992	0.106151	0.366177	0.144768	0.357662	0.275992	0.191071	0.240608	0.204378	0.596102	0.391725	0.651522	0.651522	0.573098	0.795135	0.318054	0.795135	0.113227	0.127381
	235	35	0.40158	0.252847	0.371833	0.667438	0.361529	0.139049	0.479665	0.189635	0.46851	0.361529	0.250289	0.315179	0.26772	0.78085	0.51313	0.853445	0.853445	0.750715	1.03166	0.412665	1.03166	0.148319	0.166859
	232	37	0.378396	0.238249	0.350367	0.628905	0.340657	0.131022	0.451973	0.178687	0.441462	0.340657	0.235839	0.296983	0.252264	0.73577	0.483506	0.804174	0.804174	0.707375	0.98637	0.394548	0.98637	0.139757	0.157226
	567	40	1.04638	0.658835	0.968875	1.73912	0.942025	0.362317	1.24985	0.494126	1.22078	0.942025	0.652171	0.821252	0.69759	2.03464	1.33705	2.2238	2.2238	1.95612	2.62696	1.05079	2.62696	0.386472	0.434781
	441	42	0.768591	0.483928	0.711658	1.27742	0.691936	0.266129	0.918039	0.362946	0.896689	0.691936	0.479033	0.603226	0.512394	1.49448	0.982088	1.63342	1.63342	1.43681	1.96267	0.78507	1.96267	0.283871	0.319355
	407	43	0.689724	0.434271	0.638633	1.14634	0.620935	0.238821	0.823837	0.325703	0.804678	0.620935	0.429878	0.541328	0.459816	1.34113	0.881314	1.46581	1.46581	1.28937	1.77647	0.710589	1.77647	0.254743	0.286585
	280	41	0.443808	0.279435	0.410933	0.737622	0.399545	0.153671	0.530104	0.209576	0.517776	0.399545	0.276608	0.348321	0.295872	0.86296	0.567088	0.943188	0.943188	0.829657	1.16754	0.467016	1.16754	0.163916	0.184405
	648	42	1.19708	0.753718	1.10841	1.98958	1.07769	0.414497	1.42985	0.565288	1.39659	1.07769	0.746094	0.939525	0.798054	2.32766	1.5296	2.54406	2.54406	2.23783	3.0044	1.20176	3.0044	0.44213	0.497396
	775	47	1.41754	0.892523	1.31253	2.35599	1.27616	0.49083	1.69317	0.669392	1.65379	1.27616	0.883495	1.11255	0.945024	2.75632	1.8113	3.01257	3.01257	2.64995	3.56804	1.42722	3.56804	0.523552	0.588996
	390	47	0.620586	0.390739	0.574617	1.03143	0.558692	0.214882	0.741255	0.293054	0.724017	0.558692	0.386787	0.487065	0.413724	1.2067	0.792971	1.31888	1.31888	1.16013	1.63053	0.652212	1.63053	0.229207	0.257858
	338	42	0.555381	0.349684	0.514242	0.923059	0.49999	0.192304	0.663372	0.262263	0.647944	0.49999	0.346147	0.435889	0.370254	1.07991	0.709653	1.18031	1.18031	1.03823	1.44433	0.577731	1.44433	0.205124	0.230765
13:00:00	601	42	1.09979	0.692461	1.01832	1.82788	0.990104	0.380809	1.31364	0.519346	1.28309	0.990104	0.685457	0.863168	0.733194	2.13848	1.40529	2.33729	2.33729	2.05595	2.76787	1.10715	2.76787	0.406197	0.456971
	573	48	0.990909	0.623906	0.917508	1.64692	0.892081	0.343108	1.18359	0.467929	1.15606	0.892081	0.617595	0.777712	0.660606	1.92677	1.26616	2.1059	2.1059	1.85241	2.53638	1.01455	2.53638	0.365982	0.41173
	371	45	0.59823	0.376663	0.553917	0.994276	0.538566	0.207141	0.714552	0.282497	0.697935	0.538566	0.372853	0.469519	0.39882	1.16322	0.764405	1.27137	1.27137	1.11833	1.56511	0.626043	1.56511	0.22095	0.248569
	389	43	0.652464	0.410811	0.604133	1.08441	0.587391	0.22592	0.779332	0.308108	0.761208	0.587391	0.406655	0.512084	0.434976	1.26868	0.833704	1.38663	1.38663	1.21972	1.68589	0.674355	1.68589	0.240981	0.271104
	511	45	0.88803	0.55913	0.82225	1.47593	0.799463	0.307486	1.0607	0.419347	1.03604	0.799463	0.553474	0.696968	0.59202	1.72672	1.1347	1.88726	1.88726	1.66009	2.26966	0.907863	2.26966	0.327985	0.368983
	578	49	0.992772	0.625079	0.919233	1.65002	0.893759	0.343753	1.18581	0.468809	1.15823	0.893759	0.618756	0.779174	0.661848	1.93039	1.26854	2.10986	2.10986	1.85589	2.54644	1.01858	2.54644	0.36667	0.412504
	504	49	0.839592	0.528632	0.7774	1.39543	0.755856	0.290714	1.00285	0.396474	0.979524	0.755856	0.523285	0.658951	0.559728	1.63254	1.07281	1.78432	1.78432	1.56954	2.17404	0.869616	2.17404	0.310095	0.348857
	701	52	1.22192	0.769358	1.13141	2.03087	1.10005	0.423098	1.45952	0.577018	1.42557	1.10005	0.761576	0.959021	0.814614	2.37596	1.56134	2.59685	2.59685	2.28426	3.12015	1.24806	3.12015	0.451304	0.507717
	606	54	1.0083	0.634854	0.933608	1.67582	0.907735	0.349129	1.20435	0.47614	1.17635	0.907735	0.628432	0.791359	0.672198	1.96058	1.28838	2.14285	2.14285	1.88491	2.61187	1.04475	2.61187	0.372404	0.418955
	526	53	0.851184	0.535931	0.788133	1.41469	0.766292	0.294728	1.01669	0.401948	0.993048	0.766292	0.53051	0.668049	0.567456	1.65508	1.08762	1.80895	1.80895	1.59121	2.22436	0.889746	2.22436	0.314376	0.353673
	558	51	0.934398	0.588325	0.865183	1.553	0.841206	0.323541	1.11609	0.441243	1.09013	0.841206	0.582374	0.733359	0.622932	1.81689	1.19395	1.9858	1.9858	1.74677	2.4156	0.96624	2.4156	0.34511	0.388249
	558	52	0.925911	0.582981	0.857325	1.53889	0.833566	0.320602	1.10595	0.437236	1.08023	0.833566	0.577084	0.726698	0.617274	1.80038	1.18311	1.96776	1.96776	1.7309	2.4005	0.960201	2.4005	0.341976	0.384723
14:00:00	407	51	0.621828	0.391521	0.575767	1.0335	0.55981	0.215312	0.742739	0.293641	0.725466	0.55981	0.387561	0.48804	0.414552	1.20911	0.794558	1.32152	1.32152	1.16245	1.65569	0.662277	1.65569	0.229666	0.258374
	366	48	0.562419	0.354116	0.520758	0.934757	0.506327	0.194741	0.671778	0.265587	0.656156	0.506327	0.350534	0.441413	0.374946	1.09359	0.718646	1.19526	1.19526	1.05139	1.49465	0.597861	1.49465	0.207724	0.233689
	385	48	0.601749	0.378879	0.557175	1.00012	0.541734	0.208359	0.718756	0.284159	0.70204	0.541734	0.375047	0.472281	0.401166	1.17007	0.768902	1.27885	1.27885	1.12491	1.59027	0.636108	1.59027	0.22225	0.250031
	415	48	0.663849	0.417979	0.614675	1.10334	0.59764	0.229862	0.792931	0.313484	0.77449	0.59764	0.413751	0.52102	0.442566	1.29082	0.848251	1.41082	1.41082	1.241	1.74124	0.696498	1.74124	0.245186	0.275834
	496	49	0.823032	0.518205	0.762067	1.3679	0.740947	0.28498	0.983066	0.388654	0.960204	0.740947	0.512964	0.645954	0.548688	1.60034	1.05165	1.74912	1.74912	1.53858	2.13378	0.853512	2.13378	0.303978	0.341976
	441	49	0.709182	0.446522	0.65665	1.17868	0.638452	0.245559	0.847078	0.334891	0.827379	0.638452	0.442005	0.556599	0.472788	1.37896	0.906177	1.50717	1.50717	1.32575	1.85699	0.742797	1.85699	0.261929	0.29467
	475	50	0.771075	0.485492	0.713958	1.28155	0.694172	0.266989	0.921006	0.364119	0.899587	0.694172	0.480581	0.605176	0.51405	1.49931	0.985262	1.6387	1.6387	1.44145	2.013	0.8052	2.013	0.284789	0.320387
	669	51	1.16417	0.732995	1.07793	1.93488	1.04806	0.4031	1.39053	0.549746	1.3582	1.04806	0.72558	0.913694	0.776112	2.26366	1.48755	2.47411	2.47411	2.1763	2.97421	1.18968	2.97421	0.429974	0.48372
	591	54	0.977247	0.615304	0.904858	1.62421	0.879782	0.338378	1.16727	0.461478	1.14012	0.879782	0.60908	0.766989	0.651498	1.9002	1.2487	2.07686	2.07686	1.82687	2.53638	1.01455	2.53638	0.360936	0.406053
	950	57	1.69492	1.06717	1.56937	2.817	1.52587	0.586875	2.02448	0.800377	1.9774	1.52587	1.05637	1.33025	1.12994	3.29567	2.16573	3.60206	3.60206	3.16848	4.29775	1.7191	4.29775	0.626	0.70425
	570	55	0.92529	0.58259	0.85675	1.53786	0.833007	0.320387	1.10521	0.436942	1.0795	0.833007	0.576697	0.726211	0.61686	1.79917	1.18231	1.96644	1.96644	1.72974	2.4156	0.96624	2.4156	0.341746	0.384465
	518	55	0.81765	0.514817	0.757083	1.35896	0.736102	0.283116	0.976638	0.386112	0.953925	0.736102	0.509609	0.64173	0.5451	1.58987	1.04478	1.73768	1.73768	1.52852	2.15391	0.861564	2.15391	0.301991	0.339739
15:00:00	484	52	0.772731	0.486534	0.715492	1.2843	0.695663	0.267563	0.922984	0.364901	0.901519	0.695663	0.481613	0.606476	0.515154	1.50253	0.987378	1.64222	1.64222	1.44455	2.0281	0.811239	2.0281	0.2854	0.321075
	443	50	0.704835	0.443785	0.652625	1.17146	0.634539	0.244053	0.841886	0.332839	0.822308	0.634539	0.439296	0.553188	0.46989	1.37051	0.900622	1.49793	1.49793	1.31762	1.85196	0.740784	1.85196	0.260324	0.292864
	433	49	0.692622	0.436095	0.641317	1.15116	0.623544	0.239825	0.827298	0.327071	0.808059	0.623544	0.431684	0.543602	0.461748	1.34676	0.885017	1.47197	1.47197	1.29479	1.81673	0.726693	1.81673	0.255813	0.287789
	375	50	0.564075	0.355158	0.522292	0.937509	0.507817	0.195314	0.673756	0.266369	0.658087	0.507817	0.351566	0.442713	0.37605	1.09681	0.720762	1.19878	1.19878	1.05448	1.50975	0.6039	1.50975	0.208335	0.234377
	403	49	0.630522	0.396995	0.583817	1.04795	0.567637	0.218322	0.753123	0.297746	0.735609	0.567637	0.39298	0.494863	0.420348	1.22601	0.805667	1.34	1.34	1.1787	1.66576	0.666303	1.66576	0.232877	0.261986
	492	49	0.814752	0.512992	0.7544	1.35414	0.733493	0.282113	0.973176	0.384744	0.950544	0.733493	0.507803	0.639456	0.543168	1.58424	1.04107	1.73153	1.73153	1.5231	2.11365	0.84546	2.11365	0.30092	0.338535
	737	49	1.3219	0.832309	1.22398	2.19704	1.19006	0.457717	1.57894	0.624231	1.54222	1.19006	0.82389	1.03749	0.881268	2.57036	1.6891	2.80933	2.80933	2.47117	3.34661	1.33864	3.34661	0.488231	0.54926
	605	52	1.0232	0.644238	0.947408	1.70059	0.921153	0.35429	1.22216	0.483178	1.19373	0.921153	0.637721	0.803056	0.682134	1.98956	1.30742	2.17452	2.17452	1.91278	2.63703	1.05481	2.63703	0.377909	0.425147
	605	53	1.01471	0.638894	0.93955	1.68648	0.913512	0.351351	1.21202	0.47917	1.18383	0.913512	0.632432	0.796395	0.676476	1.97305	1.29658	2.15649	2.15649	1.89691	2.62193	1.04877	2.62193	0.374774	0.421621
	546	55	0.87561	0.55131	0.81075	1.45529	0.788282	0.303185	1.04587	0.413482	1.02154	0.788282	0.545733	0.68722	0.58374	1.70258	1.11884	1.86086	1.86086	1.63687	2.29482	0.917928	2.29482	0.323398	0.363822
	415	53	0.621414	0.391261	0.575383	1.03281	0.559438	0.215168	0.742244	0.293445	0.724983	0.559438	0.387303	0.487715	0.414276	1.2083	0.794029	1.32064	1.32064	1.16167	1.66576	0.666303	1.66576	0.229513	0.258202
	448	52	0.698211	0.439614	0.646492	1.16045	0.628575	0.24176	0.833974	0.329711	0.814579	0.628575	0.435168	0.547989	0.465474	1.35763	0.892158	1.48385	1.48385	1.30524	1.84693	0.738771	1.84693	0.257877	0.290112
16:00:00	517	53	0.832554	0.524201	0.770883	1.38373	0.74952	0.288277	0.994439	0.39315	0.971313	0.74952	0.518898	0.653428	0.555036	1.61885	1.06382	1.76936	1.76936	1.55638	2.17907	0.871629	2.17907	0.307495	0.345932
	651	56	1.08447	0.682816	1.00414	1.80243	0.976314	0.375505	1.29534	0.512112	1.26522	0.976314	0.67591	0.851145	0.722982	2.1087	1.38572	2.30474	2.30474	2.02732	2.80814	1.12325	2.80814	0.400539	0.450606
	525	55	0.83214	0.52394	0.7705	1.38304	0.749147	0.288133	0.993945	0.392955	0.97083	0.749147	0.51864	0.653103	0.55476	1.61805	1.06329	1.76848	1.76848	1.55561	2.18914	0.875655	2.18914	0.307342	0.34576
	587	54	0.968967	0.61009	0.897192	1.61045	0.872328	0.335511	1.15738	0.457568	1.13046	0.872328	0.603919	0.760491	0.645978	1.8841	1.23812	2.05927	2.05927	1.81139	2.51625	1.0065	2.51625	0.357878	0.402613
	993	60	1.75846	1.10718	1.62821	2.92262	1.58309	0.608879	2.10039	0.830386	2.05154	1.58309	1.09598	1.38013	1.17231	3.41924	2.24693	3.73712	3.73712	3.28728	4.46886	1.78754	4.46886	0.649471	0.730655
	969	65	1.66635	1.04918	1.54292	2.76952	1.50016	0.576984	1.99036	0.786887	1.94407	1.50016	1.03857	1.30783	1.1109	3.24012	2.12922	3.54136	3.54136	3.11508	4.27259	1.70904	4.27259	0.615449	0.69238
	764	61	1.27595	0.803375	1.18143	2.12066	1.14869	0.441805	1.52405	0.602531	1.48861	1.14869	0.795248	1.00142	0.850632	2.48101	1.63038	2.71167	2.71167	2.38526	3.30132	1.32053	3.30132	0.471258	0.530166
	663	61	1.06688	0.671738	0.98785	1.77318	0.960474	0.369413	1.27433	0.503803	1.24469	0.960474	0.664943	0.837336	0.711252	2.07449	1.36323	2.26735	2.26735	1.99443	2.79304	1.11721	2.79304	0.39404	0.443296
	378	55	0.52785	0.33235	0.48875	0.877302	0.475205	0.182771	0.630487	0.249262	0.615825	0.475205	0.328988	0.414281	0.3519	1.02638	0.674475	1.1218	1.1218	0.986765	1.44936	0.579744	1.44936	0.194956	0.219325
	418	51	0.644598	0.405858	0.59685	1.07134	0.580309	0.223196	0.769936	0.304393	0.752031	0.580309	0.401753	0.505911	0.429732	1.25338	0.823653	1.36991	1.36991	1.20501	1.71105	0.68442	1.71105	0.238076	0.267835
	922	53	1.6709	1.05205	1.54713	2.77709	1.50426	0.578561	1.9958	0.789038	1.94939	1.50426	1.04141	1.3114	1.11394	3.24898	2.13504	3.55103	3.55103	3.12359	4.21723	1.68689	4.21723	0.617131	0.694273
	879	59	1.53097	0.963945	1.41757	2.54452	1.37828	0.530108	1.82866	0.722959	1.78613	1.37828	0.954195	1.20158	1.02065	2.97689	1.95624	3.25365	3.25365	2.86201	3.91025	1.5641	3.91025	0.565449	0.63613
17:00:00	820	60	1.40035	0.881705	1.29662	2.32743	1.26069	0.484881	1.67265	0.661279	1.63375	1.26069	0.872786	1.09906	0.93357	2.72291	1.78934	2.97606	2.97606	2.61783	3.59824	1.43929	3.59824	0.517207	0.581858
	628	56	1.03686	0.65284	0.960058	1.7233	0.933452	0.35902	1.23848	0.48963	1.20967	0.933452	0.646236	0.813779	0.691242	2.01612	1.32488	2.20356	2.20356	1.93832	2.69239	1.07695	2.69239	0.382955	0.430824
	679	55	1.15092	0.724653	1.06567	1.91286	1.03613	0.398513	1.37471	0.54349	1.34274	1.03613	0.717323	0.903296	0.76728	2.2379	1.47062	2.44596	2.44596	2.15153	2.96414	1.18566	2.96414	0.425081	0.478216
	625	52	1.0646	0.670304	0.985742	1.7694	0.958424	0.368625	1.27161	0.502728	1.24203	0.958424	0.663524	0.835549	0.709734	2.07006	1.36032	2.26251	2.26251	1.99017	2.73768	1.09507	2.73768	0.393199	0.442349
	697	54	1.19667	0.753457	1.10802	1.9889	1.07732	0.414353	1.42935	0.565093	1.39611	1.07732	0.745836	0.939201	0.797778	2.32685	1.52907	2.54318	2.54318	2.23705	3.06982	1.22793	3.06982	0.441977	0.497224
	641	54	1.08075	0.68047	1.00069	1.79623	0.972959	0.374215	1.29089	0.510353	1.26087	0.972959	0.673587	0.848221	0.720498	2.10145	1.38095	2.29682	2.29682	2.02035	2.78801	1.1152	2.78801	0.399163	0.449058
	670	54	1.14078	0.718267	1.05628	1.896	1.027	0.395001	1.36259	0.5387	1.33091	1.027	0.711002	0.895335	0.760518	2.21818	1.45766	2.4244	2.4244	2.13257	2.93395	1.17358	2.93395	0.421334	0.474001
	645	54	1.08903	0.685684	1.00836	1.80999	0.980414	0.377082	1.30078	0.514263	1.27053	0.980414	0.678748	0.85472	0.726018	2.11755	1.39153	2.31442	2.31442	2.03583	2.80814	1.12325	2.80814	0.402221	0.452499
	590	52	0.992151	0.624688	0.918658	1.64898	0.8932	0.343538	1.18507	0.468516	1.15751	0.8932	0.618369	0.778687	0.661434	1.92918	1.26775	2.10854	2.10854	1.85473	2.56154	1.02462	2.56154	0.366441	0.412246
	572	52	0.954891	0.601228	0.884158	1.58706	0.859656	0.330637	1.14056	0.450921	1.11404	0.859656	0.595146	0.749443	0.636594	1.85673	1.22014	2.02935	2.02935	1.78508	2.47096	0.988383	2.47096	0.352679	0.396764
	562	52	0.934191	0.588194	0.864992	1.55265	0.84102	0.323469	1.11584	0.441146	1.08989	0.84102	0.582245	0.733197	0.622794	1.81648	1.19369	1.98536	1.98536	1.74638	2.42063	0.968253	2.42063	0.345034	0.388163
	470	51	0.752238	0.473631	0.696517	1.25024	0.677214	0.260467	0.898506	0.355223	0.877611	0.677214	0.468841	0.590392	0.501492	1.46268	0.961193	1.59867	1.59867	1.40624	1.97274	0.789096	1.97274	0.277831	0.31256
18:00:00	399	48	0.630729	0.397126	0.584008	1.04829	0.567824	0.218394	0.753371	0.297844	0.73585	0.567824	0.393109	0.495026	0.420486	1.22642	0.805931	1.34044	1.34044	1.17909	1.66073	0.66429	1.66073	0.232953	0.262072
	420	48	0.674199	0.424496	0.624258	1.12054	0.606958	0.233445	0.805293	0.318372	0.786565	0.606958	0.420202	0.529143	0.449466	1.31094	0.861476	1.43282	1.43282	1.26035	1.76641	0.706563	1.76641	0.249009	0.280135
	391	47	0.622656	0.392043	0.576533	1.03487	0.560556	0.215598	0.743728	0.294032	0.726432	0.560556	0.388077	0.48869	0.415104	1.21072	0.795616	1.32328	1.32328	1.164	1.63556	0.654225	1.63556	0.229972	0.258718
	356	46	0.558693	0.35177	0.517308	0.928564	0.502972	0.193451	0.667328	0.263827	0.651808	0.502972	0.348211	0.438489	0.372462	1.08635	0.713885	1.18734	1.18734	1.04442	1.47452	0.589809	1.47452	0.206348	0.232141
	367	46	0.581463	0.366106	0.538392	0.966408	0.523471	0.201335	0.694525	0.27458	0.678373	0.523471	0.362403	0.45636	0.387642	1.13062	0.74298	1.23574	1.23574	1.08699	1.52988	0.611952	1.52988	0.214757	0.241602
	360	45	0.57546	0.362327	0.532833	0.956431	0.518067	0.199256	0.687355	0.271745	0.67137	0.518067	0.358662	0.451648	0.38364	1.11895	0.73531	1.22298	1.22298	1.07577	1.50975	0.6039	1.50975	0.21254	0.239108
	335	44	0.532197	0.335087	0.492775	0.884527	0.479119	0.184276	0.63568	0.251315	0.620896	0.479119	0.331698	0.417693	0.354798	1.03483	0.680029	1.13103	1.13103	0.994891	1.39904	0.559614	1.39904	0.196562	0.221132
	285	43	0.437184	0.275264	0.4048	0.726612	0.393582	0.151378	0.522192	0.206448	0.510048	0.393582	0.27248	0.343123	0.291456	0.85008	0.558624	0.929111	0.929111	0.817274	1.16251	0.465003	1.16251	0.161469	0.181653
	229	42	0.329751	0.207621	0.305325	0.548056	0.296864	0.114178	0.393869	0.155716	0.384709	0.296864	0.205521	0.258804	0.219834	0.641182	0.421348	0.700793	0.700793	0.616438	0.895785	0.358314	0.895785	0.12179	0.137014
	205	41	0.288558	0.181685	0.267183	0.479592	0.259779	0.0999149	0.344666	0.136263	0.336651	0.259779	0.179847	0.226474	0.192372	0.561085	0.368713	0.613248	0.613248	0.539432	0.790102	0.316041	0.790102	0.106576	0.119898
	243	41	0.367218	0.231211	0.340017	0.610327	0.330594	0.127151	0.438621	0.173408	0.428421	0.330594	0.228873	0.28821	0.244812	0.714035	0.469223	0.780418	0.780418	0.686479	0.981337	0.392535	0.981337	0.135628	0.152582
	219	41	0.317538	0.199931	0.294017	0.527757	0.285869	0.109949	0.379281	0.149948	0.370461	0.285869	0.197909	0.249219	0.211692	0.617435	0.405743	0.674837	0.674837	0.593607	0.860557	0.344223	0.860557	0.117279	0.131939
		Units Estimated	83	52	77	138	75	28	99	39	97	75	51	65	55	162	106	177	177	155	217	87	217	30	34

## Sheet: 31-7
Time stamp	I	T	E1	E2	E3	M1	M2	M3	I1	I2	I3	I4	I5	I6	G1	G2	G3	C1	C2	C3	R1	R2	R3	L1	F1
			27	17	25	43.92	23.79	9.15	32.25	12.75	31.5	23.79	16.47	20.74	18	52.5	34.5	56.16	56.16	49.4	61	24.4	61	9.76	10.98
7AM	8	29	0	0	0	0	0	0	0	0	0	0	0	0	0	0	0	0	0	0	0	0	0	0	0
	13	29	0	0	0	0	0	0	0	0	0	0	0	0	0	0	0	0	0	0	0	0	0	0	0
	18	30	0	0	0	0	0	0	0	0	0	0	0	0	0	0	0	0	0	0	0	0	0	0	0
	23	30	0.00307125	0.00193375	0.00284375	0.008601	0.00465887	0.00179187	0.00366844	0.00145031	0.00358313	0.0066612	0.0046116	0.0058072	0.0020475	0.00597188	0.00392438	0.010881	0.010881	0.00957125	0.0172579	0.00690317	0.0172579	0.00276127	0.0030744
	28	30	0.0133088	0.00837958	0.0123229	0.025803	0.0139766	0.00537563	0.0158966	0.00628469	0.0155269	0.0161772	0.0111996	0.0141032	0.0088725	0.0258781	0.0170056	0.032643	0.032643	0.0287137	0.0419121	0.0167648	0.0419121	0.00670593	0.0074664
	33	30	0.0235463	0.0148254	0.0218021	0.043005	0.0232944	0.00895937	0.0281247	0.0111191	0.0274706	0.0256932	0.0177876	0.0223992	0.0156975	0.0457844	0.0300869	0.054405	0.054405	0.0478563	0.0665663	0.0266265	0.0665663	0.0106506	0.0118584
	42	31	0.0331695	0.0208845	0.0307125	0.059863	0.0324258	0.0124714	0.0396191	0.0156634	0.0386978	0.0353995	0.0245074	0.0308611	0.022113	0.0644963	0.0423833	0.0757318	0.0757318	0.0666159	0.0917135	0.0366854	0.0917135	0.0146742	0.0163382
	39	31	0.027027	0.017017	0.025025	0.0495418	0.0268351	0.0103212	0.0322823	0.0127628	0.0315315	0.0296899	0.0205546	0.0258835	0.018018	0.0525525	0.0345345	0.0626746	0.0626746	0.0551304	0.076921	0.0307684	0.076921	0.0123074	0.013703
	52	31	0.0536445	0.0337762	0.0496708	0.094267	0.0510613	0.0196389	0.0640754	0.0253321	0.0625852	0.0544315	0.0376834	0.0474531	0.035763	0.104309	0.0685458	0.119256	0.119256	0.104901	0.141022	0.0564087	0.141022	0.0225635	0.0251222
	64	32	0.0694103	0.0437028	0.0642687	0.121446	0.0657833	0.0253013	0.0829067	0.0327771	0.0809786	0.0698474	0.0483559	0.0608926	0.0462735	0.134964	0.0886909	0.15364	0.15364	0.135146	0.180962	0.0723846	0.180962	0.0289539	0.0322373
	86	32	0.114455	0.0720644	0.105977	0.197135	0.106781	0.0410698	0.13671	0.0540483	0.133531	0.111718	0.0773431	0.097395	0.0763035	0.222552	0.146248	0.249393	0.249393	0.219373	0.28944	0.115776	0.28944	0.0463104	0.0515621
	71	33	0.0749385	0.0471835	0.0693875	0.131423	0.0711876	0.0273798	0.0895099	0.0353876	0.0874282	0.0757474	0.0524405	0.0660362	0.049959	0.145714	0.0957547	0.166262	0.166262	0.146249	0.196247	0.0784989	0.196247	0.0313995	0.0349603
08:00:00	56	33	0.044226	0.027846	0.04095	0.0798173	0.0432344	0.0166286	0.0528255	0.0208845	0.051597	0.0471994	0.0326765	0.0411482	0.029484	0.085995	0.056511	0.100976	0.100976	0.0888212	0.122285	0.0489139	0.122285	0.0195655	0.0217843
	49	33	0.0298935	0.0188218	0.0276792	0.0557345	0.0301895	0.0116113	0.0357061	0.0141164	0.0348758	0.033877	0.0234533	0.0295338	0.019929	0.0581263	0.0381973	0.0705089	0.0705089	0.0620217	0.0877688	0.0351075	0.0877688	0.014043	0.0156355
	47	33	0.0257985	0.0162435	0.0238875	0.0488537	0.0264624	0.0101778	0.0308149	0.0121826	0.0300983	0.0300706	0.0208181	0.0262154	0.017199	0.0501638	0.0329648	0.0618041	0.0618041	0.0543647	0.0779072	0.0311629	0.0779072	0.0124651	0.0138787
	48	33	0.027846	0.0175327	0.0257833	0.0522941	0.028326	0.0108946	0.0332605	0.0131495	0.032487	0.0319738	0.0221357	0.0278746	0.018564	0.054145	0.035581	0.0661565	0.0661565	0.0581932	0.082838	0.0331352	0.082838	0.0132541	0.0147571
	53	32	0.0468877	0.0295219	0.0434146	0.0836017	0.0452843	0.017417	0.0560048	0.0221414	0.0547024	0.0489122	0.0338623	0.0426414	0.0312585	0.0911706	0.0599121	0.105763	0.105763	0.0930325	0.126722	0.050689	0.126722	0.0202756	0.0225749
	61	32	0.0632677	0.0398353	0.0585813	0.111125	0.0601927	0.023151	0.0755698	0.0298764	0.0738124	0.0641378	0.0444031	0.055915	0.0421785	0.123021	0.0808421	0.140583	0.140583	0.123661	0.166169	0.0664676	0.166169	0.0265871	0.0296021
	66	33	0.064701	0.0407377	0.0599083	0.114221	0.0618699	0.0237961	0.0772818	0.0305533	0.0754845	0.0662314	0.0458525	0.0577402	0.043134	0.125808	0.0826735	0.1445	0.1445	0.127106	0.171593	0.0686372	0.171593	0.0274549	0.0305683
	62	33	0.056511	0.035581	0.052325	0.10046	0.0544157	0.0209291	0.0674992	0.0266858	0.0659295	0.0586186	0.0405821	0.0511034	0.037674	0.109883	0.0722085	0.12709	0.12709	0.111792	0.15187	0.0607479	0.15187	0.0242991	0.0270547
	51	33	0.0339885	0.0214002	0.0314708	0.0626153	0.0339166	0.0130448	0.0405974	0.0160501	0.0396532	0.0376834	0.0260885	0.0328522	0.022659	0.0660887	0.0434297	0.0792137	0.0792137	0.0696787	0.0976305	0.0390522	0.0976305	0.0156209	0.0173923
	58	33	0.048321	0.0304243	0.0447417	0.0866981	0.0469615	0.0180621	0.0577168	0.0228183	0.0563745	0.0510058	0.0353117	0.0444666	0.032214	0.0939575	0.0617435	0.10968	0.10968	0.0964782	0.132146	0.0528585	0.132146	0.0211434	0.0235411
	70	33	0.072891	0.0458943	0.0674917	0.127983	0.0693241	0.0266631	0.0870643	0.0344208	0.0850395	0.0738442	0.0511229	0.064377	0.048594	0.141733	0.0931385	0.161909	0.161909	0.14242	0.191316	0.0765265	0.191316	0.0306106	0.0340819
	88	33	0.109746	0.0690993	0.101617	0.18991	0.102868	0.0395646	0.131085	0.0518245	0.128037	0.108102	0.0748397	0.0942426	0.073164	0.213395	0.140231	0.240252	0.240252	0.211333	0.280071	0.112029	0.280071	0.0448114	0.0498931
09:00:00	99	33	0.132269	0.0832802	0.122471	0.227754	0.123367	0.0474489	0.157987	0.0624601	0.154313	0.129037	0.0893333	0.112494	0.088179	0.257189	0.16901	0.288129	0.288129	0.253447	0.33431	0.133724	0.33431	0.0534897	0.0595555
	112	33	0.158886	0.100039	0.147117	0.27248	0.147593	0.0567666	0.189781	0.0750295	0.185367	0.153779	0.106462	0.134063	0.105924	0.308945	0.203021	0.34471	0.34471	0.303217	0.398411	0.159365	0.398411	0.0637458	0.0709747
	117	34	0.160319	0.100942	0.148444	0.275576	0.14927	0.0574117	0.191492	0.0757063	0.187039	0.155872	0.107911	0.135888	0.10688	0.311732	0.204852	0.348627	0.348627	0.306663	0.403835	0.161534	0.403835	0.0646136	0.071941
	105	34	0.135749	0.0854717	0.125694	0.234291	0.126908	0.0488107	0.162145	0.0641038	0.158374	0.133034	0.0921002	0.115978	0.0904995	0.263957	0.173457	0.296398	0.296398	0.260721	0.344665	0.137866	0.344665	0.0551464	0.0614002
	113	34	0.152129	0.0957851	0.14086	0.261814	0.141816	0.0545447	0.18171	0.0718388	0.177484	0.148259	0.102641	0.129252	0.10142	0.295807	0.194387	0.331218	0.331218	0.291349	0.384112	0.153645	0.384112	0.0614579	0.0684274
	119	34	0.164414	0.10352	0.152235	0.282457	0.152997	0.0588452	0.196384	0.0776401	0.191817	0.159678	0.110547	0.139207	0.109609	0.319694	0.210085	0.357332	0.357332	0.31432	0.413697	0.165479	0.413697	0.0661915	0.0736978
	171	34	0.270884	0.170557	0.250819	0.461358	0.249902	0.0961162	0.323556	0.127918	0.316032	0.258645	0.179062	0.225485	0.18059	0.526719	0.34613	0.583657	0.583657	0.513402	0.6701	0.26804	0.6701	0.107216	0.119375
	169	34	0.266789	0.167978	0.247027	0.454477	0.246175	0.0946827	0.318665	0.125984	0.311254	0.254838	0.176427	0.222167	0.17786	0.518757	0.340897	0.574952	0.574952	0.505745	0.660239	0.264095	0.660239	0.105638	0.117618
	181	34	0.291359	0.183448	0.269777	0.495762	0.268538	0.103284	0.348012	0.137586	0.339919	0.277677	0.192238	0.242077	0.19424	0.566532	0.372292	0.627181	0.627181	0.551687	0.719409	0.287763	0.719409	0.115105	0.128159
	180	35	0.280508	0.176616	0.259729	0.478216	0.259033	0.0996282	0.335051	0.132462	0.327259	0.268351	0.185782	0.233947	0.187005	0.545431	0.358426	0.604984	0.604984	0.532161	0.695247	0.278099	0.695247	0.11124	0.123854
	181	34	0.291359	0.183448	0.269777	0.495762	0.268538	0.103284	0.348012	0.137586	0.339919	0.277677	0.192238	0.242077	0.19424	0.566532	0.372292	0.627181	0.627181	0.551687	0.719409	0.287763	0.719409	0.115105	0.128159
	181	35	0.282555	0.177905	0.261625	0.481656	0.260897	0.100345	0.337496	0.133429	0.329648	0.270254	0.187099	0.235606	0.18837	0.549413	0.361043	0.609336	0.609336	0.53599	0.700178	0.280071	0.700178	0.112029	0.124733
10:00:00	180	35	0.280508	0.176616	0.259729	0.478216	0.259033	0.0996282	0.335051	0.132462	0.327259	0.268351	0.185782	0.233947	0.187005	0.545431	0.358426	0.604984	0.604984	0.532161	0.695247	0.278099	0.695247	0.11124	0.123854
	182	36	0.275798	0.173651	0.255369	0.470991	0.25512	0.0981231	0.329426	0.130238	0.321765	0.264735	0.183278	0.230795	0.183865	0.536274	0.352409	0.595844	0.595844	0.524122	0.685879	0.274352	0.685879	0.109741	0.122185
	179	35	0.27846	0.175327	0.257833	0.474775	0.25717	0.0989115	0.332605	0.131495	0.32487	0.266448	0.184464	0.232288	0.18564	0.54145	0.35581	0.600631	0.600631	0.528333	0.690317	0.276127	0.690317	0.110451	0.122976
	174	35	0.268223	0.168881	0.248354	0.457573	0.247852	0.0953277	0.320377	0.126661	0.312926	0.256932	0.177876	0.223992	0.178815	0.521544	0.342729	0.578869	0.578869	0.50919	0.665662	0.266265	0.665662	0.106506	0.118584
	174	35	0.268223	0.168881	0.248354	0.457573	0.247852	0.0953277	0.320377	0.126661	0.312926	0.256932	0.177876	0.223992	0.178815	0.521544	0.342729	0.578869	0.578869	0.50919	0.665662	0.266265	0.665662	0.106506	0.118584
	179	35	0.27846	0.175327	0.257833	0.474775	0.25717	0.0989115	0.332605	0.131495	0.32487	0.266448	0.184464	0.232288	0.18564	0.54145	0.35581	0.600631	0.600631	0.528333	0.690317	0.276127	0.690317	0.110451	0.122976
	186	35	0.292793	0.184351	0.271104	0.498858	0.270215	0.103929	0.349724	0.138263	0.341591	0.27977	0.193687	0.243902	0.195195	0.569319	0.374124	0.631098	0.631098	0.555132	0.724832	0.289933	0.724832	0.115973	0.129125
	192	35	0.305078	0.192086	0.282479	0.5195	0.281396	0.108229	0.364398	0.144064	0.355924	0.29119	0.201593	0.253858	0.203385	0.593206	0.389821	0.657212	0.657212	0.578103	0.754417	0.301767	0.754417	0.120707	0.134395
	196	36	0.304463	0.191699	0.28191	0.519156	0.28121	0.108158	0.363664	0.143774	0.355207	0.29138	0.201725	0.254024	0.202976	0.592012	0.389036	0.656777	0.656777	0.577721	0.754911	0.301964	0.754911	0.120786	0.134483
	202	36	0.316748	0.199434	0.293285	0.539799	0.292391	0.112458	0.378338	0.149576	0.36954	0.302799	0.20963	0.263979	0.211166	0.615899	0.404734	0.682892	0.682892	0.600692	0.784496	0.313798	0.784496	0.125519	0.139753
	212	36	0.337223	0.212326	0.312244	0.574203	0.311026	0.119626	0.402794	0.159244	0.393427	0.321831	0.222806	0.280571	0.224816	0.655712	0.430896	0.726416	0.726416	0.638977	0.833804	0.333522	0.833804	0.133409	0.148537
	228	37	0.361179	0.227409	0.334425	0.615144	0.333203	0.128155	0.431408	0.170557	0.421376	0.34486	0.238749	0.300647	0.240786	0.702292	0.461506	0.778209	0.778209	0.684536	0.893467	0.357387	0.893467	0.142955	0.159166
11:00:00	247	37	0.400081	0.251903	0.370446	0.680511	0.36861	0.141773	0.477875	0.188927	0.466762	0.381021	0.263784	0.332172	0.266721	0.777936	0.511215	0.860905	0.860905	0.757277	0.987153	0.394861	0.987153	0.157944	0.175856
	265	37	0.436937	0.275108	0.404571	0.742438	0.402154	0.154675	0.521896	0.206331	0.509759	0.415278	0.2875	0.362037	0.291291	0.849599	0.558308	0.939248	0.939248	0.82619	1.07591	0.430363	1.07591	0.172145	0.191667
	275	38	0.448607	0.282456	0.415377	0.762737	0.413149	0.158903	0.535836	0.211842	0.523375	0.426888	0.295538	0.372159	0.299072	0.872292	0.57322	0.964927	0.964927	0.848778	1.10599	0.442394	1.10599	0.176958	0.197025
	282	39	0.454135	0.285937	0.420496	0.772714	0.418553	0.160982	0.54244	0.214453	0.529825	0.432788	0.299622	0.377302	0.302757	0.883041	0.580284	0.977549	0.977549	0.859881	1.12127	0.448509	1.12127	0.179403	0.199748
	290	40	0.461711	0.290707	0.42751	0.786131	0.425821	0.163777	0.551488	0.21803	0.538663	0.440591	0.305024	0.384105	0.307807	0.897772	0.589964	0.994523	0.994523	0.874812	1.14149	0.456595	1.14149	0.182638	0.20335
	295	40	0.471949	0.297153	0.43699	0.803333	0.435139	0.167361	0.563717	0.222865	0.550607	0.450107	0.311612	0.392401	0.314633	0.917678	0.603046	1.01629	1.01629	0.893955	1.16614	0.466457	1.16614	0.186583	0.207742
	299	40	0.480139	0.30231	0.444573	0.817095	0.442593	0.170228	0.573499	0.226732	0.560162	0.45772	0.316883	0.399038	0.320093	0.933603	0.613511	1.0337	1.0337	0.909269	1.18587	0.474346	1.18587	0.189738	0.211255
	303	39	0.497133	0.31301	0.460308	0.844962	0.457688	0.176034	0.593798	0.234757	0.579988	0.472755	0.327292	0.412145	0.331422	0.966647	0.635225	1.06895	1.06895	0.94028	1.22482	0.489928	1.22482	0.195971	0.218195
	306	39	0.503275	0.316877	0.465996	0.855283	0.463279	0.178184	0.601135	0.237658	0.587155	0.478464	0.331245	0.417123	0.335517	0.978591	0.643074	1.08201	1.08201	0.951765	1.23961	0.495845	1.23961	0.198338	0.22083
	306	39	0.503275	0.316877	0.465996	0.855283	0.463279	0.178184	0.601135	0.237658	0.587155	0.478464	0.331245	0.417123	0.335517	0.978591	0.643074	1.08201	1.08201	0.951765	1.23961	0.495845	1.23961	0.198338	0.22083
	309	39	0.509418	0.320745	0.471683	0.865605	0.468869	0.180334	0.608471	0.240559	0.594321	0.484174	0.335197	0.4221	0.339612	0.990535	0.650923	1.09506	1.09506	0.963251	1.2544	0.501762	1.2544	0.200705	0.223465
	316	39	0.523751	0.329769	0.484954	0.889687	0.481914	0.185352	0.625591	0.247327	0.611042	0.497496	0.344421	0.433715	0.349167	1.0184	0.669237	1.12553	1.12553	0.99005	1.28892	0.515568	1.28892	0.206227	0.229614
12 noon	323	39	0.538083	0.338793	0.498225	0.91377	0.494959	0.190369	0.64271	0.254095	0.627764	0.510819	0.353644	0.445329	0.358722	1.04627	0.687551	1.156	1.156	1.01685	1.32344	0.529374	1.32344	0.21175	0.235763
	329	40	0.541564	0.340985	0.501448	0.920307	0.4985	0.191731	0.646868	0.255738	0.631824	0.514816	0.356411	0.448814	0.361043	1.05304	0.691998	1.16427	1.16427	1.02412	1.33379	0.533516	1.33379	0.213406	0.237607
	338	40	0.559991	0.352587	0.51851	0.951271	0.515272	0.198181	0.668878	0.26444	0.653323	0.531944	0.368269	0.463746	0.373328	1.08887	0.715544	1.20344	1.20344	1.05858	1.37817	0.551267	1.37817	0.220507	0.245513
	345	40	0.574324	0.361611	0.531781	0.975353	0.528316	0.203199	0.685998	0.271208	0.670044	0.545267	0.377492	0.475361	0.382882	1.11674	0.733858	1.23391	1.23391	1.08538	1.41268	0.565073	1.41268	0.226029	0.251662
	340	40	0.564086	0.355165	0.522302	0.958151	0.518999	0.199615	0.67377	0.266374	0.658101	0.535751	0.370904	0.467065	0.376058	1.09683	0.720777	1.21214	1.21214	1.06624	1.38803	0.555212	1.38803	0.222085	0.24727
	329	40	0.541564	0.340985	0.501448	0.920307	0.4985	0.191731	0.646868	0.255738	0.631824	0.514816	0.356411	0.448814	0.361043	1.05304	0.691998	1.16427	1.16427	1.02412	1.33379	0.533516	1.33379	0.213406	0.237607
	325	40	0.533374	0.335828	0.493865	0.906545	0.491045	0.188864	0.637085	0.251871	0.622269	0.507203	0.35114	0.442177	0.355583	1.03712	0.681533	1.14686	1.14686	1.00881	1.31407	0.525627	1.31407	0.210251	0.234094
	328	39	0.548321	0.345239	0.507704	0.930972	0.504277	0.193953	0.654938	0.258929	0.639707	0.520335	0.360232	0.453625	0.365547	1.06618	0.700632	1.17776	1.17776	1.03599	1.34809	0.539236	1.34809	0.215694	0.240155
	336	39	0.564701	0.355552	0.522871	0.958495	0.519185	0.199687	0.674503	0.266664	0.658817	0.53556	0.370773	0.466899	0.376467	1.09803	0.721562	1.21258	1.21258	1.06662	1.38754	0.555015	1.38754	0.222006	0.247182
	345	39	0.583128	0.367155	0.539933	0.989459	0.535957	0.206137	0.696514	0.275366	0.680316	0.552689	0.382631	0.481832	0.388752	1.13386	0.745108	1.25175	1.25175	1.10108	1.43191	0.572766	1.43191	0.229106	0.255087
	355	39	0.603603	0.380046	0.558892	1.02386	0.554592	0.213305	0.72097	0.285035	0.704203	0.571721	0.395807	0.498424	0.402402	1.17367	0.77127	1.29527	1.29527	1.13936	1.48122	0.592489	1.48122	0.236996	0.263871
	366	40	0.617321	0.388684	0.571594	1.0476	0.567451	0.21825	0.737356	0.291513	0.720208	0.585234	0.405162	0.510204	0.411548	1.20035	0.788799	1.32531	1.32531	1.16578	1.51623	0.606492	1.51623	0.242597	0.270108
13:00:00	360	41	0.596232	0.375405	0.552067	1.01285	0.548629	0.211011	0.712166	0.281554	0.695604	0.566392	0.392118	0.493778	0.397488	1.15934	0.761852	1.28135	1.28135	1.12711	1.46742	0.586966	1.46742	0.234787	0.261412
	355	42	0.57719	0.363416	0.534435	0.981546	0.531671	0.204489	0.689422	0.272562	0.673389	0.549454	0.380391	0.479011	0.384793	1.12231	0.737521	1.24174	1.24174	1.09227	1.42353	0.569413	1.42353	0.227765	0.253594
	345	42	0.556715	0.350524	0.515477	0.947142	0.513035	0.197321	0.664965	0.262893	0.649501	0.530422	0.367215	0.462419	0.371143	1.0825	0.711358	1.19822	1.19822	1.05399	1.37422	0.549689	1.37422	0.219876	0.24481
	377	42	0.622235	0.391778	0.576144	1.05723	0.572669	0.220257	0.743225	0.293833	0.725941	0.591324	0.409378	0.515513	0.414824	1.2099	0.795078	1.33749	1.33749	1.1765	1.53201	0.612804	1.53201	0.245122	0.272919
	390	44	0.631244	0.39745	0.584485	1.07375	0.581614	0.223698	0.753986	0.298088	0.736452	0.601221	0.41623	0.524141	0.42083	1.22742	0.80659	1.35838	1.35838	1.19487	1.55765	0.62306	1.55765	0.249224	0.277487
	403	44	0.657862	0.414209	0.609131	1.11847	0.60584	0.233015	0.785779	0.310657	0.767505	0.625962	0.433359	0.545711	0.438575	1.27918	0.840601	1.41497	1.41497	1.24465	1.62175	0.6487	1.62175	0.25948	0.288906
	422	44	0.696764	0.438703	0.645152	1.18384	0.641248	0.246634	0.832246	0.329028	0.812892	0.662123	0.458393	0.577236	0.46451	1.35482	0.89031	1.49766	1.49766	1.31739	1.71544	0.686175	1.71544	0.27447	0.305595
	432	44	0.717239	0.451595	0.66411	1.21825	0.659883	0.253801	0.856702	0.338696	0.836779	0.681155	0.471569	0.593828	0.47816	1.39463	0.916472	1.54118	1.54118	1.35567	1.76475	0.705898	1.76475	0.282359	0.314379
	435	44	0.723382	0.455463	0.669798	1.22857	0.665474	0.255951	0.864039	0.341597	0.843945	0.686865	0.475522	0.598805	0.482255	1.40658	0.924321	1.55424	1.55424	1.36716	1.77954	0.711815	1.77954	0.284726	0.317015
	425	46	0.685298	0.431484	0.634535	1.16595	0.631557	0.242907	0.818551	0.323613	0.799515	0.652988	0.452069	0.569272	0.456865	1.33252	0.875659	1.47503	1.47503	1.29748	1.69177	0.676708	1.69177	0.270683	0.301379
	416	46	0.666871	0.419882	0.617473	1.13499	0.614785	0.236456	0.79654	0.314911	0.778016	0.635859	0.44021	0.554339	0.44458	1.29669	0.852113	1.43586	1.43586	1.26302	1.64739	0.658957	1.64739	0.263583	0.293473
	420	47	0.666256	0.419495	0.616904	1.13464	0.614599	0.236384	0.795806	0.314621	0.777299	0.636049	0.440342	0.554505	0.444171	1.2955	0.851328	1.43542	1.43542	1.26264	1.64788	0.659154	1.64788	0.263662	0.293561
14:00:00	440	47	0.707206	0.445278	0.654821	1.20345	0.65187	0.250719	0.844719	0.333959	0.825074	0.674113	0.466694	0.587689	0.471471	1.37512	0.903653	1.52247	1.52247	1.33921	1.7465	0.6986	1.7465	0.27944	0.311129
	437	45	0.718673	0.452497	0.665437	1.22134	0.66156	0.254446	0.858414	0.339373	0.838451	0.683249	0.473018	0.595653	0.479115	1.39742	0.918304	1.5451	1.5451	1.35912	1.77017	0.708068	1.77017	0.283227	0.315346
	444	46	0.724201	0.455978	0.670556	1.23132	0.666965	0.256525	0.865018	0.341984	0.844901	0.689149	0.477103	0.600796	0.482801	1.40817	0.925368	1.55772	1.55772	1.37022	1.78545	0.714182	1.78545	0.285673	0.318069
	459	47	0.746109	0.469772	0.690842	1.26882	0.687277	0.264337	0.891186	0.352329	0.870461	0.710274	0.491728	0.619213	0.497406	1.45077	0.953361	1.60517	1.60517	1.41195	1.84019	0.736075	1.84019	0.29443	0.327819
	456	48	0.731162	0.460361	0.677002	1.24439	0.674046	0.259248	0.873333	0.345271	0.853023	0.697142	0.482637	0.607765	0.487442	1.4217	0.934263	1.57426	1.57426	1.38477	1.80616	0.722466	1.80616	0.288986	0.321758
	460	46	0.756961	0.476605	0.70089	1.28637	0.696781	0.267993	0.904148	0.357454	0.883121	0.7196	0.498185	0.627344	0.504641	1.47187	0.967228	1.62736	1.62736	1.43148	1.86435	0.745739	1.86435	0.298296	0.332123
	455	47	0.737919	0.464616	0.683258	1.25506	0.679823	0.26147	0.881403	0.348462	0.860906	0.702661	0.486458	0.612577	0.491946	1.43484	0.942897	1.58776	1.58776	1.39664	1.82046	0.728185	1.82046	0.291274	0.324305
	441	47	0.709254	0.446567	0.656717	1.20689	0.653733	0.251436	0.847165	0.334925	0.827463	0.676017	0.468012	0.589348	0.472836	1.37911	0.906269	1.52682	1.52682	1.34304	1.75143	0.700573	1.75143	0.280229	0.312008
	428	47	0.682636	0.429808	0.632071	1.16217	0.629507	0.242118	0.815371	0.322356	0.796409	0.651275	0.450883	0.567778	0.455091	1.32735	0.872258	1.47024	1.47024	1.29327	1.68733	0.674932	1.68733	0.269973	0.300588
	403	47	0.631449	0.397579	0.584675	1.07616	0.582918	0.224199	0.754231	0.298184	0.736691	0.603695	0.417943	0.526298	0.420966	1.22782	0.806852	1.36143	1.36143	1.19755	1.56406	0.625624	1.56406	0.25025	0.278628
	400	47	0.625307	0.393711	0.578987	1.06584	0.577328	0.222049	0.746894	0.295284	0.729524	0.597985	0.41399	0.521321	0.416871	1.21587	0.799003	1.34837	1.34837	1.18607	1.54927	0.619707	1.54927	0.247883	0.275993
	402	47	0.629401	0.39629	0.582779	1.07272	0.581055	0.223483	0.751785	0.297217	0.734302	0.601792	0.416625	0.524639	0.419601	1.22384	0.804235	1.35708	1.35708	1.19373	1.55913	0.623652	1.55913	0.249461	0.27775
15:00:00	421	47	0.668304	0.420784	0.6188	1.13808	0.616462	0.237101	0.798252	0.315588	0.779688	0.637953	0.44166	0.556164	0.445536	1.29948	0.853944	1.43977	1.43977	1.26647	1.65282	0.661126	1.65282	0.26445	0.29444
	443	48	0.704545	0.443602	0.652356	1.19967	0.64982	0.249931	0.84154	0.332702	0.821969	0.672401	0.465508	0.586195	0.469697	1.36995	0.900252	1.51768	1.51768	1.335	1.74206	0.696825	1.74206	0.27873	0.310339
	474	48	0.768017	0.483566	0.711127	1.30632	0.70759	0.27215	0.917354	0.362675	0.89602	0.7314	0.506354	0.637631	0.512011	1.49337	0.981355	1.65261	1.65261	1.45368	1.89492	0.757968	1.89492	0.303187	0.337569
	489	50	0.781121	0.491817	0.72326	1.32971	0.720262	0.277024	0.933006	0.368863	0.911308	0.745103	0.51584	0.649577	0.520748	1.51885	0.998099	1.6822	1.6822	1.47972	1.93042	0.772168	1.93042	0.308867	0.343894
	469	49	0.748975	0.471577	0.693496	1.27501	0.690632	0.265628	0.89461	0.353683	0.873805	0.714461	0.494627	0.622864	0.499317	1.45634	0.957024	1.613	1.613	1.41884	1.85103	0.740414	1.85103	0.296166	0.329751
	447	48	0.712735	0.448759	0.65994	1.21343	0.657274	0.252798	0.851322	0.336569	0.831524	0.680013	0.470778	0.592832	0.475157	1.38587	0.910717	1.53509	1.53509	1.35031	1.76179	0.704715	1.76179	0.281886	0.313852
	432	48	0.682022	0.429421	0.631502	1.16182	0.629321	0.242046	0.814638	0.322066	0.795693	0.651465	0.451014	0.567944	0.454682	1.32615	0.871473	1.46981	1.46981	1.29288	1.68782	0.67513	1.68782	0.270052	0.300676
	467	48	0.753685	0.474542	0.697856	1.28224	0.694545	0.267133	0.900235	0.355907	0.879299	0.718077	0.49713	0.626016	0.502457	1.4655	0.963042	1.62214	1.62214	1.42688	1.8604	0.744161	1.8604	0.297665	0.33142
	484	48	0.788492	0.496458	0.730085	1.34072	0.726225	0.279317	0.94181	0.372344	0.919908	0.750432	0.51953	0.654223	0.525662	1.53318	1.00752	1.69613	1.69613	1.49197	1.94423	0.777691	1.94423	0.311076	0.346353
	461	50	0.723791	0.45572	0.670177	1.23338	0.668083	0.256955	0.864528	0.34179	0.844423	0.691813	0.478948	0.603119	0.482528	1.40737	0.924844	1.56034	1.56034	1.37252	1.79236	0.716943	1.79236	0.286777	0.319298
	458	50	0.717649	0.451853	0.66449	1.22306	0.662492	0.254805	0.857192	0.33889	0.837257	0.686104	0.474995	0.598142	0.478433	1.39543	0.916996	1.54728	1.54728	1.36103	1.77757	0.711026	1.77757	0.28441	0.316663
	456	49	0.722358	0.454818	0.66885	1.23029	0.666405	0.25631	0.862817	0.341114	0.842751	0.68972	0.477498	0.601294	0.481572	1.40458	0.923013	1.55642	1.55642	1.36907	1.78693	0.714774	1.78693	0.285909	0.318332
16:00:00	493	50	0.789311	0.496974	0.730844	1.34348	0.727716	0.279891	0.942788	0.37273	0.920863	0.752716	0.521111	0.656214	0.526208	1.53477	1.00856	1.69961	1.69961	1.49503	1.95014	0.780058	1.95014	0.312023	0.347407
	534	51	0.864455	0.544286	0.800421	1.47043	0.796481	0.306339	1.03254	0.408215	1.00853	0.823324	0.569994	0.71777	0.576303	1.68088	1.10458	1.86022	1.86022	1.6363	2.13308	0.853231	2.13308	0.341293	0.379996
	547	52	0.882268	0.555502	0.816915	1.50105	0.813067	0.312718	1.05382	0.416626	1.02931	0.840643	0.581984	0.732869	0.588179	1.71552	1.12734	1.89895	1.89895	1.67037	2.17795	0.87118	2.17795	0.348472	0.387989
	499	52	0.783988	0.493622	0.725915	1.33591	0.723616	0.278314	0.93643	0.370216	0.914652	0.74929	0.518739	0.653227	0.522659	1.52442	1.00176	1.69004	1.69004	1.48661	1.94127	0.776508	1.94127	0.310603	0.345826
	428	51	0.64742	0.407635	0.599463	1.10574	0.598945	0.230363	0.773307	0.305726	0.755323	0.621585	0.430328	0.541895	0.431613	1.25887	0.827258	1.39886	1.39886	1.23048	1.61041	0.644164	1.61041	0.257666	0.286885
	367	49	0.54013	0.340082	0.500121	0.924091	0.50055	0.192519	0.645156	0.255062	0.630152	0.520335	0.360232	0.453625	0.360087	1.05025	0.690167	1.16905	1.16905	1.02834	1.34809	0.539236	1.34809	0.215694	0.240155
	340	49	0.484848	0.305275	0.448933	0.831201	0.450234	0.173167	0.579124	0.228956	0.565656	0.468948	0.324657	0.408827	0.323232	0.94276	0.619528	1.05154	1.05154	0.924966	1.21496	0.485983	1.21496	0.194393	0.216438
	313	47	0.447174	0.281554	0.41405	0.766521	0.415199	0.159692	0.534125	0.211165	0.521703	0.432407	0.299359	0.37697	0.298116	0.869505	0.571389	0.969715	0.969715	0.85299	1.12029	0.448114	1.12029	0.179246	0.199572
	314	47	0.449221	0.282843	0.415946	0.769962	0.417062	0.160409	0.53657	0.212132	0.524092	0.43431	0.300676	0.378629	0.299481	0.873486	0.574005	0.974067	0.974067	0.856818	1.12522	0.450086	1.12522	0.180035	0.200451
	321	46	0.472358	0.297411	0.437369	0.80815	0.437748	0.168365	0.564206	0.223058	0.551085	0.455055	0.315038	0.396715	0.314906	0.918474	0.603569	1.02238	1.02238	0.899315	1.17896	0.471585	1.17896	0.188634	0.210025
	323	45	0.485258	0.305532	0.449313	0.829136	0.449116	0.172737	0.579613	0.229149	0.566134	0.466284	0.322812	0.406504	0.323505	0.943556	0.620051	1.04893	1.04893	0.922668	1.20805	0.483222	1.20805	0.193289	0.215208
	304	45	0.446355	0.281038	0.413292	0.763769	0.413708	0.159118	0.533146	0.210779	0.520748	0.430123	0.297778	0.374979	0.29757	0.867913	0.570342	0.966233	0.966233	0.849927	1.11437	0.445747	1.11437	0.178299	0.198518
17:00:00	316	45	0.470925	0.296508	0.436042	0.805054	0.436071	0.167719	0.562494	0.222381	0.549413	0.452962	0.313589	0.39489	0.31395	0.915688	0.601738	1.01846	1.01846	0.895869	1.17354	0.469415	1.17354	0.187766	0.209059
	360	45	0.561015	0.353232	0.519458	0.956431	0.518067	0.199256	0.670101	0.264924	0.654518	0.536702	0.371563	0.467894	0.37401	1.09086	0.716853	1.20997	1.20997	1.06432	1.39049	0.556198	1.39049	0.222479	0.247709
	423	46	0.681203	0.428906	0.630744	1.15907	0.62783	0.241473	0.813659	0.321679	0.794737	0.649182	0.449433	0.565953	0.454136	1.32456	0.870426	1.46632	1.46632	1.28982	1.68191	0.672763	1.68191	0.269105	0.299622
	409	46	0.652538	0.410857	0.604202	1.11091	0.60174	0.231439	0.779421	0.308143	0.761295	0.622537	0.430987	0.542724	0.435025	1.26882	0.833799	1.40539	1.40539	1.23622	1.61288	0.64515	1.61288	0.25806	0.287325
	233	45	0.300983	0.189508	0.278688	0.5195	0.281396	0.108229	0.359507	0.142131	0.351146	0.294996	0.204228	0.257176	0.200655	0.585244	0.384589	0.657212	0.657212	0.578104	0.764279	0.305712	0.764279	0.122285	0.136152
	187	42	0.23321	0.146836	0.215935	0.403559	0.218594	0.0840748	0.278557	0.110127	0.272079	0.229716	0.159034	0.200265	0.155474	0.453464	0.297991	0.510537	0.510537	0.449083	0.595152	0.238061	0.595152	0.0952243	0.106023
	221	41	0.31163	0.196211	0.288546	0.534638	0.289596	0.111383	0.372224	0.147158	0.363568	0.301848	0.208971	0.263149	0.207753	0.605946	0.398193	0.676363	0.676363	0.594949	0.78203	0.312812	0.78203	0.125125	0.139314
	256	42	0.374488	0.235789	0.346748	0.640947	0.347179	0.133531	0.447305	0.176841	0.436902	0.361037	0.249949	0.31475	0.249659	0.728171	0.478512	0.810852	0.810852	0.71325	0.935379	0.374152	0.935379	0.149661	0.166632
	243	41	0.356675	0.224573	0.330254	0.610327	0.330594	0.127151	0.426028	0.16843	0.41612	0.343718	0.237959	0.299652	0.237783	0.693534	0.455751	0.772116	0.772116	0.679176	0.890508	0.356203	0.890508	0.142481	0.158639
	223	41	0.315725	0.19879	0.292338	0.541519	0.293323	0.112816	0.377115	0.149092	0.368345	0.305654	0.211607	0.266468	0.210483	0.613909	0.403426	0.685068	0.685068	0.602606	0.791892	0.316757	0.791892	0.126703	0.141071
	194	39	0.273956	0.17249	0.253663	0.469959	0.254561	0.097908	0.327225	0.129368	0.319615	0.265306	0.183673	0.231292	0.182637	0.532691	0.350054	0.594538	0.594538	0.522973	0.687358	0.274943	0.687358	0.109977	0.122449
	186	38	0.26638	0.167721	0.246648	0.456541	0.247293	0.0951127	0.318176	0.12579	0.310776	0.257503	0.178271	0.22449	0.177587	0.517961	0.340374	0.577563	0.577563	0.508042	0.667142	0.266857	0.667142	0.106743	0.118848
18:00:00	181	38	0.256142	0.161275	0.237169	0.439339	0.237975	0.091529	0.305948	0.120956	0.298833	0.247987	0.171683	0.216194	0.170761	0.498054	0.327293	0.555801	0.555801	0.488899	0.642488	0.256995	0.642488	0.102798	0.114456
	160	38	0.213145	0.134202	0.197356	0.367091	0.198841	0.0764772	0.25459	0.100652	0.248669	0.20802	0.144014	0.181351	0.142096	0.414448	0.272352	0.464401	0.464401	0.408501	0.53894	0.215576	0.53894	0.0862304	0.0960091
	140	38	0.172195	0.108419	0.15944	0.298283	0.16157	0.0621422	0.205677	0.0813142	0.200894	0.169956	0.117662	0.148167	0.114797	0.334823	0.220027	0.377353	0.377353	0.331931	0.440323	0.176129	0.440323	0.0704517	0.0784411
	124	37	0.148239	0.0933357	0.137258	0.257342	0.139394	0.0536129	0.177063	0.0700018	0.172945	0.146927	0.101719	0.12809	0.098826	0.288243	0.189416	0.32556	0.32556	0.286372	0.38066	0.152264	0.38066	0.0609057	0.0678125
	112	37	0.123669	0.0778657	0.114508	0.216057	0.117031	0.0450119	0.147716	0.0583992	0.144281	0.124089	0.0859075	0.10818	0.082446	0.240468	0.158022	0.273331	0.273331	0.24043	0.32149	0.128596	0.32149	0.0514385	0.0572717
	102	36	0.111998	0.0705174	0.103702	0.195759	0.106036	0.0407831	0.133776	0.0528881	0.130665	0.112479	0.0778702	0.0980587	0.0746655	0.217774	0.143109	0.247652	0.247652	0.217842	0.291412	0.116565	0.291412	0.046626	0.0519134
	91	36	0.0894757	0.0563366	0.0828479	0.157914	0.0855369	0.0328988	0.106874	0.0422524	0.104388	0.0915439	0.0633766	0.0798075	0.0596505	0.173981	0.11433	0.199775	0.199775	0.175728	0.237173	0.0948692	0.237173	0.0379477	0.042251
	84	36	0.0751433	0.0473124	0.0695771	0.133832	0.0724921	0.0278816	0.0897544	0.0354843	0.0876671	0.0782215	0.0541534	0.0681931	0.0500955	0.146112	0.0960164	0.169308	0.169308	0.148929	0.202657	0.0810629	0.202657	0.0324252	0.0361022
	80	36	0.0669533	0.0421557	0.0619938	0.12007	0.0650379	0.0250146	0.0799719	0.0316168	0.0781121	0.0706087	0.048883	0.0615563	0.0446355	0.130187	0.0855514	0.151899	0.151899	0.133615	0.182934	0.0731736	0.182934	0.0292694	0.0325886
	78	35	0.0716625	0.0451208	0.0663542	0.127295	0.0689513	0.0265197	0.0855969	0.0338406	0.0836063	0.0742248	0.0513864	0.0647088	0.047775	0.139344	0.0915688	0.161039	0.161039	0.141654	0.192302	0.076921	0.192302	0.0307684	0.0342576
	75	35	0.06552	0.0412533	0.0606667	0.116974	0.0633607	0.0243695	0.07826	0.03094	0.07644	0.0685152	0.0474336	0.0597312	0.04368	0.1274	0.08372	0.147982	0.147982	0.130169	0.17751	0.071004	0.17751	0.0284016	0.0316224
	68	35	0.0511875	0.0322292	0.0473958	0.0928908	0.0503159	0.0193523	0.0611406	0.0241719	0.0597188	0.0551928	0.0382104	0.0481168	0.034125	0.0995313	0.0654063	0.117515	0.117515	0.10337	0.142994	0.0571977	0.142994	0.0228791	0.0254736
		Units Estimated	58	36	53	99	53	20	69	27	67	55	38	48	38	113	74	125	125	110	144	57	144	23	25
